# Supplementary material for: Candidatus Dermatophostum as a novel genus of polyphosphate-accumulating organisms for high-strength wastewater treatment
Source: ISME J. 2026 Feb 21;20(1):wrag032. doi: 10.1093/ismejo/wrag032 (PMC12978653; doi:10.1093/ismejo/wrag032)
Supplement: supplementary_files_wrag032 [file supplementary_files_wrag032.zip]

Archive with 9 entries (9 files):
- Novel_PAO_SI_20260206_-_plain_wrag032.docx
- Supplementary_Dataset_S1_wrag032.xlsx
- Supplementary_Dataset_S2_wrag032.xlsx
- Supplementary_Dataset_S3_wrag032.xlsx
- Supplementary_Dataset_S4_wrag032.xlsx
- Supplementary_Dataset_S5_wrag032.xlsx
- Supplementary_Dataset_S6_wrag032.xlsx
- Supplementary_Dataset_S7_wrag032.xlsx
- Supplementary_Dataset_S8_wrag032.xlsx
