# Supplementary material for: Candidatus Dermatophostum as a novel genus of polyphosphate-accumulating organisms for high-strength wastewater treatment
Source: ISME J. 2026 Feb 21;20(1):wrag032. doi: 10.1093/ismejo/wrag032 (PMC12978653; doi:10.1093/ismejo/wrag032)
Supplement: supplementary_files_wrag032 [file supplementary_files_wrag032.zip › Supplementary_Dataset_S3_wrag032.xlsx]

## Sheet: Dermatophilaceae
Dataset S3 Full KO gene hit list table from Dermatophilaceae genomes analysed.
KEGG_ID	description	Pbr1_AalW_b524	EBPR_bin.154	Terracoccus luteus	Kineosphaera limosa	Pbr2_Ribe_b001	EBPR_bin.49	Janibacter limosus_A	Intrasporangium_A chromatireducens	Phycicoccus_A elongatus	EBPR_bin.55	Knoellia aerolata	Tetrasphaera japonica	EBPR_bin.20	Tetrasphaera_A australiensis	Phycicoccus sp001428065	OKQN01 sp900289115	EBPR_bin.15	EBPR_bin.6	Monashia flava	EBPR_bin.67	Kineococcus rhizosphaerae	Lbs_Ribe_b65	Pbr6_Mari_b41	Pbr6_Mari_b41	JAGOME01 sp017993715	Knoellia remsis	Janibacter sp001428305	Janibacter terrae	Terrabacter sp006716915	EBPR_bin.3	Terracoccus sp001758225	Janibacter indicus	XNB-1 sp005222685	Pedococcus bigeumensis	Tetrasphaera_A jenkinsii	EBPR_bin.324	Janibacter melonis	EBPR_bin.37	EBPR_bin.238	Pbr1_EsbW_b295	Terrabacter sp001429185	Pbr2_Ega_b001	EBPR_bin.198	GCA-2748155	EBPR_bin.331	UBA4719 sp003157445	UBA4719 sp003132125	EBPR_bin.242
K00001	E1.1.1.1, adh; alcohol dehydrogenase [EC:1.1.1.1]	2	2	2	2	3	2	1	1	0	3	3	7	2	0	2	1	3	2	3	3	4	1	2	7	2	1	2	1	4	2	2	1	3	3	2	2	1	1	3	2	5	3	2	0	1	4	2	2
K00002	AKR1A1, adh; alcohol dehydrogenase (NADP+) [EC:1.1.1.2]	0	0	0	0	0	0	0	0	0	0	0	1	0	0	0	0	0	0	0	0	1	0	0	1	0	0	0	0	0	0	0	0	0	0	0	0	0	0	0	0	0	0	0	0	0	0	0	0
K00003	hom; homoserine dehydrogenase [EC:1.1.1.3]	1	0	1	1	1	1	1	1	1	1	1	1	1	1	1	1	1	1	1	1	1	1	1	1	1	1	1	1	1	1	1	1	1	1	1	1	1	1	1	1	1	0	1	1	2	1	1	1
K00004	BDH, butB; (R,R)-butanediol dehydrogenase / meso-butanediol dehydrogenase / diacetyl reductase [EC:1.1.1.4 1.1.1.- 1.1.1.303]	0	0	0	0	0	0	0	0	0	0	0	1	0	0	0	0	1	0	0	1	4	0	0	0	1	0	0	0	0	0	0	0	0	0	0	0	0	0	1	0	2	0	1	0	0	2	0	0
K00005	gldA; glycerol dehydrogenase [EC:1.1.1.6]	0	0	0	0	0	0	0	0	0	0	0	0	0	0	0	0	0	0	0	0	1	0	0	0	0	0	0	0	0	0	0	0	0	0	0	0	0	0	0	0	0	0	0	0	0	0	0	0
K00006	GPD1; glycerol-3-phosphate dehydrogenase (NAD+) [EC:1.1.1.8]	0	0	0	0	0	0	0	0	0	0	0	0	0	0	0	0	0	0	0	0	0	0	0	0	0	0	0	0	0	0	0	0	0	0	0	0	0	0	0	0	0	0	0	0	0	0	0	0
K00007	dalD; D-arabinitol 4-dehydrogenase [EC:1.1.1.11]	0	0	0	0	0	0	0	0	0	0	0	0	0	0	0	0	0	0	0	0	0	0	0	0	0	0	0	0	0	0	0	0	0	0	0	0	0	0	0	0	0	0	0	0	0	0	0	0
K00008	SORD, gutB; L-iditol 2-dehydrogenase [EC:1.1.1.14]	0	1	1	2	1	2	0	1	0	4	2	0	0	1	0	0	2	2	0	1	3	0	1	3	3	1	0	0	0	1	3	0	3	1	1	0	2	0	1	0	1	1	3	0	1	0	1	0
K00009	mtlD; mannitol-1-phosphate 5-dehydrogenase [EC:1.1.1.17]	0	0	0	0	0	0	0	0	0	0	0	0	0	0	0	0	0	0	0	0	0	0	0	0	0	0	0	0	0	0	0	0	0	0	0	0	0	0	0	0	0	0	0	0	0	0	0	0
K00010	iolG; myo-inositol 2-dehydrogenase / D-chiro-inositol 1-dehydrogenase [EC:1.1.1.18 1.1.1.369]	2	1	3	3	0	1	3	0	1	4	3	5	0	2	2	0	3	2	4	5	6	1	0	6	2	2	3	3	5	5	2	3	3	3	3	1	3	0	3	1	6	2	3	0	0	1	1	1
K00011	AKR1B; aldehyde reductase [EC:1.1.1.21]	0	0	0	0	0	0	0	0	0	0	0	0	0	0	0	0	0	0	0	0	0	0	0	0	0	0	0	0	0	0	0	0	0	0	0	0	0	0	0	0	0	0	0	0	0	0	0	0
K00012	UGDH, ugd; UDPglucose 6-dehydrogenase [EC:1.1.1.22]	0	1	1	1	1	0	1	2	1	0	1	1	1	1	1	1	0	0	1	1	1	1	0	1	1	1	1	1	1	1	1	1	1	1	1	1	1	1	0	0	1	2	0	0	1	1	1	1
K00013	hisD; histidinol dehydrogenase [EC:1.1.1.23]	1	2	1	1	2	1	1	1	1	1	1	1	1	0	1	1	1	1	1	1	2	1	2	1	1	1	1	1	1	1	1	1	1	1	1	1	1	1	0	2	1	2	1	1	1	1	0	1
K00014	aroE; shikimate dehydrogenase [EC:1.1.1.25]	1	1	1	2	2	2	1	1	1	4	1	1	1	1	1	1	2	1	0	1	3	1	1	2	1	1	1	1	1	2	1	1	1	1	1	1	1	1	1	1	1	2	5	1	1	1	2	1
K00015	gyaR, GOR1; glyoxylate reductase [EC:1.1.1.26]	1	0	0	2	1	1	0	0	0	2	0	1	1	1	1	0	1	2	0	1	0	1	1	1	0	0	0	0	0	1	0	0	1	0	0	0	0	1	0	1	1	1	1	0	0	0	0	1
K00016	LDH, ldh; L-lactate dehydrogenase [EC:1.1.1.27]	0	0	0	1	0	1	0	0	1	0	0	0	0	0	0	0	0	1	1	0	0	1	0	0	0	0	0	0	1	1	1	0	0	0	0	0	0	0	1	0	1	0	0	0	0	0	0	1
K00018	hprA; glycerate dehydrogenase [EC:1.1.1.29]	0	0	0	0	0	0	0	0	0	0	0	0	0	0	0	0	0	0	0	0	0	0	0	0	0	0	0	0	0	0	0	0	0	0	0	0	0	0	0	0	0	0	0	0	0	0	0	0
K00019	E1.1.1.30, bdh; 3-hydroxybutyrate dehydrogenase [EC:1.1.1.30]	0	0	0	1	0	1	1	1	0	1	1	1	0	0	0	0	1	1	1	0	1	0	0	0	0	0	1	1	1	1	0	0	1	1	0	0	0	0	2	0	1	0	1	0	0	1	0	0
K00020	mmsB, HIBADH; 3-hydroxyisobutyrate dehydrogenase [EC:1.1.1.31]	0	0	1	3	0	3	1	0	0	0	0	2	0	0	2	0	3	3	1	0	5	0	0	0	0	0	0	0	1	3	0	0	1	0	0	2	0	0	2	0	2	0	0	0	1	0	1	0
K00021	HMGCR; hydroxymethylglutaryl-CoA reductase (NADPH) [EC:1.1.1.34]	0	0	0	0	0	0	0	0	0	0	0	0	0	0	0	0	0	0	0	0	0	0	0	0	0	0	0	0	0	0	0	0	0	0	0	0	0	0	0	0	0	0	0	0	0	0	0	0
K00022	HADH; 3-hydroxyacyl-CoA dehydrogenase [EC:1.1.1.35]	0	0	0	0	0	0	0	0	0	0	0	0	0	0	0	0	0	0	0	0	0	0	0	0	0	0	0	0	0	0	0	0	0	0	0	0	0	0	0	0	0	0	0	0	0	0	0	0
K00023	phbB; acetoacetyl-CoA reductase [EC:1.1.1.36]	0	0	0	0	0	0	0	1	0	0	0	0	0	0	0	0	0	0	0	1	1	0	0	0	0	0	0	1	0	0	0	0	0	0	0	0	0	0	0	0	0	0	0	0	0	0	0	0
K00024	mdh; malate dehydrogenase [EC:1.1.1.37]	2	1	1	1	1	0	1	1	1	1	1	1	0	1	1	1	1	1	1	1	0	1	1	0	1	1	1	1	1	1	1	1	1	1	1	0	1	1	1	2	1	2	0	1	1	0	1	1
K00025	MDH1; malate dehydrogenase [EC:1.1.1.37]	0	0	0	0	0	0	0	0	0	0	0	0	0	0	0	0	0	0	0	0	0	0	0	0	0	0	0	0	0	0	0	0	0	0	0	0	0	0	0	0	0	0	0	0	0	0	0	0
K00026	MDH2; malate dehydrogenase [EC:1.1.1.37]	0	0	0	0	0	0	0	0	0	0	0	0	0	0	0	0	0	0	0	0	0	0	0	0	0	0	0	0	0	0	0	0	0	0	0	0	0	0	0	0	0	0	0	0	0	0	0	0
K00027	ME2, sfcA, maeA; malate dehydrogenase (oxaloacetate-decarboxylating) [EC:1.1.1.38]	1	1	1	3	1	2	2	2	2	2	2	3	1	2	2	1	4	4	3	2	1	0	1	0	2	2	2	2	3	2	3	2	2	3	2	1	2	1	3	1	3	1	1	0	0	3	1	0
K00028	E1.1.1.39; malate dehydrogenase (decarboxylating) [EC:1.1.1.39]	0	0	0	0	0	0	0	0	0	0	0	0	0	0	0	0	0	0	0	0	0	0	0	0	0	0	0	0	0	0	0	0	0	0	0	0	0	0	0	0	0	0	0	0	0	0	0	0
K00029	E1.1.1.40, maeB; malate dehydrogenase (oxaloacetate-decarboxylating)(NADP+) [EC:1.1.1.40]	0	0	0	1	0	0	0	0	0	0	0	0	0	0	0	0	0	0	0	0	0	0	0	0	0	0	0	0	0	0	0	0	0	0	0	0	0	0	1	0	0	0	0	0	0	0	0	0
K00030	IDH3; isocitrate dehydrogenase (NAD+) [EC:1.1.1.41]	0	0	0	0	0	0	0	0	0	0	0	0	0	0	0	0	0	0	0	0	0	0	0	0	0	0	0	0	0	0	0	0	0	0	0	0	0	0	0	0	0	0	0	0	0	0	0	0
K00031	IDH1, IDH2, icd; isocitrate dehydrogenase [EC:1.1.1.42]	0	0	1	1	1	1	1	1	1	1	1	1	1	1	1	1	1	1	1	1	1	1	1	1	1	1	1	1	1	1	1	1	1	1	0	0	1	1	0	1	1	1	1	1	0	0	1	1
K00032	E1.1.1.43; phosphogluconate 2-dehydrogenase [EC:1.1.1.43]	0	0	0	0	0	0	0	0	0	0	0	0	0	0	0	0	0	0	0	0	0	0	0	0	0	0	0	0	0	0	0	0	0	0	0	0	0	0	0	0	0	0	0	0	0	0	0	0
K00033	PGD, gnd, gntZ; 6-phosphogluconate dehydrogenase [EC:1.1.1.44 1.1.1.343]	1	1	2	2	1	2	1	2	1	1	2	1	1	1	2	1	2	2	1	2	2	1	1	2	1	1	1	1	2	1	3	1	1	1	1	1	1	1	2	1	2	1	1	0	1	1	4	1
K00034	gdh; glucose 1-dehydrogenase [EC:1.1.1.47]	0	0	0	0	0	2	0	0	0	0	1	2	0	0	0	2	1	0	0	0	2	0	0	2	0	1	0	0	0	0	0	0	3	0	0	0	2	0	0	0	0	0	0	0	0	0	0	0
K00035	gal; D-galactose 1-dehydrogenase [EC:1.1.1.48]	0	0	0	0	0	0	0	0	0	0	0	0	0	0	0	0	0	0	0	0	0	0	0	0	0	0	0	0	0	0	0	0	0	0	0	0	0	0	0	0	0	0	0	0	0	0	0	0
K00036	G6PD, zwf; glucose-6-phosphate 1-dehydrogenase [EC:1.1.1.49 1.1.1.363]	1	3	3	3	1	1	1	2	2	1	2	3	1	2	3	1	3	3	1	3	4	1	1	3	3	2	1	1	2	1	3	2	2	3	3	2	1	0	3	1	2	1	1	1	1	1	2	1
K00037	AKR1C4; 3alpha-hydroxysteroid 3-dehydrogenase / chlordecone reductase [EC:1.1.1.50 1.1.1.357 1.1.1.225]	0	0	0	0	0	0	0	0	0	0	0	0	0	0	0	0	0	0	0	0	0	0	0	0	0	0	0	0	0	0	0	0	0	0	0	0	0	0	0	0	0	0	0	0	0	0	0	0
K00038	E1.1.1.53; 3alpha(or 20beta)-hydroxysteroid dehydrogenase [EC:1.1.1.53]	1	0	1	0	1	0	0	0	0	1	1	1	0	1	0	0	2	0	1	1	2	0	0	0	1	1	0	0	1	0	0	0	0	0	1	0	0	0	0	1	1	1	1	0	0	1	0	0
K00039	rbtD; ribitol 2-dehydrogenase [EC:1.1.1.56]	0	0	0	0	0	0	0	0	0	1	0	0	0	1	0	0	0	0	0	0	0	0	0	0	0	0	0	0	0	0	0	0	0	0	0	0	0	0	0	0	0	0	0	0	0	0	0	0
K00040	uxuB; fructuronate reductase [EC:1.1.1.57]	1	0	0	1	0	0	0	1	0	0	1	0	1	0	0	0	0	1	0	0	0	0	0	3	0	0	0	0	0	0	1	0	0	0	0	0	0	0	0	1	0	0	0	0	0	1	1	0
K00041	uxaB; tagaturonate reductase [EC:1.1.1.58]	0	0	0	0	0	0	0	0	0	0	0	0	0	0	0	0	0	0	0	0	0	0	0	0	0	0	0	0	0	0	0	0	0	0	0	0	0	0	0	0	0	0	0	0	0	0	0	0
K00042	garR, glxR; 2-hydroxy-3-oxopropionate reductase [EC:1.1.1.60]	0	0	1	1	0	0	0	1	0	1	0	1	0	0	0	0	1	1	1	0	0	0	0	1	0	0	0	0	0	1	1	0	0	1	0	0	0	0	1	0	0	0	1	0	0	0	0	0
K00043	gbd; 4-hydroxybutyrate dehydrogenase [EC:1.1.1.61]	0	0	0	0	0	0	0	0	0	0	0	0	0	0	0	0	0	0	0	0	0	0	0	0	0	0	0	0	0	1	0	0	0	0	0	0	0	0	0	0	0	0	0	1	0	0	0	0
K00044	HSD17B1; 17beta-estradiol 17-dehydrogenase [EC:1.1.1.62]	0	0	0	0	0	0	0	0	0	0	0	0	0	0	0	0	0	0	0	0	0	0	0	0	0	0	0	0	0	0	0	0	0	0	0	0	0	0	0	0	0	0	0	0	0	0	0	0
K00045	E1.1.1.67, mtlK; mannitol 2-dehydrogenase [EC:1.1.1.67]	0	1	1	1	0	0	0	1	0	1	1	1	0	1	1	0	1	1	1	0	1	0	0	2	0	1	0	0	1	0	1	0	1	1	1	0	1	0	0	0	1	0	1	0	1	0	0	0
K00046	idnO; gluconate 5-dehydrogenase [EC:1.1.1.69]	1	0	1	2	1	0	0	2	0	2	0	0	0	1	1	0	2	2	1	1	1	1	1	1	1	0	2	0	1	0	1	0	1	0	1	1	0	0	3	1	1	2	1	0	0	0	1	0
K00048	fucO; lactaldehyde reductase [EC:1.1.1.77]	0	0	0	0	0	0	0	0	0	0	0	0	0	0	0	0	0	0	0	0	0	0	0	0	0	0	0	0	0	0	0	0	0	0	0	0	0	0	0	0	0	0	0	0	0	0	0	0
K00049	GRHPR; glyoxylate/hydroxypyruvate reductase [EC:1.1.1.79 1.1.1.81]	0	0	0	0	0	0	0	0	0	0	0	0	0	0	0	0	0	0	0	0	0	0	0	0	0	0	0	0	0	0	0	0	0	0	0	0	0	0	0	0	0	0	0	0	0	0	0	0
K00050	ttuD; hydroxypyruvate reductase [EC:1.1.1.81]	0	0	0	0	0	0	0	0	0	0	0	0	0	0	0	0	0	0	0	0	0	0	0	0	0	0	0	0	0	0	0	0	0	0	0	0	0	0	0	0	0	0	0	0	0	0	0	0
K00051	E1.1.1.82; malate dehydrogenase (NADP+) [EC:1.1.1.82]	0	0	0	0	0	0	0	0	0	0	0	0	0	0	0	0	0	0	0	0	0	0	0	0	0	0	0	0	0	0	0	0	0	0	0	0	0	0	0	0	0	0	0	0	0	0	0	0
K00052	leuB, IMDH; 3-isopropylmalate dehydrogenase [EC:1.1.1.85]	1	0	2	2	1	1	1	1	1	1	1	2	1	1	1	1	1	1	2	2	1	1	1	2	1	1	1	1	1	1	1	1	2	2	1	1	1	1	1	1	1	1	1	1	2	1	1	1
K00053	ilvC; ketol-acid reductoisomerase [EC:1.1.1.86]	1	1	1	1	1	1	1	1	1	0	1	1	1	1	1	1	1	1	1	1	1	1	1	1	1	1	1	1	1	1	1	1	1	1	1	0	1	1	0	1	1	1	2	1	1	1	1	1
K00054	mvaA; hydroxymethylglutaryl-CoA reductase [EC:1.1.1.88]	0	0	0	0	0	0	0	0	0	0	0	0	0	0	0	0	0	0	0	0	0	0	0	0	0	0	0	0	0	0	0	0	0	0	0	0	0	0	0	0	0	0	0	0	0	0	0	0
K00055	E1.1.1.90; aryl-alcohol dehydrogenase [EC:1.1.1.90]	0	0	0	0	0	0	0	0	0	0	0	0	0	0	0	0	0	0	0	1	0	0	0	0	0	0	0	0	0	0	0	0	0	0	0	0	0	0	0	0	0	0	0	0	0	0	0	0
K00057	gpsA; glycerol-3-phosphate dehydrogenase (NAD(P)+) [EC:1.1.1.94]	3	2	1	1	2	2	1	1	1	1	1	1	2	2	1	1	1	1	1	2	1	1	2	1	2	1	1	1	1	2	1	1	1	1	2	1	1	1	1	2	1	2	0	2	1	1	1	1
K00058	serA, PHGDH; D-3-phosphoglycerate dehydrogenase / 2-oxoglutarate reductase [EC:1.1.1.95 1.1.1.399]	1	2	3	3	1	1	1	2	1	5	1	2	1	1	2	1	1	2	3	1	5	1	1	4	2	1	1	1	3	1	2	1	2	2	2	1	2	1	1	1	3	1	3	1	1	2	1	1
K00059	fabG, OAR1; 3-oxoacyl-[acyl-carrier protein] reductase [EC:1.1.1.100]	5	3	9	8	6	5	12	13	6	8	8	12	3	7	10	2	4	8	8	14	22	5	4	15	9	7	10	12	11	7	10	5	16	11	6	7	5	3	5	4	9	7	4	3	4	9	14	4
K00060	tdh; threonine 3-dehydrogenase [EC:1.1.1.103]	1	1	1	1	1	0	1	1	1	1	1	0	1	1	1	1	2	1	1	1	0	1	1	0	1	1	1	1	1	1	1	0	1	1	1	1	1	1	1	1	1	1	1	0	0	2	1	1
K00061	RDH5; 11-cis-retinol dehydrogenase [EC:1.1.1.315]	0	0	0	0	0	0	0	0	0	0	0	0	0	0	0	0	0	0	0	0	0	0	0	0	0	0	0	0	0	0	0	0	0	0	0	0	0	0	0	0	0	0	0	0	0	0	0	0
K00062	E1.1.1.116; D-arabinose 1-dehydrogenase [EC:1.1.1.116]	0	0	0	0	0	0	0	0	0	0	0	0	0	0	0	0	0	0	0	0	0	0	0	0	0	0	0	0	0	0	0	0	0	0	0	0	0	0	0	0	0	0	0	0	0	0	0	0
K00063	ARA1; D-arabinose 1-dehydrogenase [EC:1.1.1.117]	0	0	0	0	0	0	0	0	0	0	0	0	0	0	0	0	0	0	0	0	0	0	0	0	0	0	0	0	0	0	0	0	0	0	0	0	0	0	0	0	0	0	0	0	0	0	0	0
K00064	E1.1.1.122; D-threo-aldose 1-dehydrogenase [EC:1.1.1.122]	0	0	0	1	0	0	0	0	0	0	0	0	0	0	0	0	0	1	0	1	2	0	0	1	1	1	0	0	0	0	0	0	1	0	0	0	0	0	0	0	0	0	0	0	0	0	0	0
K00065	kduD; 2-dehydro-3-deoxy-D-gluconate 5-dehydrogenase [EC:1.1.1.127]	0	0	0	0	1	0	1	1	0	0	0	1	1	0	1	0	0	0	1	4	1	0	0	1	1	1	1	1	1	1	0	1	1	0	0	0	1	0	0	0	0	0	0	0	0	0	0	0
K00066	algD; GDP-mannose 6-dehydrogenase [EC:1.1.1.132]	0	0	0	0	0	0	0	0	0	0	1	0	0	0	0	0	0	0	0	0	0	0	0	0	0	0	0	0	1	0	0	0	0	0	0	0	0	0	0	0	0	0	0	1	0	0	0	0
K00067	rfbD, rmlD; dTDP-4-dehydrorhamnose reductase [EC:1.1.1.133]	1	0	1	0	1	0	0	1	1	0	1	1	1	3	1	0	0	0	1	1	1	1	1	0	2	1	0	0	1	0	1	0	1	1	1	1	0	1	0	2	1	1	0	0	0	0	0	1
K00068	srlD; sorbitol-6-phosphate 2-dehydrogenase [EC:1.1.1.140]	0	0	0	0	0	0	0	0	0	0	0	0	0	0	0	0	0	0	0	0	0	0	0	0	0	0	0	0	0	0	0	0	0	0	0	0	0	0	0	0	0	0	0	0	0	0	0	0
K00069	HPGD; 15-hydroxyprostaglandin dehydrogenase (NAD) [EC:1.1.1.141]	0	0	0	0	0	0	0	0	0	0	0	0	0	0	0	0	0	0	0	0	0	0	0	0	0	0	0	0	0	0	0	0	0	0	0	0	0	0	0	0	0	0	0	0	0	0	0	0
K00070	HSD3B; 3beta-hydroxy-Delta5-steroid dehydrogenase / steroid Delta-isomerase [EC:1.1.1.145 5.3.3.1]	0	0	0	0	0	0	0	0	0	0	0	0	0	0	0	0	0	0	0	0	0	0	0	0	0	0	0	0	0	0	0	0	0	0	0	0	0	0	0	0	0	0	0	0	0	0	0	0
K00071	HSD11B2; corticosteroid 11-beta-dehydrogenase isozyme 2 [EC:1.1.1.-]	0	0	0	0	0	0	0	0	0	0	0	0	0	0	0	0	0	0	0	0	0	0	0	0	0	0	0	0	0	0	0	0	0	0	0	0	0	0	0	0	0	0	0	0	0	0	0	0
K00072	SPR; sepiapterin reductase [EC:1.1.1.153]	0	0	0	0	0	0	0	0	0	0	0	0	0	0	0	0	0	0	0	0	0	0	0	0	0	0	0	0	0	0	0	0	0	0	0	0	0	0	0	0	0	0	0	0	0	0	0	0
K00073	allD; ureidoglycolate dehydrogenase (NAD+) [EC:1.1.1.350]	0	0	0	0	0	0	0	0	0	0	0	0	0	0	0	0	0	0	0	0	0	0	0	0	0	0	0	0	0	0	0	0	0	0	0	0	0	0	0	0	0	0	0	0	0	0	0	0
K00074	paaH, hbd, fadB, mmgB; 3-hydroxybutyryl-CoA dehydrogenase [EC:1.1.1.157]	2	1	2	4	2	4	4	6	1	2	1	2	2	1	1	1	3	4	2	1	1	2	3	1	1	1	4	3	2	5	2	2	2	2	1	1	2	1	2	2	2	2	2	1	3	4	1	2
K00075	murB; UDP-N-acetylmuramate dehydrogenase [EC:1.3.1.98]	1	1	1	1	3	1	1	1	1	1	1	2	1	1	1	1	2	1	1	1	1	1	1	1	1	1	1	1	1	1	1	1	1	1	2	1	1	1	3	1	1	1	1	0	1	1	1	1
K00076	hdhA; 7-alpha-hydroxysteroid dehydrogenase [EC:1.1.1.159]	0	0	0	0	0	0	0	0	0	0	0	0	0	0	0	0	0	0	0	0	0	0	0	0	0	0	0	0	0	0	0	0	0	0	0	0	0	0	0	0	0	0	0	0	0	0	0	0
K00077	panE, apbA; 2-dehydropantoate 2-reductase [EC:1.1.1.169]	1	0	0	1	0	1	2	0	1	1	0	1	1	2	0	0	1	1	0	0	4	0	1	1	0	0	2	2	1	1	1	2	2	0	1	0	1	1	1	1	1	0	1	0	0	1	0	0
K00078	DHDH; dihydrodiol dehydrogenase / D-xylose 1-dehydrogenase (NADP) [EC:1.3.1.20 1.1.1.179]	2	2	1	2	0	0	1	1	2	2	1	1	1	2	2	1	2	2	2	1	0	0	0	1	1	1	1	1	2	1	1	1	0	1	2	0	1	0	3	1	2	1	1	0	1	0	1	0
K00079	CBR1; carbonyl reductase 1 [EC:1.1.1.184 1.1.1.189 1.1.1.197]	0	0	0	0	0	0	0	0	0	0	0	0	0	0	0	0	0	0	0	0	0	0	0	0	0	0	0	0	0	0	0	0	0	0	0	0	0	0	0	0	0	0	0	0	0	0	0	0
K00081	CBR2; carbonyl reductase 2 [EC:1.1.1.184]	0	0	0	0	0	0	0	0	0	0	0	0	0	0	0	0	0	0	0	0	0	0	0	0	0	0	0	0	0	0	0	0	0	0	0	0	0	0	0	0	0	0	0	0	0	0	0	0
K00082	ribD2; 5-amino-6-(5-phosphoribosylamino)uracil reductase [EC:1.1.1.193]	1	1	1	1	1	0	1	1	1	1	1	2	1	1	1	0	1	1	1	1	0	1	1	0	1	1	1	2	2	1	1	1	2	1	1	1	1	0	1	1	2	1	1	1	1	1	2	1
K00083	CAD; cinnamyl-alcohol dehydrogenase [EC:1.1.1.195]	0	0	0	0	0	0	0	0	0	0	0	0	0	0	0	0	0	0	0	0	0	0	0	0	0	0	0	0	0	0	0	0	0	0	0	0	0	0	0	0	0	0	0	0	0	0	0	0
K00084	CBR3; carbonyl reductase 3 [EC:1.1.1.184]	0	0	0	0	0	0	0	0	0	0	0	0	0	0	0	0	0	0	0	0	0	0	0	0	0	0	0	0	0	0	0	0	0	0	0	0	0	0	0	0	0	0	0	0	0	0	0	0
K00085	E1.1.1.200; aldose-6-phosphate reductase (NADPH2) [EC:1.1.1.200]	0	0	0	0	0	0	0	0	0	0	0	0	0	0	0	0	0	0	0	0	0	0	0	0	0	0	0	0	0	0	0	0	0	0	0	0	0	0	0	0	0	0	0	0	0	0	0	0
K00086	dhaT; 1,3-propanediol dehydrogenase [EC:1.1.1.202]	0	0	0	0	0	0	0	0	0	0	0	0	0	0	0	0	0	0	0	0	0	0	0	0	0	0	0	1	0	0	0	1	0	0	0	0	0	0	0	0	0	0	0	0	0	1	0	0
K00087	ygeS, xdhA; xanthine dehydrogenase molybdenum-binding subunit [EC:1.17.1.4]	0	0	0	0	0	1	0	0	0	0	0	0	0	1	0	0	0	0	0	1	0	1	0	0	1	0	0	0	0	2	0	0	0	0	0	0	0	0	0	0	0	0	0	0	0	0	0	0
K00088	IMPDH, guaB; IMP dehydrogenase [EC:1.1.1.205]	3	4	3	4	2	4	4	4	4	2	4	4	3	4	4	3	4	4	4	3	3	4	3	3	4	5	4	4	3	4	3	4	5	3	4	2	4	4	1	3	3	3	5	3	2	1	2	4
K00089	AKR1C2; 3alpha-hydroxysteroid 3-dehydrogenase [EC:1.1.1.213 1.1.1.357]	0	0	0	0	0	0	0	0	0	0	0	0	0	0	0	0	0	0	0	0	0	0	0	0	0	0	0	0	0	0	0	0	0	0	0	0	0	0	0	0	0	0	0	0	0	0	0	0
K00090	ghrB; glyoxylate/hydroxypyruvate/2-ketogluconate reductase [EC:1.1.1.79 1.1.1.81 1.1.1.215]	0	0	0	0	0	0	0	0	0	0	0	1	0	0	0	0	0	0	0	0	0	0	0	0	0	0	0	0	0	0	0	0	0	0	0	0	0	0	0	0	0	0	0	0	0	0	0	0
K00091	E1.1.1.219; dihydroflavonol-4-reductase [EC:1.1.1.219]	1	0	0	0	0	0	0	1	0	0	0	0	1	0	0	0	0	0	0	2	1	2	0	0	0	0	0	0	0	0	0	0	0	1	0	0	0	0	0	1	0	0	0	0	0	0	1	1
K00093	mdh; methanol dehydrogenase [EC:1.1.1.244]	0	0	0	0	0	0	0	0	0	0	0	0	0	0	0	0	0	0	0	0	0	0	0	0	0	0	0	0	0	0	0	0	0	0	0	0	0	0	0	0	0	0	0	0	2	0	0	0
K00094	E1.1.1.251, gatD; galactitol-1-phosphate 5-dehydrogenase [EC:1.1.1.251]	0	0	0	0	0	0	0	0	0	0	0	0	0	0	0	0	0	0	0	0	0	0	0	0	0	0	0	0	0	0	0	0	0	0	0	0	0	0	0	0	0	0	0	0	0	0	0	0
K00095	MTD; mannitol dehydrogenase [EC:1.1.1.255]	0	0	0	1	0	0	0	0	0	0	0	0	0	0	0	0	0	1	0	0	0	0	0	0	0	0	0	0	0	0	0	0	0	0	0	0	0	0	0	0	0	0	0	0	1	0	0	0
K00096	araM, egsA; glycerol-1-phosphate dehydrogenase [NAD(P)+] [EC:1.1.1.261]	0	0	0	0	0	0	0	0	0	0	0	0	0	0	0	0	0	0	0	0	0	0	0	0	0	0	0	0	0	0	0	0	1	0	0	0	0	0	0	0	0	0	0	0	0	0	0	0
K00097	pdxA; 4-hydroxythreonine-4-phosphate dehydrogenase [EC:1.1.1.262]	0	0	0	0	0	0	0	0	0	0	0	0	0	0	0	0	0	0	0	0	0	0	0	0	0	1	0	0	0	0	0	0	0	0	0	0	0	0	0	0	0	0	0	0	0	0	0	0
K00098	idnD; L-idonate 5-dehydrogenase [EC:1.1.1.264]	0	0	0	1	0	0	0	0	0	0	0	0	0	0	1	0	1	1	0	0	2	0	0	2	0	0	0	0	0	0	0	0	0	0	0	0	0	0	2	0	0	0	0	0	0	0	0	0
K00099	dxr; 1-deoxy-D-xylulose-5-phosphate reductoisomerase [EC:1.1.1.267]	1	1	1	1	2	1	1	1	1	1	1	1	1	2	1	1	2	1	1	1	1	1	1	2	1	1	1	1	1	1	1	1	1	1	1	1	1	1	1	1	1	1	1	1	1	1	1	1
K00100	bdhAB; butanol dehydrogenase [EC:1.1.1.-]	0	0	0	0	0	0	0	0	0	0	0	0	0	0	0	0	0	0	0	0	0	0	0	0	0	0	0	0	0	0	0	0	0	0	0	0	0	0	0	0	0	0	0	0	0	0	0	0
K00101	lldD; L-lactate dehydrogenase (cytochrome) [EC:1.1.2.3]	1	0	0	0	0	0	1	1	0	0	1	1	1	0	1	0	0	0	0	0	2	0	1	1	0	1	2	1	0	0	1	1	2	1	0	2	1	0	0	1	0	1	0	0	2	1	1	0
K00102	LDHD, dld; D-lactate dehydrogenase (cytochrome) [EC:1.1.2.4]	0	0	0	0	0	0	0	0	0	0	0	0	0	0	0	0	0	0	0	1	0	0	0	0	1	0	0	0	0	0	0	0	0	0	0	0	1	0	0	0	0	0	0	0	0	1	0	0
K00103	GULO; L-gulonolactone oxidase [EC:1.1.3.8]	0	0	0	0	0	0	0	0	0	0	0	0	0	0	0	0	0	0	0	0	0	0	0	0	0	0	0	0	0	0	0	0	0	0	0	0	0	0	0	0	0	0	1	0	0	0	0	0
K00104	glcD; glycolate oxidase [EC:1.1.3.15]	2	1	2	2	1	2	1	2	1	3	1	1	2	1	1	1	2	2	2	2	2	1	2	1	2	1	2	1	1	3	3	1	3	1	1	1	1	1	0	2	2	1	3	0	0	0	3	2
K00105	E1.1.3.21; alpha-glycerophosphate oxidase [EC:1.1.3.21]	0	0	0	0	0	0	0	0	0	0	0	0	0	0	0	0	0	0	0	0	0	0	0	0	0	0	0	0	0	0	0	0	0	0	0	0	0	0	0	0	0	0	0	0	0	0	0	0
K00106	XDH; xanthine dehydrogenase/oxidase [EC:1.17.1.4 1.17.3.2]	0	0	0	0	0	0	0	0	0	0	0	0	0	0	0	0	0	0	0	0	0	0	0	0	0	0	0	0	0	0	0	0	0	0	0	0	0	0	0	0	0	0	0	0	0	0	0	0
K00107	ALO; D-arabinono-1,4-lactone oxidase [EC:1.1.3.37]	0	0	0	0	0	0	0	0	0	0	0	0	0	0	0	0	0	0	0	0	0	0	0	0	0	0	0	0	0	0	0	0	0	0	0	0	0	0	0	0	0	0	0	0	0	0	0	0
K00108	betA, CHDH; choline dehydrogenase [EC:1.1.99.1]	0	0	0	2	0	0	0	0	0	1	0	3	0	0	1	0	1	2	0	1	2	1	0	1	1	1	0	0	0	1	2	1	1	0	1	1	0	0	2	0	1	0	3	1	1	0	0	1
K00109	L2HGDH; 2-hydroxyglutarate dehydrogenase [EC:1.1.99.2]	0	0	1	0	0	0	0	1	0	0	0	0	0	1	0	0	0	0	0	1	0	0	0	0	1	0	1	0	1	0	0	0	0	0	1	0	0	0	0	0	0	0	0	0	0	0	0	0
K00111	glpA, glpD; glycerol-3-phosphate dehydrogenase [EC:1.1.5.3]	2	0	1	2	1	1	1	1	1	1	1	1	2	2	2	3	1	2	1	1	1	3	2	1	2	1	2	1	1	1	1	1	1	1	1	2	1	1	0	2	1	1	2	1	1	1	1	3
K00112	glpB; glycerol-3-phosphate dehydrogenase subunit B [EC:1.1.5.3]	0	0	0	0	0	0	0	0	0	0	0	0	0	0	0	0	0	0	0	0	0	0	0	0	0	0	0	0	0	0	0	0	0	0	0	0	0	0	0	0	0	0	0	0	0	0	0	0
K00113	glpC; glycerol-3-phosphate dehydrogenase subunit C	0	0	0	0	0	0	0	0	0	0	0	0	0	0	0	0	0	0	0	0	0	0	0	0	0	0	0	0	0	0	0	0	0	0	0	0	0	0	0	0	0	0	0	0	0	0	0	0
K00114	exaA; alcohol dehydrogenase (cytochrome c) [EC:1.1.2.8]	0	0	0	0	0	0	0	0	0	0	0	0	0	0	0	0	0	0	0	0	0	0	0	0	0	0	0	0	0	0	0	0	0	0	0	0	0	0	0	0	0	0	0	0	0	0	0	0
K00115	GLD; glucose 1-dehydrogenase (FAD, quinone) [EC:1.1.5.9]	0	0	0	0	0	0	0	0	0	0	0	0	0	0	0	0	0	0	0	0	0	0	0	0	0	0	0	0	0	0	0	0	0	0	0	0	0	0	0	0	0	0	0	0	0	0	0	0
K00116	mqo; malate dehydrogenase (quinone) [EC:1.1.5.4]	0	0	0	0	0	0	0	0	0	0	0	0	0	0	0	0	0	0	0	0	1	0	0	1	0	0	0	0	0	0	0	0	0	0	0	0	0	0	0	0	0	0	0	0	0	0	0	0
K00117	gcd; quinoprotein glucose dehydrogenase [EC:1.1.5.2]	0	0	0	0	0	0	0	1	0	0	1	0	0	0	0	0	0	0	0	1	1	0	0	1	1	1	0	0	0	0	1	1	1	0	0	0	0	0	0	0	0	0	0	0	1	0	0	0
K00118	gfo; glucose-fructose oxidoreductase [EC:1.1.99.28]	0	0	0	0	0	0	0	0	0	0	0	0	0	0	0	0	0	0	0	0	0	0	0	0	0	0	0	0	0	0	0	0	0	0	0	0	0	0	0	0	0	0	0	0	0	0	0	0
K00121	frmA, ADH5, adhC; S-(hydroxymethyl)glutathione dehydrogenase / alcohol dehydrogenase [EC:1.1.1.284 1.1.1.1]	0	0	1	0	0	0	2	2	0	0	1	1	0	1	1	1	0	0	1	2	5	0	1	2	0	1	2	2	1	0	2	0	2	1	0	0	1	0	1	0	1	0	0	0	1	0	1	0
K00122	FDH; formate dehydrogenase [EC:1.17.1.9]	0	0	0	0	0	0	0	0	1	0	1	0	0	2	1	0	0	0	0	2	0	0	0	0	0	0	0	0	0	0	0	0	0	1	1	0	0	0	0	0	0	0	0	0	0	0	0	0
K00123	fdoG, fdhF, fdwA; formate dehydrogenase major subunit [EC:1.17.1.9]	1	2	1	2	1	2	2	1	1	4	1	3	1	2	1	0	2	2	2	2	2	0	1	2	2	2	2	2	2	1	2	2	2	4	1	0	2	0	0	1	3	1	2	0	0	0	1	1
K00124	fdoH, fdsB; formate dehydrogenase iron-sulfur subunit	1	1	0	1	1	1	1	1	1	2	0	2	1	1	0	0	1	1	1	1	1	0	1	1	2	1	1	1	1	1	1	1	1	1	1	0	1	0	0	0	1	1	1	0	0	0	1	1
K00125	fdhB; formate dehydrogenase (coenzyme F420) beta subunit [EC:1.17.98.3 1.8.98.6]	0	0	0	0	0	0	0	0	0	0	0	0	0	0	0	0	0	0	0	0	0	0	0	0	0	0	0	0	0	0	0	0	0	0	0	0	0	0	0	0	0	0	0	0	0	0	0	0
K00126	fdsD; formate dehydrogenase subunit delta [EC:1.17.1.9]	1	0	0	0	1	0	0	0	1	1	0	1	0	0	0	0	0	0	0	1	0	0	0	0	1	0	0	0	0	0	0	0	0	0	1	1	0	0	0	1	0	1	1	0	0	0	0	1
K00127	fdoI, fdsG; formate dehydrogenase subunit gamma	1	0	0	0	1	0	0	0	1	1	0	1	1	0	0	0	0	0	0	1	0	0	1	0	2	0	0	0	0	0	0	0	0	0	1	0	0	0	0	1	0	1	0	0	0	0	1	0
K00128	ALDH; aldehyde dehydrogenase (NAD+) [EC:1.2.1.3]	2	2	4	1	2	0	1	4	2	4	2	6	1	2	2	1	2	1	3	4	2	1	2	1	2	2	1	0	3	0	4	0	3	2	2	1	0	0	1	2	3	2	4	1	0	2	2	1
K00129	E1.2.1.5; aldehyde dehydrogenase (NAD(P)+) [EC:1.2.1.5]	0	0	0	0	0	0	0	0	0	0	0	0	0	0	0	0	0	0	0	0	0	0	0	0	0	0	0	0	0	0	1	0	0	0	0	0	0	0	0	0	0	0	0	0	0	0	0	0
K00130	betB, gbsA; betaine-aldehyde dehydrogenase [EC:1.2.1.8]	1	1	3	2	3	0	1	2	2	1	1	5	1	3	3	1	1	2	2	3	1	3	1	1	1	1	1	1	2	0	3	2	3	2	4	2	2	0	2	1	2	2	1	1	0	1	2	2
K00131	gapN; glyceraldehyde-3-phosphate dehydrogenase (NADP+) [EC:1.2.1.9]	0	0	0	0	0	0	0	1	0	1	0	0	0	0	0	0	0	0	1	1	0	0	0	0	0	0	0	0	0	0	1	0	1	0	0	1	0	0	0	0	0	0	1	0	0	0	0	0
K00132	E1.2.1.10; acetaldehyde dehydrogenase (acetylating) [EC:1.2.1.10]	1	0	0	1	0	0	0	0	0	1	0	0	1	0	0	0	0	0	0	1	0	1	0	0	1	0	0	0	0	0	0	0	0	0	0	0	0	0	0	1	0	0	0	0	0	0	0	1
K00133	asd; aspartate-semialdehyde dehydrogenase [EC:1.2.1.11]	1	1	1	2	1	1	2	1	2	1	2	1	1	1	2	2	2	2	1	2	1	1	1	1	2	2	2	2	1	1	1	2	1	2	1	2	2	1	1	1	1	1	1	0	1	1	1	1
K00134	GAPDH, gapA; glyceraldehyde 3-phosphate dehydrogenase [EC:1.2.1.12]	1	1	1	1	1	1	2	2	1	1	1	1	1	1	1	1	1	1	0	1	3	1	1	1	1	1	2	2	1	1	2	2	1	1	1	1	1	1	0	1	1	1	0	1	2	0	1	2
K00135	gabD; succinate-semialdehyde dehydrogenase / glutarate-semialdehyde dehydrogenase [EC:1.2.1.16 1.2.1.79 1.2.1.20]	2	1	2	4	3	2	3	4	2	5	2	4	3	3	3	3	3	4	1	8	3	3	3	1	5	2	4	4	1	2	2	3	2	3	2	2	2	3	3	3	2	3	6	3	1	3	1	3
K00137	prr; aminobutyraldehyde dehydrogenase [EC:1.2.1.19]	0	0	0	0	0	0	0	0	0	1	0	1	0	0	0	0	0	0	0	0	0	0	0	0	0	0	0	0	0	0	0	0	0	0	0	0	0	0	0	0	0	0	1	0	0	0	0	0
K00138	aldB; aldehyde dehydrogenase [EC:1.2.1.-]	1	0	0	1	1	1	1	0	0	1	1	1	1	0	0	0	0	1	1	0	1	0	1	1	1	1	0	1	1	1	0	1	0	1	1	0	1	0	0	1	1	1	1	0	1	2	1	0
K00139	ALDH5A1; succinate-semialdehyde dehydrogenase [EC:1.2.1.24]	0	0	0	0	0	0	0	0	0	0	0	0	0	0	0	0	0	0	0	0	0	0	0	0	0	0	0	0	0	0	0	0	0	0	0	0	0	0	0	0	0	0	0	0	0	0	0	0
K00140	mmsA, iolA, ALDH6A1; malonate-semialdehyde dehydrogenase (acetylating) / methylmalonate-semialdehyde dehydrogenase [EC:1.2.1.18 1.2.1.27]	1	0	1	1	0	1	1	1	1	1	1	2	1	1	1	1	1	0	1	2	1	1	1	1	2	1	1	1	2	1	1	1	1	1	1	0	1	0	1	1	2	1	0	0	0	1	2	1
K00141	xylC; benzaldehyde dehydrogenase (NAD) [EC:1.2.1.28]	0	0	0	0	0	0	0	0	0	0	0	0	0	0	0	0	0	0	0	0	3	0	0	0	0	0	0	0	0	0	0	0	0	0	0	0	0	0	0	0	0	0	0	0	0	0	0	0
K00142	AASDH; acyl-CoA synthetase [EC:6.2.1.-]	0	0	0	0	0	0	0	0	0	0	0	0	0	0	0	0	0	0	0	0	0	0	0	0	0	0	0	0	0	0	0	0	0	0	0	0	0	0	0	0	0	0	0	0	0	0	0	0
K00143	LYS2; L-2-aminoadipate reductase [EC:1.2.1.95]	0	0	0	0	0	0	0	0	0	0	0	0	0	0	0	0	0	0	0	0	0	0	0	0	0	0	0	0	0	0	0	0	0	0	0	0	0	0	0	0	0	0	0	0	0	0	0	0
K00145	argC; N-acetyl-gamma-glutamyl-phosphate reductase [EC:1.2.1.38]	1	1	1	1	1	1	1	1	1	1	1	1	1	1	1	1	1	1	1	1	1	1	1	1	1	1	1	1	1	1	1	1	1	1	1	0	1	1	0	0	1	1	1	1	0	1	1	1
K00146	feaB; phenylacetaldehyde dehydrogenase [EC:1.2.1.39]	0	0	0	0	0	0	1	0	0	1	0	0	0	0	0	0	0	0	0	1	0	0	0	0	1	0	1	0	0	0	0	0	0	0	0	0	0	0	0	0	0	0	1	0	1	0	0	0
K00147	proA; glutamate-5-semialdehyde dehydrogenase [EC:1.2.1.41]	1	0	1	1	0	1	1	1	1	0	1	1	1	1	1	1	1	1	1	1	1	1	1	1	1	1	1	1	1	1	1	1	1	1	1	0	1	0	1	1	1	1	1	1	0	1	1	1
K00148	fdhA; glutathione-independent formaldehyde dehydrogenase [EC:1.2.1.46]	0	0	0	0	0	0	1	0	0	0	0	1	0	0	0	0	0	0	0	0	2	0	0	2	0	0	0	0	0	0	0	1	0	0	0	0	0	0	0	0	0	0	1	0	0	0	1	0
K00149	ALDH9A1; aldehyde dehydrogenase family 9 member A1 [EC:1.2.1.47 1.2.1.3]	0	0	0	0	0	0	0	0	0	0	0	0	0	0	0	0	0	0	0	0	0	0	0	0	0	0	0	0	0	0	0	0	0	0	0	0	0	0	0	0	0	0	0	0	0	0	0	0
K00150	gap2; glyceraldehyde-3-phosphate dehydrogenase (NAD(P)) [EC:1.2.1.59]	0	0	0	0	0	0	0	1	0	0	0	0	0	0	0	0	0	0	0	0	0	0	0	0	0	0	0	0	0	0	0	0	0	0	0	0	0	0	0	0	0	0	0	0	0	0	0	0
K00151	hpaE, hpcC; 5-carboxymethyl-2-hydroxymuconic-semialdehyde dehydrogenase [EC:1.2.1.60]	0	0	0	0	1	0	0	1	0	1	0	1	0	0	0	0	0	0	0	1	0	0	0	0	1	0	0	0	0	0	0	0	0	0	0	0	0	0	0	0	0	1	0	0	0	0	0	0
K00152	nahF; salicylaldehyde dehydrogenase [EC:1.2.1.65]	0	0	0	0	0	0	0	0	0	0	0	0	0	0	0	0	0	0	0	0	0	0	0	0	0	0	0	0	0	0	0	0	0	0	0	0	0	0	0	0	0	0	0	0	0	0	0	0
K00153	E1.1.1.306; S-(hydroxymethyl)mycothiol dehydrogenase [EC:1.1.1.306]	1	0	1	1	0	1	1	1	1	1	1	1	1	1	1	1	1	1	1	1	1	1	1	1	1	1	1	1	1	1	1	1	1	1	1	1	1	0	1	1	1	1	0	0	0	0	0	0
K00154	E1.2.1.68; coniferyl-aldehyde dehydrogenase [EC:1.2.1.68]	0	0	0	0	0	0	0	0	0	0	0	0	0	0	0	0	0	0	0	0	0	0	0	0	0	0	0	0	0	0	0	0	0	0	0	0	0	0	0	0	0	0	0	0	0	0	0	0
K00156	poxB; pyruvate dehydrogenase (quinone) [EC:1.2.5.1]	0	0	1	1	0	0	1	2	0	1	0	1	0	0	1	0	1	1	1	0	2	0	0	0	0	0	1	1	1	0	1	1	2	1	0	0	1	0	1	0	2	0	0	0	0	0	0	0
K00157	AOX; aldehyde oxidase [EC:1.2.3.1]	0	0	0	0	0	0	0	0	0	0	0	0	0	0	0	0	0	0	0	0	0	0	0	0	0	0	0	0	0	0	0	0	0	0	0	0	0	0	0	0	0	0	0	0	0	0	0	0
K00158	E1.2.3.3, poxL; pyruvate oxidase [EC:1.2.3.3]	0	0	0	0	0	0	0	0	0	0	0	0	0	0	0	0	0	0	1	0	0	0	0	0	0	0	0	0	0	0	1	0	0	0	0	0	0	0	0	0	0	0	0	0	0	0	0	1
K00161	PDHA, pdhA; pyruvate dehydrogenase E1 component alpha subunit [EC:1.2.4.1]	1	0	1	2	1	0	1	1	1	2	1	1	1	1	1	0	1	2	1	1	1	1	2	1	0	1	1	1	2	2	1	1	3	1	0	2	1	1	1	1	1	1	1	0	2	2	1	1
K00162	PDHB, pdhB; pyruvate dehydrogenase E1 component beta subunit [EC:1.2.4.1]	1	0	1	2	1	2	1	1	1	2	1	1	1	1	1	0	1	2	1	1	1	1	2	1	0	1	1	1	2	2	1	1	3	1	1	2	1	1	1	1	2	1	1	0	2	3	0	1
K00163	aceE; pyruvate dehydrogenase E1 component [EC:1.2.4.1]	1	0	1	4	1	1	1	2	2	2	1	1	2	1	1	1	4	4	1	2	1	1	1	1	2	1	1	1	1	2	2	1	1	1	2	4	1	2	1	1	1	1	5	1	2	0	2	1
K00164	OGDH, sucA; 2-oxoglutarate dehydrogenase E1 component [EC:1.2.4.2]	1	1	1	1	1	1	1	1	1	1	1	1	1	1	1	1	1	1	1	1	1	0	1	1	1	1	1	1	1	1	1	1	1	1	1	1	1	1	1	1	1	1	1	1	0	0	1	1
K00166	BCKDHA, bkdA1; 2-oxoisovalerate dehydrogenase E1 component alpha subunit [EC:1.2.4.4]	0	0	0	0	0	0	0	0	0	0	0	0	0	0	0	0	0	0	0	0	0	0	0	0	0	0	0	0	0	0	0	0	0	0	0	0	0	0	0	0	0	0	0	0	0	0	0	0
K00167	BCKDHB, bkdA2; 2-oxoisovalerate dehydrogenase E1 component beta subunit [EC:1.2.4.4]	0	0	0	0	0	0	0	0	0	0	0	0	0	0	0	0	0	0	0	0	0	0	0	0	0	0	0	0	0	0	0	0	0	0	0	0	0	0	0	0	0	0	0	0	0	0	0	0
K00169	porA; pyruvate ferredoxin oxidoreductase alpha subunit [EC:1.2.7.1]	1	0	0	0	1	0	0	0	0	0	0	0	1	0	0	0	0	0	0	0	0	0	1	0	0	0	0	0	0	0	0	0	0	0	0	0	0	0	0	1	0	2	0	1	0	0	0	0
K00170	porB; pyruvate ferredoxin oxidoreductase beta subunit [EC:1.2.7.1]	1	0	0	0	1	0	0	0	0	0	0	0	1	0	0	0	0	0	0	0	0	0	1	0	0	0	0	0	0	0	0	0	0	0	0	0	0	0	0	1	0	2	0	1	0	0	0	0
K00171	porD; pyruvate ferredoxin oxidoreductase delta subunit [EC:1.2.7.1]	0	0	0	0	0	0	0	0	0	0	0	0	0	0	0	0	0	0	0	0	0	0	0	0	0	0	0	0	0	0	0	0	0	0	0	0	0	0	0	0	0	0	0	0	0	0	0	0
K00172	porG; pyruvate ferredoxin oxidoreductase gamma subunit [EC:1.2.7.1]	1	0	0	0	1	0	0	0	0	0	0	0	1	0	0	0	0	0	0	0	0	0	1	0	0	0	0	0	0	0	0	0	0	0	0	0	0	0	0	1	0	0	0	1	0	0	0	0
K00174	korA, oorA, oforA; 2-oxoglutarate/2-oxoacid ferredoxin oxidoreductase subunit alpha [EC:1.2.7.3 1.2.7.11]	2	1	1	1	0	1	1	1	1	0	1	1	2	2	1	1	1	1	1	1	0	3	1	0	1	1	1	1	1	2	1	1	1	1	1	1	1	2	1	2	1	1	1	0	1	0	1	2
K00175	korB, oorB, oforB; 2-oxoglutarate/2-oxoacid ferredoxin oxidoreductase subunit beta [EC:1.2.7.3 1.2.7.11]	2	1	1	1	0	1	1	1	1	0	1	1	2	2	1	1	1	1	1	1	0	3	1	0	1	1	1	1	1	2	1	1	1	1	1	0	1	2	1	2	1	1	1	0	1	1	1	1
K00176	korD, oorD; 2-oxoglutarate ferredoxin oxidoreductase subunit delta [EC:1.2.7.3]	1	0	0	0	0	1	0	0	0	0	0	0	1	0	0	0	0	0	0	0	0	2	0	0	0	0	0	0	0	1	0	0	0	0	0	0	0	1	0	1	0	0	0	0	0	0	0	1
K00177	korC, oorC; 2-oxoglutarate ferredoxin oxidoreductase subunit gamma [EC:1.2.7.3]	1	0	0	0	0	1	0	0	0	0	0	0	1	0	0	0	0	0	0	0	0	2	0	0	0	0	0	0	0	1	0	0	0	0	0	0	0	1	0	1	0	0	0	0	0	0	0	0
K00179	iorA; indolepyruvate ferredoxin oxidoreductase, alpha subunit [EC:1.2.7.8]	1	0	0	0	1	1	0	0	0	0	0	0	1	0	0	0	0	0	0	0	0	0	0	0	0	0	0	0	0	1	0	0	0	0	0	0	0	1	0	1	0	1	0	0	1	0	0	0
K00180	iorB; indolepyruvate ferredoxin oxidoreductase, beta subunit [EC:1.2.7.8]	1	0	0	0	1	1	0	0	0	0	0	0	1	0	0	0	0	0	0	0	0	0	0	0	0	0	0	0	0	0	0	0	0	0	0	0	0	1	0	1	0	1	0	0	1	0	0	0
K00181	PORCN; O-palmitoleoyl transferase [EC:2.3.1.250]	0	0	0	0	0	0	0	0	0	0	0	0	0	0	0	0	0	0	0	0	0	0	0	0	0	0	0	0	0	0	0	0	0	0	0	0	0	0	0	0	0	0	0	0	0	0	0	0
K00182	WNT2; wingless-type MMTV integration site family, member 2	0	0	0	0	0	0	0	0	0	0	0	0	0	0	0	0	0	0	0	0	0	0	0	0	0	0	0	0	0	0	0	0	0	0	0	0	0	0	0	0	0	0	0	0	0	0	0	0
K00183	K00183; prokaryotic molybdopterin-containing oxidoreductase family, molybdopterin binding subunit	0	0	0	0	0	0	0	0	0	0	0	0	0	0	0	0	0	0	0	0	0	0	0	0	0	0	0	0	0	0	0	0	0	0	0	0	0	0	0	0	0	0	0	0	0	0	0	0
K00184	K00184; prokaryotic molybdopterin-containing oxidoreductase family, iron-sulfur binding subunit	0	0	0	0	0	0	0	0	0	0	0	0	0	0	0	0	0	0	0	0	0	0	0	0	0	0	0	0	0	0	0	0	0	0	0	0	0	0	0	0	0	0	0	0	0	0	2	0
K00185	K00185; prokaryotic molybdopterin-containing oxidoreductase family, membrane subunit	0	0	0	0	0	0	0	0	0	0	0	0	0	0	0	0	0	0	0	0	0	0	0	0	0	0	0	0	0	0	0	0	0	0	0	0	0	0	0	0	0	0	0	0	0	0	0	0
K00186	vorA; 2-oxoisovalerate ferredoxin oxidoreductase, alpha subunit [EC:1.2.7.7]	0	0	0	0	0	0	0	0	0	0	0	0	0	0	0	0	0	0	0	0	0	0	0	0	0	0	0	0	0	0	0	0	0	0	0	0	0	0	0	0	0	0	0	0	0	0	0	0
K00187	vorB; 2-oxoisovalerate ferredoxin oxidoreductase, beta subunit [EC:1.2.7.7]	0	0	0	0	0	0	0	0	0	0	0	0	0	0	0	0	0	0	0	0	0	0	0	0	0	0	0	0	0	0	0	0	0	0	0	0	0	0	0	0	0	0	0	0	0	0	0	0
K00188	vorD; 2-oxoisovalerate ferredoxin oxidoreductase, delta subunit [EC:1.2.7.7]	0	0	0	0	0	0	0	0	0	0	0	0	0	0	0	0	0	0	0	0	0	0	0	0	0	0	0	0	0	0	0	0	0	0	0	0	0	0	0	0	0	0	0	0	0	0	0	0
K00189	vorG; 2-oxoisovalerate ferredoxin oxidoreductase, gamma subunit [EC:1.2.7.7]	0	0	0	0	0	0	0	0	0	0	0	0	0	0	0	0	0	0	0	0	0	0	0	0	0	0	0	0	0	0	0	0	0	0	0	0	0	0	0	0	0	0	0	0	0	0	0	0
K00192	cdhA; anaerobic carbon-monoxide dehydrogenase, CODH/ACS complex subunit alpha [EC:1.2.7.4]	0	0	0	0	0	0	0	0	0	0	0	0	0	0	0	0	0	0	0	0	0	0	0	0	0	0	0	0	0	0	0	0	0	0	0	0	0	0	0	0	0	0	0	0	0	0	0	0
K00193	cdhC; acetyl-CoA decarbonylase/synthase, CODH/ACS complex subunit beta [EC:2.3.1.169]	0	0	0	0	0	0	0	0	0	0	0	0	0	0	0	0	0	0	0	0	0	0	0	0	0	0	0	0	0	0	0	0	0	0	0	0	0	0	0	0	0	0	0	0	0	0	0	0
K00194	cdhD, acsD; acetyl-CoA decarbonylase/synthase, CODH/ACS complex subunit delta [EC:2.1.1.245]	0	0	0	0	0	0	0	0	0	0	0	0	0	0	0	0	0	0	0	0	0	0	0	0	0	0	0	0	0	0	0	0	0	0	0	0	0	0	0	0	0	0	0	0	0	0	0	0
K00195	cdhB; anaerobic carbon-monoxide dehydrogenase, CODH/ACS complex subunit epsilon	0	0	0	0	0	0	0	0	0	0	0	0	0	0	0	0	0	0	0	0	0	0	0	0	0	0	0	0	0	0	0	0	0	0	0	0	0	0	0	0	0	0	0	0	0	0	0	0
K00196	cooF; anaerobic carbon-monoxide dehydrogenase iron sulfur subunit	0	0	0	0	0	0	0	0	0	0	0	0	0	0	0	0	0	0	0	0	0	0	0	0	0	0	0	0	0	0	0	0	0	0	0	0	0	0	0	0	0	0	0	0	0	1	1	0
K00197	cdhE, acsC; acetyl-CoA decarbonylase/synthase, CODH/ACS complex subunit gamma [EC:2.1.1.245]	0	0	0	0	0	0	0	0	0	0	0	0	0	0	0	0	0	0	0	0	0	0	0	0	0	0	0	0	0	0	0	0	0	0	0	0	0	0	0	0	0	0	0	0	0	0	0	0
K00198	cooS, acsA; anaerobic carbon-monoxide dehydrogenase catalytic subunit [EC:1.2.7.4]	0	0	0	0	0	0	0	0	0	0	0	0	0	0	0	0	0	0	0	0	0	0	0	0	0	0	0	0	0	0	0	0	0	0	0	0	0	0	0	0	0	0	0	0	0	1	1	0
K00200	fwdA, fmdA; formylmethanofuran dehydrogenase subunit A [EC:1.2.7.12]	0	0	0	0	0	0	0	0	0	0	0	0	0	0	0	0	0	0	0	0	0	0	0	0	0	0	0	0	0	0	0	0	0	0	0	0	0	0	0	0	0	0	0	0	0	0	0	0
K00201	fwdB, fmdB; formylmethanofuran dehydrogenase subunit B [EC:1.2.7.12]	0	0	0	0	0	0	0	0	0	0	0	0	0	0	0	0	0	0	0	0	0	0	0	0	0	0	0	0	0	0	0	0	0	0	0	0	0	0	0	0	0	0	0	0	0	0	0	0
K00202	fwdC, fmdC; formylmethanofuran dehydrogenase subunit C [EC:1.2.7.12]	0	0	0	0	0	0	0	0	0	0	0	0	0	0	0	0	0	0	0	0	0	0	0	0	0	0	0	0	0	0	0	0	0	0	0	0	0	0	0	0	0	0	0	0	0	0	0	0
K00203	fwdD, fmdD; formylmethanofuran dehydrogenase subunit D [EC:1.2.7.12]	0	0	0	0	0	0	0	0	0	0	0	0	0	0	0	0	0	0	0	0	0	0	0	0	0	0	0	0	0	0	0	0	0	0	0	0	0	0	0	0	0	0	0	0	0	0	0	0
K00204	fwdH; 4Fe-4S ferredoxin	0	0	0	0	0	0	0	0	0	0	0	0	0	0	0	0	0	0	0	0	0	0	0	0	0	0	0	0	0	0	0	0	0	0	0	0	0	0	0	0	0	0	0	0	0	0	0	0
K00205	fwdF, fmdF; 4Fe-4S ferredoxin	0	0	0	0	0	0	0	0	0	0	0	0	0	0	0	0	0	0	0	0	0	0	0	0	0	0	0	0	0	0	0	0	0	0	0	0	0	0	0	0	0	0	0	0	0	0	0	0
K00207	DPYD; dihydropyrimidine dehydrogenase (NADP+) [EC:1.3.1.2]	0	0	0	0	0	0	0	0	0	0	0	0	0	0	0	0	0	0	0	0	0	0	0	0	0	0	0	0	0	0	0	0	0	0	0	0	0	0	0	0	0	0	0	0	0	0	0	0
K00208	fabI; enoyl-[acyl-carrier protein] reductase I [EC:1.3.1.9 1.3.1.10]	1	1	1	1	1	1	1	1	1	1	1	1	1	1	1	0	1	1	0	1	0	1	1	0	1	1	1	1	1	1	1	1	1	1	1	0	1	0	1	1	1	1	1	0	0	1	1	1
K00209	fabV, ter; enoyl-[acyl-carrier protein] reductase / trans-2-enoyl-CoA reductase (NAD+) [EC:1.3.1.9 1.3.1.44]	0	0	0	0	0	0	0	0	0	0	0	0	0	0	0	0	0	0	0	0	0	0	0	0	0	0	0	0	0	0	0	0	0	0	0	0	0	0	0	0	0	0	0	0	0	0	0	0
K00210	E1.3.1.12; prephenate dehydrogenase [EC:1.3.1.12]	0	0	0	0	0	0	0	0	0	0	0	0	0	0	0	0	0	0	0	0	0	0	0	0	0	0	0	0	0	0	0	0	0	0	0	0	0	0	0	0	0	0	0	0	0	0	0	0
K00211	TYR1; prephenate dehydrogenase (NADP+) [EC:1.3.1.13]	0	0	0	0	0	0	0	0	0	0	0	0	0	0	0	0	0	0	0	0	0	0	0	0	0	0	0	0	0	0	0	0	0	0	0	0	0	0	0	0	0	0	0	0	0	0	0	0
K00212	AKR1C1; 20alpha/3alpha-hydroxysteroid dehydrogenase / dihydrodiol dehydrogenase [EC:1.1.1.149 1.1.1.357 1.3.1.20]	0	0	0	0	0	0	0	0	0	0	0	0	0	0	0	0	0	0	0	0	0	0	0	0	0	0	0	0	0	0	0	0	0	0	0	0	0	0	0	0	0	0	0	0	0	0	0	0
K00213	DHCR7; 7-dehydrocholesterol reductase [EC:1.3.1.21]	0	0	0	0	0	0	0	0	0	0	0	0	0	0	0	0	0	0	0	0	0	0	0	0	0	0	0	0	0	0	0	0	0	0	0	0	0	0	0	0	0	0	0	0	0	0	0	0
K00214	BLVRA, bvdR; biliverdin reductase [EC:1.3.1.24]	0	0	0	0	0	0	0	0	0	0	0	0	0	0	0	0	0	0	0	0	0	0	0	0	0	0	0	0	0	0	0	0	0	0	0	0	0	0	0	0	0	0	0	0	0	0	0	0
K00215	dapB; 4-hydroxy-tetrahydrodipicolinate reductase [EC:1.17.1.8]	1	1	1	1	1	1	1	1	1	1	1	2	1	1	1	1	1	1	1	1	1	1	1	1	1	1	1	1	1	1	1	1	1	1	1	1	1	1	1	1	1	1	1	1	0	0	1	0
K00216	entA; 2,3-dihydro-2,3-dihydroxybenzoate dehydrogenase [EC:1.3.1.28]	0	0	0	1	0	0	0	0	0	3	0	1	0	0	0	0	0	0	0	0	0	0	0	0	0	0	0	0	0	0	0	0	0	0	0	0	0	0	1	0	0	0	1	0	0	0	0	0
K00217	E1.3.1.32; maleylacetate reductase [EC:1.3.1.32]	0	0	0	0	0	0	0	1	0	0	0	0	0	0	0	0	0	0	0	0	0	0	0	0	0	0	0	0	0	0	0	0	0	0	0	0	0	0	0	0	0	0	0	0	0	0	0	0
K00218	por; protochlorophyllide reductase [EC:1.3.1.33]	1	1	1	1	1	1	1	0	0	0	0	1	1	1	1	1	0	1	0	2	6	1	1	4	1	0	1	1	0	1	0	0	0	0	1	0	1	1	0	2	0	1	1	1	0	0	1	1
K00219	fadH; 2,4-dienoyl-CoA reductase (NADPH2) [EC:1.3.1.34]	1	1	0	0	2	2	3	0	1	0	1	0	1	1	0	1	0	0	1	1	1	1	1	1	1	1	4	3	1	2	1	2	2	0	1	0	1	1	0	1	1	2	0	0	0	2	0	1
K00220	tyrC; cyclohexadieny/prephenate dehydrogenase [EC:1.3.1.43 1.3.1.12]	0	0	0	0	0	0	0	0	0	0	0	0	0	0	0	0	0	0	0	0	0	0	0	0	0	0	0	0	0	0	0	0	0	0	0	0	0	0	0	0	0	0	0	0	0	0	0	0
K00221	E4.99.1.2; alkylmercury lyase [EC:4.99.1.2]	0	0	0	1	0	0	0	1	0	0	0	0	0	0	0	1	0	0	0	0	0	0	0	0	0	0	0	0	0	0	0	0	0	0	0	0	0	0	0	0	0	0	0	0	0	0	0	0
K00222	TM7SF2, ERG24; Delta14-sterol reductase [EC:1.3.1.70]	0	0	0	0	0	0	0	0	0	0	0	0	0	0	0	0	0	0	0	0	0	0	0	0	0	0	0	0	0	0	0	0	0	0	0	0	0	0	0	0	0	0	0	0	0	0	0	0
K00223	ERG4; Delta24(24(1))-sterol reductase [EC:1.3.1.71]	0	0	0	0	0	0	0	0	0	0	0	0	0	0	0	0	0	0	0	0	0	0	0	0	0	0	0	0	0	0	0	0	0	0	0	0	0	0	0	0	0	0	0	0	0	0	0	0
K00225	GLDH; L-galactono-1,4-lactone dehydrogenase [EC:1.3.2.3]	0	0	0	0	0	0	0	0	0	0	0	0	0	0	0	0	0	0	0	0	0	0	0	0	0	0	0	0	0	0	0	0	0	0	0	0	0	0	0	0	0	0	0	0	0	0	0	0
K00226	pyrD; dihydroorotate dehydrogenase (fumarate) [EC:1.3.98.1]	0	0	0	1	0	2	0	1	0	0	1	0	0	1	0	0	2	1	0	0	0	2	0	0	0	0	0	0	0	2	0	0	0	0	0	0	0	1	1	0	0	0	0	0	1	0	1	1
K00227	SC5DL, ERG3; Delta7-sterol 5-desaturase [EC:1.14.19.20]	0	0	0	0	0	0	1	0	0	0	0	0	0	0	0	0	0	0	0	0	0	0	0	0	0	0	1	1	0	0	0	1	0	0	0	0	0	0	0	0	0	0	0	0	0	0	0	0
K00228	CPOX, hemF; coproporphyrinogen III oxidase [EC:1.3.3.3]	0	0	0	0	0	0	0	0	0	0	0	0	0	0	0	0	0	0	0	0	0	0	0	0	0	0	0	0	0	0	0	0	0	0	0	0	0	0	0	0	0	0	0	0	0	0	0	0
K00230	hemG; menaquinone-dependent protoporphyrinogen oxidase [EC:1.3.5.3]	0	0	0	0	0	0	0	0	0	0	1	0	0	0	0	0	0	0	0	0	0	0	1	0	0	0	0	0	0	1	0	0	0	0	0	0	0	1	0	0	0	0	0	0	0	2	0	0
K00231	PPOX, hemY; protoporphyrinogen/coproporphyrinogen III oxidase [EC:1.3.3.4 1.3.3.15]	0	1	1	1	1	1	1	2	1	2	2	3	0	2	1	1	2	1	0	1	1	0	0	1	1	1	1	1	1	1	1	1	1	1	1	0	1	1	2	0	1	0	2	0	1	2	1	0
K00232	E1.3.3.6, ACOX1, ACOX3; acyl-CoA oxidase [EC:1.3.3.6]	0	0	1	0	0	0	1	1	0	0	1	1	0	0	1	1	0	0	0	0	1	0	0	1	0	1	1	1	1	0	0	1	0	1	0	0	1	0	0	0	1	0	0	0	0	0	0	0
K00234	SDHA, SDH1; succinate dehydrogenase (ubiquinone) flavoprotein subunit [EC:1.3.5.1]	0	0	0	0	0	0	0	0	0	0	0	0	0	0	0	0	0	0	0	0	0	0	0	0	0	0	0	0	0	0	0	0	0	0	0	0	0	0	0	0	0	0	0	0	0	0	0	0
K00235	SDHB, SDH2; succinate dehydrogenase (ubiquinone) iron-sulfur subunit [EC:1.3.5.1]	0	0	0	0	0	0	0	0	0	0	0	0	0	0	0	0	0	0	0	0	0	0	0	0	0	0	0	0	0	0	0	0	0	0	0	0	0	0	0	0	0	0	0	0	0	0	0	0
K00236	SDHC, SDH3; succinate dehydrogenase (ubiquinone) cytochrome b560 subunit	0	0	0	0	0	0	0	0	0	0	0	0	0	0	0	0	0	0	0	0	0	0	0	0	0	0	0	0	0	0	0	0	0	0	0	0	0	0	0	0	0	0	0	0	0	0	0	0
K00237	SDHD, SDH4; succinate dehydrogenase (ubiquinone) membrane anchor subunit	0	0	0	0	0	0	0	0	0	0	0	0	0	0	0	0	0	0	0	0	0	0	0	0	0	0	0	0	0	0	0	0	0	0	0	0	0	0	0	0	0	0	0	0	0	0	0	0
K00239	sdhA, frdA; succinate dehydrogenase / fumarate reductase, flavoprotein subunit [EC:1.3.5.1 1.3.5.4]	1	0	1	2	1	0	1	1	1	1	1	1	1	1	1	1	1	2	1	1	1	1	1	1	1	1	1	1	1	1	2	1	2	2	1	1	1	1	1	1	2	1	0	1	2	1	0	0
K00240	sdhB, frdB; succinate dehydrogenase / fumarate reductase, iron-sulfur subunit [EC:1.3.5.1 1.3.5.4]	1	0	1	2	1	0	1	1	1	1	1	1	1	1	1	1	1	2	1	1	1	1	1	1	1	1	1	1	1	1	2	1	2	2	1	2	1	1	1	1	2	1	1	1	2	1	1	1
K00241	sdhC, frdC; succinate dehydrogenase / fumarate reductase, cytochrome b subunit	1	1	1	2	1	0	1	1	1	1	1	1	1	1	1	1	1	2	1	1	1	1	1	1	1	1	1	1	1	1	2	1	1	1	1	2	1	1	1	1	1	1	1	1	2	0	0	0
K00242	sdhD, frdD; succinate dehydrogenase / fumarate reductase, membrane anchor subunit	0	0	0	0	0	0	0	0	0	0	0	0	0	0	0	0	0	0	0	0	1	0	0	1	0	0	0	0	0	0	0	0	1	1	0	0	0	0	0	0	0	0	0	0	0	0	0	0
K00243	K00243; uncharacterized protein	0	0	0	0	0	0	0	0	0	0	0	0	0	0	0	0	0	0	0	0	0	0	0	0	0	0	0	0	0	0	0	0	0	0	0	0	0	0	0	0	0	0	0	0	0	0	0	0
K00244	frdA; fumarate reductase flavoprotein subunit [EC:1.3.5.4]	0	0	0	0	0	0	0	0	0	0	0	0	0	0	0	0	0	0	0	2	0	0	0	0	0	0	2	0	0	0	1	0	0	0	0	0	0	0	0	0	0	0	0	0	0	0	1	0
K00245	frdB; fumarate reductase iron-sulfur subunit [EC:1.3.5.4]	0	0	0	0	0	0	0	0	0	0	0	0	0	0	0	0	0	0	0	0	0	0	0	0	0	0	0	0	0	0	0	0	0	0	0	0	0	0	0	0	0	0	0	0	0	0	0	0
K00246	frdC; fumarate reductase subunit C	0	0	0	0	0	0	0	0	0	0	0	0	0	0	0	0	0	0	0	0	0	0	0	0	0	0	0	0	0	0	0	0	0	0	0	0	0	0	0	0	0	0	0	0	0	0	0	0
K00247	frdD; fumarate reductase subunit D	0	0	0	0	0	0	0	0	0	0	0	0	0	0	0	0	0	0	0	0	0	0	0	0	0	0	0	0	0	0	0	0	0	0	0	0	0	0	0	0	0	0	0	0	0	0	0	0
K00248	ACADS, bcd; butyryl-CoA dehydrogenase [EC:1.3.8.1]	3	3	1	3	5	2	3	5	5	2	2	2	3	3	2	2	2	3	2	6	0	3	3	0	6	2	4	4	2	2	3	3	4	2	2	0	3	3	2	4	2	4	2	3	2	2	3	1
K00249	ACADM, acd; acyl-CoA dehydrogenase [EC:1.3.8.7]	4	1	7	3	4	2	17	12	4	2	10	10	1	2	3	3	1	3	7	10	0	2	0	0	5	6	14	9	8	4	8	7	5	4	3	4	7	2	1	3	8	4	2	1	3	4	8	2
K00251	AKR1D1; 3-oxo-5-beta-steroid 4-dehydrogenase [EC:1.3.1.3]	0	0	0	0	0	0	0	0	0	0	0	0	0	0	0	0	0	0	0	0	0	0	0	0	0	0	0	0	0	0	0	0	0	0	0	0	0	0	0	0	0	0	0	0	0	0	0	0
K00252	GCDH, gcdH; glutaryl-CoA dehydrogenase [EC:1.3.8.6]	1	1	0	1	1	0	0	2	1	1	2	2	1	2	2	0	1	2	0	2	1	1	1	1	1	1	0	1	0	0	2	1	1	1	1	1	1	0	1	2	0	1	0	0	0	1	2	2
K00253	IVD, ivd; isovaleryl-CoA dehydrogenase [EC:1.3.8.4]	0	0	0	0	0	0	0	0	0	0	0	0	0	0	0	0	0	0	0	0	0	0	0	0	0	0	0	0	0	0	0	0	0	0	0	0	0	0	0	0	0	0	0	0	0	0	0	0
K00254	DHODH, pyrD; dihydroorotate dehydrogenase [EC:1.3.5.2]	0	0	0	0	0	0	0	1	0	0	0	0	0	0	0	1	0	0	0	0	1	1	1	1	0	0	0	0	0	0	0	0	0	0	0	0	0	0	0	0	0	0	0	0	0	0	0	1
K00255	ACADL; long-chain-acyl-CoA dehydrogenase [EC:1.3.8.8]	1	0	1	0	1	1	1	1	0	0	1	0	1	0	1	1	0	0	1	1	0	1	1	0	1	1	1	1	1	1	1	1	1	1	1	0	1	0	0	1	1	1	0	1	2	1	2	1
K00256	E1.3.99.16; isoquinoline 1-oxidoreductase [EC:1.3.99.16]	0	0	0	0	0	0	0	0	0	0	0	0	0	0	0	0	0	0	0	0	0	0	0	0	0	0	0	0	0	0	0	0	0	0	0	0	0	0	0	0	0	0	0	0	0	0	1	0
K00257	mbtN, fadE14; acyl-ACP dehydrogenase [EC:1.3.99.-]	2	0	1	1	2	0	1	1	1	1	1	1	2	1	1	1	1	1	1	1	0	1	1	0	1	2	1	1	1	1	1	1	2	1	1	1	1	1	1	2	1	1	1	0	1	0	1	0
K00259	ald; alanine dehydrogenase [EC:1.4.1.1]	1	0	1	0	1	0	0	1	1	1	1	1	1	1	1	1	0	0	0	1	1	1	1	1	1	1	0	0	1	1	1	0	1	1	1	0	1	1	0	1	1	1	1	1	1	0	1	1
K00260	gudB, rocG; glutamate dehydrogenase [EC:1.4.1.2]	0	0	0	0	0	0	0	0	0	0	0	0	0	0	0	0	0	0	0	0	0	0	0	0	0	0	0	0	0	0	0	0	0	0	0	0	0	0	0	0	0	0	0	0	0	0	0	0
K00261	GLUD1_2, gdhA; glutamate dehydrogenase (NAD(P)+) [EC:1.4.1.3]	0	0	0	0	0	0	1	1	0	0	0	0	0	0	0	0	0	0	0	0	0	0	0	0	0	0	1	1	0	0	1	1	2	0	0	1	0	0	0	0	0	0	0	0	0	0	0	0
K00262	E1.4.1.4, gdhA; glutamate dehydrogenase (NADP+) [EC:1.4.1.4]	0	1	0	1	1	1	1	1	1	1	1	1	1	1	0	1	1	1	0	1	0	0	1	0	1	0	1	1	0	1	1	1	1	0	1	1	1	1	1	0	0	1	1	1	1	0	0	0
K00263	E1.4.1.9; leucine dehydrogenase [EC:1.4.1.9]	0	0	0	1	0	0	1	0	0	1	0	0	0	0	0	0	1	1	0	0	0	0	0	0	0	0	1	0	0	1	0	1	0	0	0	0	0	0	1	0	0	0	1	0	0	1	0	0
K00264	GLT1; glutamate synthase (NADH) [EC:1.4.1.14]	0	0	0	0	0	0	0	0	0	0	0	0	0	0	0	0	0	0	0	0	0	0	0	0	0	0	0	0	0	0	0	0	0	0	0	0	0	0	0	0	0	0	0	0	0	0	0	0
K00265	gltB; glutamate synthase (NADPH) large chain [EC:1.4.1.13]	1	1	1	1	1	1	1	1	1	1	1	1	1	1	1	1	1	1	0	1	2	1	1	1	0	1	1	1	1	1	1	1	1	1	1	0	1	1	1	1	1	1	0	1	0	1	1	1
K00266	gltD; glutamate synthase (NADPH) small chain [EC:1.4.1.13]	2	1	1	2	1	2	1	1	1	1	1	1	2	3	1	1	1	2	0	1	1	1	1	1	1	1	1	1	1	2	1	1	1	1	1	0	1	1	1	2	1	1	0	2	2	2	2	1
K00270	pdh; phenylalanine dehydrogenase [EC:1.4.1.20]	0	0	0	0	0	0	0	0	0	0	0	0	0	0	0	0	0	0	0	0	0	0	0	0	0	0	0	0	0	0	0	0	0	0	0	0	0	0	0	0	0	0	0	0	0	0	0	0
K00271	vdh; valine dehydrogenase (NAD+) [EC:1.4.1.23]	0	0	0	0	0	0	0	0	0	0	1	1	0	0	1	0	0	0	0	0	0	0	0	0	0	1	0	0	0	0	0	0	1	1	0	0	0	0	0	0	0	0	0	0	0	0	0	0
K00272	DDO; D-aspartate oxidase [EC:1.4.3.1]	0	0	0	0	0	0	0	0	0	0	0	0	0	0	0	0	0	0	0	0	0	0	0	0	0	0	0	0	0	0	0	0	0	0	0	0	0	0	0	0	0	0	0	0	0	0	0	0
K00273	DAO, aao; D-amino-acid oxidase [EC:1.4.3.3]	0	0	0	1	0	0	0	0	0	1	0	1	0	0	1	0	1	1	0	0	0	0	0	0	0	0	0	0	0	0	0	0	0	0	0	0	0	0	1	0	0	0	1	0	0	0	0	0
K00274	MAO, aofH; monoamine oxidase [EC:1.4.3.4]	0	0	0	0	0	0	0	0	0	0	0	3	0	0	0	1	0	0	0	0	0	0	0	2	1	0	0	0	0	0	0	0	0	0	1	0	0	0	0	0	0	0	0	0	0	0	0	0
K00275	pdxH, PNPO; pyridoxamine 5'-phosphate oxidase [EC:1.4.3.5]	1	1	1	1	1	0	1	1	1	1	1	1	1	1	1	1	1	1	1	1	3	1	1	2	1	1	1	1	1	0	1	1	1	1	1	1	1	1	1	1	1	1	0	1	1	2	0	1
K00276	AOC3, AOC2, tynA; primary-amine oxidase [EC:1.4.3.21]	0	0	0	0	0	0	0	0	0	0	0	0	0	0	0	0	0	0	0	0	3	0	0	0	0	0	0	0	0	0	0	0	0	0	0	0	0	0	0	0	0	0	0	0	0	0	0	0
K00277	LOX; protein-lysine 6-oxidase [EC:1.4.3.13]	0	0	0	0	0	0	0	0	0	0	0	0	0	0	0	0	0	0	0	0	0	0	0	0	0	0	0	0	0	0	0	0	0	0	0	0	0	0	0	0	0	0	0	0	0	0	0	0
K00278	nadB; L-aspartate oxidase [EC:1.4.3.16]	1	1	1	1	1	1	1	0	1	0	1	1	1	1	1	0	1	1	1	1	1	1	1	1	1	1	1	1	1	1	1	1	1	1	1	0	1	1	0	1	1	1	1	0	0	0	1	1
K00279	CKX; cytokinin dehydrogenase [EC:1.5.99.12]	0	0	0	0	0	0	0	0	0	0	0	0	0	0	0	0	0	0	0	0	0	0	0	0	0	0	0	0	0	0	0	0	0	0	0	0	0	0	0	0	0	0	0	1	0	0	0	0
K00280	LOXL2_3_4; lysyl oxidase-like protein 2/3/4 [EC:1.4.3.-]	0	0	0	0	0	0	0	0	0	0	0	0	0	0	0	0	0	0	0	0	0	0	0	0	0	0	0	0	0	0	0	0	0	0	0	0	0	0	0	0	0	0	0	0	0	0	0	0
K00281	GLDC, gcvP; glycine dehydrogenase [EC:1.4.4.2]	1	1	1	1	1	1	1	1	1	1	1	1	1	1	1	1	0	1	0	1	1	1	1	1	1	1	1	1	1	1	1	1	1	1	1	1	1	1	0	2	1	1	1	0	0	1	1	1
K00282	gcvPA; glycine dehydrogenase subunit 1 [EC:1.4.4.2]	0	0	0	0	0	0	0	0	0	0	0	0	0	0	0	0	0	0	0	0	0	0	0	0	0	0	0	0	0	0	0	0	0	0	0	0	0	0	0	0	0	0	0	0	0	0	0	0
K00283	gcvPB; glycine dehydrogenase subunit 2 [EC:1.4.4.2]	0	0	0	0	0	0	0	0	0	0	0	0	0	0	0	0	0	0	0	0	0	0	0	0	0	0	0	0	0	0	0	0	0	0	0	0	0	0	0	0	0	0	0	0	0	0	0	0
K00284	GLU, gltS; glutamate synthase (ferredoxin) [EC:1.4.7.1]	0	1	0	0	0	0	1	1	1	0	1	1	0	1	0	1	1	0	1	0	0	0	0	0	0	1	1	1	1	0	0	1	1	1	1	0	1	0	0	0	1	0	0	0	1	0	0	0
K00285	dadA; D-amino-acid dehydrogenase [EC:1.4.5.1]	0	0	0	1	0	1	1	2	1	2	2	2	0	0	0	0	1	1	1	0	0	0	1	0	0	0	1	1	2	1	2	1	1	1	1	1	1	0	0	0	1	0	1	0	1	0	0	0
K00286	proC; pyrroline-5-carboxylate reductase [EC:1.5.1.2]	1	1	1	1	1	1	1	1	1	3	1	2	1	1	1	1	1	1	1	1	1	1	1	1	1	1	1	1	1	1	1	1	1	1	1	0	1	1	1	1	1	1	2	0	1	1	1	1
K00287	DHFR, folA; dihydrofolate reductase [EC:1.5.1.3]	1	1	1	1	1	3	1	1	1	1	1	2	1	1	1	1	1	1	1	1	2	1	1	1	1	1	1	1	1	1	2	1	1	1	1	0	1	1	1	1	2	1	2	1	2	1	1	1
K00288	MTHFD; methylenetetrahydrofolate dehydrogenase (NADP+) / methenyltetrahydrofolate cyclohydrolase / formyltetrahydrofolate synthetase [EC:1.5.1.5 3.5.4.9 6.3.4.3]	0	0	0	0	0	0	0	0	0	0	0	0	0	0	0	0	0	0	0	0	0	0	0	0	0	0	0	0	0	0	0	0	0	0	0	0	0	0	0	0	0	0	0	0	0	0	0	0
K00289	ALDH1L; formyltetrahydrofolate dehydrogenase [EC:1.5.1.6]	0	0	0	0	0	0	0	0	0	0	0	0	0	0	0	0	0	0	0	0	0	0	0	0	0	0	0	0	0	0	0	0	0	0	0	0	0	0	0	0	0	0	0	0	0	0	0	0
K00290	LYS1; saccharopine dehydrogenase (NAD+, L-lysine forming) [EC:1.5.1.7]	2	1	2	1	1	1	1	0	2	1	1	1	2	2	2	3	1	1	1	2	1	1	2	1	1	1	1	2	1	1	1	2	0	2	2	0	3	1	1	2	1	0	0	0	0	0	0	1
K00293	LYS9; saccharopine dehydrogenase (NADP+, L-glutamate forming) [EC:1.5.1.10]	0	0	0	0	0	0	0	0	0	0	0	0	0	0	0	0	0	0	0	0	0	0	0	0	0	0	0	0	0	0	0	0	0	0	0	0	0	0	0	0	0	0	0	0	0	0	0	0
K00294	E1.2.1.88; 1-pyrroline-5-carboxylate dehydrogenase [EC:1.2.1.88]	2	1	1	0	1	0	0	0	1	1	1	3	1	1	1	0	0	0	1	1	1	1	1	1	1	1	0	0	1	0	1	0	1	1	0	1	0	1	0	1	1	1	0	0	0	1	1	1
K00295	MTD1; methylenetetrahydrofolate dehydrogenase (NAD+) [EC:1.5.1.15]	0	0	1	0	0	0	0	0	0	0	0	0	0	0	0	0	0	0	0	0	0	0	0	0	0	0	0	0	0	0	0	0	1	0	0	0	0	0	0	0	0	0	0	0	0	0	0	0
K00296	E1.5.1.19; D-nopaline dehydrogenase [EC:1.5.1.19]	0	0	0	0	0	0	0	0	0	0	0	0	0	0	0	0	0	0	0	0	0	0	0	0	0	0	0	0	0	0	0	0	0	0	0	0	0	0	0	0	0	0	0	0	0	0	0	0
K00297	metF, MTHFR; methylenetetrahydrofolate reductase (NADPH) [EC:1.5.1.20]	1	1	1	2	1	1	0	2	1	2	1	2	1	1	1	1	2	2	0	3	2	2	1	2	3	1	0	0	1	1	1	0	1	2	1	1	1	1	2	1	1	1	2	1	1	1	1	2
K00298	ceo; N5-(carboxyethyl)ornithine synthase [EC:1.5.1.24]	0	0	0	0	0	0	0	0	0	0	0	0	0	0	0	0	0	0	0	0	0	0	0	0	0	0	0	0	1	0	0	0	0	0	0	0	0	0	0	0	1	0	0	0	0	0	1	0
K00299	ssuE; FMN reductase [EC:1.5.1.38]	1	0	1	2	0	0	1	2	0	1	1	2	1	1	0	1	2	2	0	1	1	0	0	1	1	1	1	1	1	0	1	1	1	1	0	0	1	0	1	1	3	0	1	0	0	1	0	0
K00301	E1.5.3.1; sarcosine oxidase [EC:1.5.3.1]	0	0	1	0	0	0	1	1	0	1	0	2	0	0	0	0	0	0	0	0	2	0	0	0	0	0	0	0	0	0	1	1	0	0	0	0	0	0	0	0	0	0	0	0	0	0	0	0
K00302	soxA; sarcosine oxidase, subunit alpha [EC:1.5.3.1]	0	0	1	0	0	0	0	1	0	0	0	0	0	0	0	0	0	0	0	0	1	0	0	0	0	0	0	0	0	0	1	0	0	1	0	0	0	1	0	0	0	0	0	0	0	0	0	0
K00303	soxB; sarcosine oxidase, subunit beta [EC:1.5.3.1]	0	0	1	0	0	0	0	2	0	2	0	2	0	0	0	0	1	0	0	0	2	0	0	0	0	0	0	0	0	0	2	0	1	1	0	0	0	0	0	0	0	0	3	0	1	0	0	0
K00304	soxD; sarcosine oxidase, subunit delta [EC:1.5.3.1]	0	0	1	0	0	0	0	1	0	0	0	0	0	0	0	0	0	0	0	0	1	0	0	0	0	0	0	0	0	0	1	0	0	1	0	0	0	0	0	0	0	0	0	0	0	0	0	0
K00305	soxG; sarcosine oxidase, subunit gamma [EC:1.5.3.1]	0	0	1	0	0	0	0	1	0	0	0	0	0	0	0	0	0	0	0	0	1	0	0	0	0	0	0	0	0	0	1	0	0	1	0	0	0	0	0	0	0	0	0	0	0	0	0	0
K00306	PIPOX; sarcosine oxidase / L-pipecolate oxidase [EC:1.5.3.1 1.5.3.7]	0	0	0	0	0	0	0	0	0	0	0	0	0	0	0	0	0	0	0	0	0	0	0	0	0	0	0	0	0	0	0	0	0	0	0	0	0	0	0	0	0	0	0	0	0	0	0	0
K00307	BBE1; reticuline oxidase [EC:1.21.3.3]	0	0	0	0	0	0	1	0	0	0	0	0	0	0	0	0	0	0	0	0	0	0	0	0	0	0	1	0	0	0	0	0	0	0	0	0	0	0	0	0	0	0	0	0	0	0	0	0
K00308	PAOX; N1-acetylpolyamine oxidase [EC:1.5.3.13]	0	0	0	0	0	0	0	0	0	0	0	0	0	0	0	0	0	0	0	0	0	0	0	0	0	0	0	0	0	0	0	0	0	0	0	0	0	0	0	0	0	0	0	0	0	0	0	0
K00310	SE; pyrimidodiazepine synthase [EC:1.5.4.1]	0	0	0	0	0	0	0	0	0	0	0	0	0	0	0	0	0	0	0	0	0	0	0	0	0	0	0	0	0	0	0	0	0	0	0	0	0	0	0	0	0	0	0	0	0	0	0	0
K00311	ETFDH; electron-transferring-flavoprotein dehydrogenase [EC:1.5.5.1]	0	0	0	0	0	0	0	0	0	0	0	0	0	0	0	0	0	0	0	0	0	0	0	0	0	0	0	0	0	0	0	0	0	0	0	0	0	0	0	0	0	0	0	0	0	0	0	0
K00312	WNT3; wingless-type MMTV integration site family, member 3	0	0	0	0	0	0	0	0	0	0	0	0	0	0	0	0	0	0	0	0	0	0	0	0	0	0	0	0	0	0	0	0	0	0	0	0	0	0	0	0	0	0	0	0	0	0	0	0
K00313	fixC; electron transfer flavoprotein-quinone oxidoreductase [EC:1.5.5.-]	0	0	0	0	0	0	0	0	0	0	0	0	0	0	0	0	0	0	0	0	0	0	0	0	0	0	0	0	0	0	0	0	0	0	0	0	0	1	0	0	0	0	0	0	0	1	0	0
K00314	SARDH; sarcosine dehydrogenase [EC:1.5.8.3]	0	0	0	0	0	0	0	0	0	1	0	1	0	0	0	0	1	0	0	1	0	1	0	0	1	0	1	0	0	0	0	0	0	0	1	1	0	0	1	0	0	0	1	0	0	0	0	1
K00315	DMGDH; dimethylglycine dehydrogenase [EC:1.5.8.4]	0	0	0	0	0	0	0	0	0	0	0	0	0	0	0	0	0	0	0	0	0	0	0	0	0	0	0	0	0	0	0	0	0	0	0	0	0	0	0	0	0	0	0	0	0	0	0	0
K00316	spdH; spermidine dehydrogenase [EC:1.5.99.6]	0	0	0	0	0	0	0	0	0	0	0	0	0	0	0	0	0	0	0	0	0	0	0	0	0	0	0	0	0	0	0	0	0	0	0	0	0	0	0	0	0	0	0	0	0	0	0	0
K00317	dmd-tmd; dimethylamine/trimethylamine dehydrogenase [EC:1.5.8.1 1.5.8.2]	0	0	0	0	0	0	0	0	0	0	0	0	0	0	0	0	0	0	0	0	0	0	0	0	0	0	0	0	0	0	0	0	1	0	0	0	0	0	0	0	0	0	0	0	1	0	0	0
K00318	PRODH, fadM, putB; proline dehydrogenase [EC:1.5.5.2]	1	1	1	1	1	1	1	2	1	1	1	2	1	1	1	1	1	1	1	3	1	1	1	1	1	1	1	1	1	1	1	1	1	1	1	0	1	1	1	1	1	1	0	0	1	0	2	1
K00319	mtd; methylenetetrahydromethanopterin dehydrogenase [EC:1.5.98.1]	0	0	0	0	0	0	0	0	0	0	0	0	0	0	0	0	0	0	0	0	0	0	0	0	0	0	0	0	0	0	0	0	0	0	0	0	0	0	0	0	0	0	0	0	0	0	0	0
K00320	mer; 5,10-methylenetetrahydromethanopterin reductase [EC:1.5.98.2]	1	0	1	0	1	0	0	2	1	0	2	1	1	1	1	0	1	0	0	3	2	1	1	2	1	1	0	0	1	0	2	0	3	1	1	1	0	1	1	1	1	1	0	1	1	0	0	1
K00322	sthA, udhA; NAD(P) transhydrogenase [EC:1.6.1.1]	0	0	0	0	0	0	0	0	0	0	0	0	0	0	0	0	0	0	0	0	1	0	0	0	0	0	0	0	0	0	0	0	0	0	0	0	0	0	0	0	0	0	0	0	0	0	0	0
K00323	NNT; H+-translocating NAD(P) transhydrogenase [EC:1.6.1.2 7.1.1.1]	0	0	0	0	0	0	0	0	0	0	0	0	0	0	0	0	0	0	0	0	0	0	0	0	0	0	0	0	0	0	0	0	0	0	0	0	0	0	0	0	0	0	0	0	0	0	0	0
K00324	pntA; H+-translocating NAD(P) transhydrogenase subunit alpha [EC:1.6.1.2 7.1.1.1]	1	1	1	1	1	1	1	1	1	1	1	1	1	1	1	1	1	1	1	1	0	1	1	0	1	1	1	1	1	1	1	1	2	1	1	0	1	1	1	1	1	1	1	0	1	1	1	1
K00325	pntB; H+-translocating NAD(P) transhydrogenase subunit beta [EC:1.6.1.2 7.1.1.1]	1	1	1	1	1	1	1	1	1	1	1	1	1	1	1	1	1	1	1	1	0	1	1	0	1	1	1	1	1	1	1	1	1	1	1	1	1	1	1	1	1	1	1	0	0	1	1	1
K00326	E1.6.2.2; cytochrome-b5 reductase [EC:1.6.2.2]	0	0	0	0	0	0	0	0	0	0	0	0	0	0	0	0	0	0	0	0	0	0	0	0	0	0	0	0	0	0	0	0	0	0	0	0	0	0	0	0	0	0	0	0	0	0	0	0
K00327	POR; NADPH-ferrihemoprotein reductase [EC:1.6.2.4]	0	0	0	0	0	0	0	0	0	0	0	0	0	0	0	0	0	0	0	0	0	0	0	0	0	0	0	0	0	0	0	0	0	0	0	0	0	0	0	0	0	0	0	0	0	0	0	0
K00329	E7.1.1.2; NADH dehydrogenase [EC:7.1.1.2]	0	0	0	0	0	0	0	0	0	0	0	0	0	0	0	0	0	0	0	0	0	0	0	0	0	0	0	0	0	0	0	0	0	0	0	0	0	0	0	0	0	0	0	0	0	0	0	0
K00330	nuoA; NADH-quinone oxidoreductase subunit A [EC:7.1.1.2]	1	2	2	1	1	1	3	4	2	1	2	2	1	2	3	1	1	1	2	2	0	2	1	0	2	2	2	3	2	1	3	3	3	2	2	2	2	2	1	1	2	1	1	0	1	0	2	1
K00331	nuoB; NADH-quinone oxidoreductase subunit B [EC:7.1.1.2]	1	2	2	1	1	1	2	2	2	1	2	2	1	2	2	1	1	1	2	2	0	2	2	0	2	2	2	2	2	1	2	2	2	2	2	1	2	2	1	1	2	1	1	0	2	0	2	1
K00332	nuoC; NADH-quinone oxidoreductase subunit C [EC:7.1.1.2]	1	1	2	1	1	1	2	2	2	1	2	2	1	2	2	1	1	1	2	2	0	2	2	0	2	2	2	2	2	1	2	2	2	2	1	0	2	2	1	1	2	1	1	0	2	0	1	1
K00333	nuoD; NADH-quinone oxidoreductase subunit D [EC:7.1.1.2]	1	1	2	1	1	0	2	2	2	1	2	2	1	2	2	1	1	1	2	1	0	2	2	0	2	2	2	2	2	1	2	2	2	2	2	0	2	2	1	1	2	1	1	0	0	0	2	2
K00334	nuoE; NADH-quinone oxidoreductase subunit E [EC:7.1.1.2]	2	1	1	1	1	0	1	1	1	1	1	1	1	1	1	1	1	1	1	0	0	1	1	0	1	1	1	1	1	1	1	1	1	1	1	1	1	1	1	1	1	1	1	0	1	0	1	1
K00335	nuoF; NADH-quinone oxidoreductase subunit F [EC:7.1.1.2]	2	1	1	1	1	0	1	1	1	1	1	1	2	1	1	1	1	1	3	0	1	2	1	0	1	1	1	2	1	2	1	1	1	1	2	0	1	1	1	2	1	0	1	0	1	2	1	2
K00336	nuoG; NADH-quinone oxidoreductase subunit G [EC:7.1.1.2]	0	0	1	1	1	0	1	0	0	1	1	0	1	0	1	1	1	1	1	0	0	1	1	0	0	1	1	1	1	1	1	1	1	1	1	0	1	1	1	1	1	1	1	0	0	1	1	1
K00337	nuoH; NADH-quinone oxidoreductase subunit H [EC:7.1.1.2]	2	1	2	1	1	0	3	2	2	1	2	2	1	2	3	1	1	1	2	1	0	2	1	0	2	2	2	3	2	1	3	3	3	2	2	2	2	2	1	1	2	0	1	0	1	1	2	1
K00338	nuoI; NADH-quinone oxidoreductase subunit I [EC:7.1.1.2]	2	1	2	1	1	0	2	2	2	1	2	1	1	1	2	1	1	1	1	1	0	2	1	0	2	2	2	2	2	1	2	2	2	2	2	1	2	2	1	1	2	1	1	0	1	1	2	0
K00339	nuoJ; NADH-quinone oxidoreductase subunit J [EC:7.1.1.2]	2	2	2	1	1	0	2	2	2	1	2	2	1	2	2	1	1	1	1	1	0	2	1	0	2	2	2	2	2	1	2	2	2	2	2	1	2	2	1	1	2	1	1	0	1	1	1	1
K00340	nuoK; NADH-quinone oxidoreductase subunit K [EC:7.1.1.2]	2	2	2	1	0	0	2	2	2	1	2	2	1	2	2	1	1	1	2	1	0	2	1	0	2	2	2	2	2	1	2	2	2	2	2	1	2	2	1	1	2	1	1	0	1	1	1	1
K00341	nuoL; NADH-quinone oxidoreductase subunit L [EC:7.1.1.2]	2	1	2	1	0	0	3	3	2	1	2	2	0	2	3	1	1	1	2	1	0	2	1	0	2	2	2	3	2	1	3	3	3	2	2	1	2	2	1	1	2	1	1	0	1	1	1	1
K00342	nuoM; NADH-quinone oxidoreductase subunit M [EC:7.1.1.2]	1	1	2	1	0	0	3	3	2	1	2	2	1	2	3	1	1	1	2	1	0	2	1	0	2	2	2	3	2	1	3	3	3	2	2	1	2	2	1	1	2	1	1	0	0	1	2	2
K00343	nuoN; NADH-quinone oxidoreductase subunit N [EC:7.1.1.2]	1	1	2	1	0	0	3	3	2	1	2	2	1	2	3	1	1	1	2	1	0	2	1	0	2	2	2	3	2	1	3	3	3	2	2	1	2	2	1	1	2	1	1	0	1	1	2	2
K00344	qor, CRYZ; NADPH:quinone reductase [EC:1.6.5.5]	4	3	4	3	4	2	8	7	3	2	5	6	2	3	6	2	2	3	6	6	9	1	2	9	3	4	8	5	4	3	3	5	5	6	3	4	5	4	2	2	5	3	4	1	1	7	3	3
K00346	nqrA; Na+-transporting NADH:ubiquinone oxidoreductase subunit A [EC:7.2.1.1]	0	0	0	0	0	0	0	0	0	0	0	0	0	0	0	0	0	0	0	0	0	0	0	0	0	0	0	0	0	0	0	0	0	0	0	0	0	0	0	0	0	0	0	0	0	0	0	0
K00347	nqrB; Na+-transporting NADH:ubiquinone oxidoreductase subunit B [EC:7.2.1.1]	0	0	0	0	0	0	0	0	0	0	0	0	0	0	0	0	0	0	0	0	0	0	0	0	0	0	0	0	0	0	0	0	0	0	0	0	0	0	0	0	0	0	0	0	0	0	0	0
K00348	nqrC; Na+-transporting NADH:ubiquinone oxidoreductase subunit C [EC:7.2.1.1]	0	0	0	0	0	0	0	0	0	0	0	0	0	0	0	0	0	0	0	0	0	0	0	0	0	0	0	0	0	0	0	0	0	0	0	0	0	0	0	0	0	0	0	0	0	0	0	0
K00349	nqrD; Na+-transporting NADH:ubiquinone oxidoreductase subunit D [EC:7.2.1.1]	0	0	0	0	0	0	0	0	0	0	0	0	0	0	0	0	0	0	0	0	0	0	0	0	0	0	0	0	0	0	0	0	0	0	0	0	0	0	0	0	0	0	0	0	0	0	0	0
K00350	nqrE; Na+-transporting NADH:ubiquinone oxidoreductase subunit E [EC:7.2.1.1]	0	0	0	0	0	0	0	0	0	0	0	0	0	0	0	0	0	0	0	0	0	0	0	0	0	0	0	0	0	0	0	0	0	0	0	0	0	0	0	0	0	0	0	0	0	0	0	0
K00351	nqrF; Na+-transporting NADH:ubiquinone oxidoreductase subunit F [EC:7.2.1.1]	0	0	0	0	0	0	0	0	0	0	0	0	0	0	0	0	0	0	0	0	0	0	0	0	0	0	0	0	0	0	0	0	0	0	0	0	0	0	0	0	0	0	0	0	0	0	0	0
K00354	E1.6.99.1; NADPH2 dehydrogenase [EC:1.6.99.1]	0	0	0	0	0	0	0	0	0	0	0	0	0	0	0	0	0	0	0	0	0	0	0	1	0	0	1	0	0	0	0	1	0	0	0	0	0	0	0	0	0	0	0	0	0	0	0	0
K00355	NQO1; NAD(P)H dehydrogenase (quinone) [EC:1.6.5.2]	0	0	0	1	0	0	0	0	0	0	0	1	0	0	0	0	1	1	0	0	2	0	0	1	0	0	0	0	0	0	0	0	0	0	0	0	0	0	0	0	0	1	0	1	0	0	0	0
K00356	E1.6.99.3; NADH dehydrogenase [EC:1.6.99.3]	0	0	0	0	0	0	0	0	0	0	0	0	0	0	0	0	0	0	0	0	0	0	0	0	0	0	0	0	0	0	0	0	0	0	0	0	0	0	0	0	0	0	0	0	0	0	0	0
K00357	QDPR; dihydropteridine reductase [EC:1.5.1.34]	0	0	0	0	0	0	0	0	0	0	0	0	0	0	0	0	0	0	0	0	0	0	0	0	0	0	0	0	0	0	0	0	0	0	0	0	0	0	0	0	0	0	0	0	0	0	0	0
K00360	nasB; assimilatory nitrate reductase electron transfer subunit [EC:1.7.99.-]	0	0	1	1	0	0	1	0	0	0	1	0	0	0	0	0	1	0	1	0	0	0	0	0	0	1	1	1	1	0	0	1	0	1	0	0	1	0	0	0	1	0	0	0	0	0	0	0
K00362	nirB; nitrite reductase (NADH) large subunit [EC:1.7.1.15]	0	0	1	1	0	0	1	0	0	0	1	1	0	0	0	0	2	1	1	0	1	0	0	1	0	1	1	1	1	0	0	1	0	1	0	0	1	0	0	0	1	0	0	0	0	0	1	0
K00363	nirD; nitrite reductase (NADH) small subunit [EC:1.7.1.15]	0	0	1	1	0	0	2	0	0	0	1	1	0	0	0	0	3	1	1	0	1	0	0	1	0	1	1	1	1	0	0	1	0	1	0	0	1	0	1	0	1	0	0	0	0	0	0	0
K00364	E1.7.1.7, guaC; GMP reductase [EC:1.7.1.7]	0	0	0	0	0	0	0	0	0	0	0	0	0	0	0	0	0	0	0	0	0	0	0	0	0	0	0	0	0	0	0	0	0	0	0	0	0	0	0	0	0	0	0	0	0	0	0	0
K00365	uaZ; urate oxidase [EC:1.7.3.3]	0	0	1	1	0	0	0	1	0	0	0	1	0	0	0	0	1	1	1	0	1	0	0	1	0	0	0	0	0	0	1	0	0	1	0	0	0	0	0	0	0	0	0	0	0	0	0	0
K00366	nirA; ferredoxin-nitrite reductase [EC:1.7.7.1]	0	0	0	0	0	0	0	0	0	0	0	0	0	0	0	0	0	0	0	0	0	0	0	0	0	0	0	0	0	0	0	0	0	0	0	0	0	0	0	0	0	0	0	0	0	0	0	0
K00367	narB; ferredoxin-nitrate reductase [EC:1.7.7.2]	0	0	0	0	0	0	0	0	0	0	0	0	0	0	0	0	0	0	0	0	0	0	0	0	0	0	0	0	0	0	0	0	0	0	0	0	0	0	0	0	0	0	0	0	0	0	0	0
K00368	nirK; nitrite reductase (NO-forming) [EC:1.7.2.1]	0	0	0	1	1	1	1	1	1	1	1	1	1	1	1	0	1	1	0	1	0	0	0	0	0	0	1	1	1	1	1	0	1	0	1	2	1	0	1	0	0	1	1	0	0	0	1	0
K00370	narG, narZ, nxrA; nitrate reductase / nitrite oxidoreductase, alpha subunit [EC:1.7.5.1 1.7.99.-]	1	1	0	1	1	0	1	1	1	1	1	2	1	1	1	0	2	0	0	1	0	1	0	0	1	0	1	1	1	1	2	0	2	0	1	1	1	0	1	0	1	1	1	0	0	0	1	0
K00371	narH, narY, nxrB; nitrate reductase / nitrite oxidoreductase, beta subunit [EC:1.7.5.1 1.7.99.-]	1	1	0	1	1	0	1	1	1	1	1	2	1	1	1	0	1	0	0	1	0	1	0	0	1	0	1	1	1	1	2	0	2	0	1	0	1	0	1	0	1	1	1	0	0	0	1	0
K00372	nasA; assimilatory nitrate reductase catalytic subunit [EC:1.7.99.-]	0	0	1	1	0	0	1	0	0	0	1	2	0	0	0	0	1	1	1	0	0	0	0	0	0	1	1	1	2	0	0	1	0	1	0	0	1	0	0	0	2	0	0	0	0	0	0	0
K00373	narJ, narW; nitrate reductase molybdenum cofactor assembly chaperone NarJ/NarW	1	0	0	1	1	0	1	1	1	1	1	2	1	1	1	0	0	0	0	1	0	1	0	0	1	0	1	1	1	1	2	0	2	0	1	1	1	0	1	0	1	1	1	0	0	0	1	1
K00374	narI, narV; nitrate reductase gamma subunit [EC:1.7.5.1 1.7.99.-]	1	0	0	1	1	0	1	1	1	2	1	2	1	1	1	0	0	0	0	1	0	1	0	0	1	0	1	1	1	1	2	0	2	0	1	1	1	0	1	0	1	1	1	0	0	0	1	1
K00375	K00375; GntR family transcriptional regulator / MocR family aminotransferase	0	1	1	1	0	1	2	1	0	2	1	2	0	1	2	0	2	1	3	1	1	0	0	1	1	0	1	1	3	1	1	1	1	1	0	1	2	0	0	0	3	0	1	0	0	1	1	0
K00376	nosZ; nitrous-oxide reductase [EC:1.7.2.4]	0	0	0	0	0	0	0	0	0	0	0	0	0	0	0	0	0	0	0	0	0	0	0	0	0	0	0	0	0	0	0	0	0	0	0	0	0	0	0	0	0	0	0	0	0	0	0	0
K00380	cysJ; sulfite reductase (NADPH) flavoprotein alpha-component [EC:1.8.1.2]	0	0	0	0	0	0	0	0	0	0	0	0	0	0	0	0	0	0	0	0	2	0	0	1	0	0	0	0	0	0	0	0	0	0	0	0	0	0	0	0	0	0	0	0	0	0	0	0
K00381	cysI; sulfite reductase (NADPH) hemoprotein beta-component [EC:1.8.1.2]	0	0	0	0	0	0	0	0	0	0	0	0	0	0	0	0	0	0	0	0	0	0	0	0	0	0	0	0	0	0	0	0	0	0	0	0	0	0	0	0	0	0	0	0	0	0	0	0
K00382	DLD, lpd, pdhD; dihydrolipoamide dehydrogenase [EC:1.8.1.4]	3	1	4	4	3	4	4	4	3	3	3	5	3	4	4	2	4	4	3	3	5	3	2	4	2	4	4	4	5	3	4	3	4	4	2	1	3	3	5	3	4	2	1	2	3	3	2	3
K00383	GSR, gor; glutathione reductase (NADPH) [EC:1.8.1.7]	0	0	0	1	0	0	0	0	0	0	0	0	0	1	1	0	0	1	0	0	0	0	0	1	0	0	0	0	0	0	0	1	2	0	0	0	0	0	0	0	0	0	0	0	0	0	0	0
K00384	trxB, TRR; thioredoxin reductase (NADPH) [EC:1.8.1.9]	1	2	3	1	1	2	1	0	2	1	3	2	1	2	3	1	3	2	2	2	4	1	2	5	2	3	2	1	5	1	2	1	3	5	2	1	2	1	2	1	4	1	1	0	1	1	0	0
K00385	asrC; anaerobic sulfite reductase subunit C	0	0	0	0	0	0	0	0	0	0	0	0	0	0	0	0	0	0	0	0	0	0	0	0	0	0	0	0	0	0	0	0	0	0	0	0	0	0	0	0	0	0	0	0	0	0	0	0
K00387	SUOX; sulfite oxidase [EC:1.8.3.1]	1	1	2	1	1	0	1	1	1	1	1	1	1	0	1	0	0	1	2	1	2	1	1	1	1	1	1	1	2	0	3	1	1	1	1	0	1	0	1	0	3	1	1	0	0	0	0	1
K00389	yidH; putative membrane protein	0	1	2	1	0	0	1	1	0	2	2	1	0	1	2	0	2	1	0	2	2	1	0	1	2	1	1	1	1	0	2	1	3	0	1	1	2	0	0	0	1	0	2	0	0	0	0	1
K00390	cysH; phosphoadenosine phosphosulfate reductase [EC:1.8.4.8 1.8.4.10]	0	0	1	1	1	1	1	1	1	1	1	1	0	2	1	1	1	1	1	1	0	0	0	0	1	1	1	2	1	1	1	1	1	1	1	0	1	1	1	0	1	1	1	0	1	1	0	0
K00392	sir; sulfite reductase (ferredoxin) [EC:1.8.7.1]	0	0	1	1	1	1	1	1	1	1	1	1	0	1	1	1	1	1	1	1	1	0	0	0	1	1	1	1	1	1	1	1	1	1	1	0	1	1	1	0	1	1	0	0	1	1	0	0
K00394	aprA; adenylylsulfate reductase, subunit A [EC:1.8.99.2]	0	0	0	0	0	0	0	0	0	0	0	0	0	0	0	0	0	0	0	0	0	0	0	0	0	0	0	0	0	0	0	0	0	0	0	0	0	0	0	0	0	0	0	0	0	0	0	0
K00395	aprB; adenylylsulfate reductase, subunit B [EC:1.8.99.2]	0	0	0	0	0	0	0	0	0	0	0	0	0	0	0	0	0	0	0	0	0	0	0	0	0	0	0	0	0	0	0	0	0	0	0	0	0	0	0	0	0	0	0	0	0	0	0	0
K00399	mcrA; methyl-coenzyme M reductase alpha subunit [EC:2.8.4.1]	0	0	0	0	0	0	0	0	0	0	0	0	0	0	0	0	0	0	0	0	0	0	0	0	0	0	0	0	0	0	0	0	0	0	0	0	0	0	0	0	0	0	0	0	0	0	0	0
K00400	K00400; methyl coenzyme M reductase system, component A2	0	0	0	0	0	0	0	0	0	0	0	0	0	0	0	0	0	0	0	0	0	0	0	0	0	0	0	0	0	0	0	0	0	0	0	0	0	0	0	0	0	0	0	0	0	0	0	0
K00401	mcrB; methyl-coenzyme M reductase beta subunit [EC:2.8.4.1]	0	0	0	0	0	0	0	0	0	0	0	0	0	0	0	0	0	0	0	0	0	0	0	0	0	0	0	0	0	0	0	0	0	0	0	0	0	0	0	0	0	0	0	0	0	0	0	0
K00402	mcrG; methyl-coenzyme M reductase gamma subunit [EC:2.8.4.1]	0	0	0	0	0	0	0	0	0	0	0	0	0	0	0	0	0	0	0	0	0	0	0	0	0	0	0	0	0	0	0	0	0	0	0	0	0	0	0	0	0	0	0	0	0	0	0	0
K00404	ccoN; cytochrome c oxidase cbb3-type subunit I [EC:1.9.3.1]	0	0	0	0	0	0	0	0	0	0	0	0	0	0	0	0	0	0	0	0	0	0	0	0	0	0	0	0	0	0	0	0	0	0	0	0	0	0	0	0	0	0	0	0	0	0	0	0
K00405	ccoO; cytochrome c oxidase cbb3-type subunit II	0	0	0	0	0	0	0	0	0	0	0	0	0	0	0	0	0	0	0	0	0	0	0	0	0	0	0	0	0	0	0	0	0	0	0	0	0	0	0	0	0	0	0	0	0	0	0	0
K00406	ccoP; cytochrome c oxidase cbb3-type subunit III	0	0	0	0	0	0	0	0	0	0	0	0	0	0	0	0	0	0	0	0	0	0	0	0	0	0	0	0	0	0	0	0	0	0	0	0	0	0	0	0	0	0	0	0	0	0	0	0
K00407	ccoQ; cytochrome c oxidase cbb3-type subunit IV	0	0	0	0	0	0	0	0	0	0	0	0	0	0	0	0	0	0	0	0	0	0	0	0	0	0	0	0	0	0	0	0	0	0	0	0	0	0	0	0	0	0	0	0	0	0	0	0
K00408	WNT4; wingless-type MMTV integration site family, member 4	0	0	0	0	0	0	0	0	0	0	0	0	0	0	0	0	0	0	0	0	0	0	0	0	0	0	0	0	0	0	0	0	0	0	0	0	0	0	0	0	0	0	0	0	0	0	0	0
K00410	fbcH; ubiquinol-cytochrome c reductase cytochrome b/c1 subunit	0	0	0	0	0	0	0	0	0	0	0	0	0	0	0	0	0	0	0	0	0	0	0	0	0	0	0	0	0	0	0	0	0	0	0	0	0	0	0	0	0	0	0	0	0	0	0	0
K00411	UQCRFS1, RIP1, petA; ubiquinol-cytochrome c reductase iron-sulfur subunit [EC:7.1.1.8]	0	0	0	0	0	0	0	0	0	0	0	0	0	0	0	0	0	0	0	0	0	0	0	0	0	0	0	0	0	0	0	0	0	0	0	0	0	0	0	0	0	0	0	0	0	0	0	0
K00412	CYTB, petB; ubiquinol-cytochrome c reductase cytochrome b subunit	0	0	0	0	0	0	0	2	0	0	0	0	0	0	0	0	0	0	0	0	0	0	0	0	0	0	0	0	1	0	0	0	0	1	0	0	0	0	0	0	1	0	0	0	0	0	1	0
K00413	CYC1, CYT1, petC; ubiquinol-cytochrome c reductase cytochrome c1 subunit	0	0	0	0	0	0	0	0	0	0	0	0	0	0	0	0	0	0	0	0	0	0	0	0	0	0	0	0	0	0	0	0	0	0	0	0	0	0	0	0	0	0	0	0	0	0	0	0
K00414	QCR1, UQCRC1; ubiquinol-cytochrome c reductase core subunit 1	0	0	0	0	0	0	0	0	0	0	0	0	0	0	0	0	0	0	0	0	0	0	0	0	0	0	0	0	0	0	0	0	0	0	0	0	0	0	0	0	0	0	0	0	0	0	0	0
K00415	QCR2, UQCRC2; ubiquinol-cytochrome c reductase core subunit 2	0	0	0	0	0	0	0	0	0	0	0	0	0	0	0	0	0	0	0	0	0	0	0	0	0	0	0	0	0	0	0	0	0	0	0	0	0	0	0	0	0	0	0	0	0	0	0	0
K00416	QCR6, UQCRH; ubiquinol-cytochrome c reductase subunit 6	0	0	0	0	0	0	0	0	0	0	0	0	0	0	0	0	0	0	0	0	0	0	0	0	0	0	0	0	0	0	0	0	0	0	0	0	0	0	0	0	0	0	0	0	0	0	0	0
K00417	QCR7, UQCRB; ubiquinol-cytochrome c reductase subunit 7	0	0	0	0	0	0	0	0	0	0	0	0	0	0	0	0	0	0	0	0	0	0	0	0	0	0	0	0	0	0	0	0	0	0	0	0	0	0	0	0	0	0	0	0	0	0	0	0
K00418	QCR8, UQCRQ; ubiquinol-cytochrome c reductase subunit 8	0	0	0	0	0	0	0	0	0	0	0	0	0	0	0	0	0	0	0	0	0	0	0	0	0	0	0	0	0	0	0	0	0	0	0	0	0	0	0	0	0	0	0	0	0	0	0	0
K00419	QCR9, UCRC; ubiquinol-cytochrome c reductase subunit 9	0	0	0	0	0	0	0	0	0	0	0	0	0	0	0	0	0	0	0	0	0	0	0	0	0	0	0	0	0	0	0	0	0	0	0	0	0	0	0	0	0	0	0	0	0	0	0	0
K00420	QCR10, UQCR; ubiquinol-cytochrome c reductase subunit 10	0	0	0	0	0	0	0	0	0	0	0	0	0	0	0	0	0	0	0	0	0	0	0	0	0	0	0	0	0	0	0	0	0	0	0	0	0	0	0	0	0	0	0	0	0	0	0	0
K00422	E1.10.3.1; polyphenol oxidase [EC:1.10.3.1]	0	0	0	0	0	0	0	0	0	0	0	0	0	0	0	0	0	0	0	0	0	0	0	0	0	0	0	0	0	0	0	0	0	0	0	0	0	0	0	0	0	0	0	0	0	0	0	0
K00423	E1.10.3.3; L-ascorbate oxidase [EC:1.10.3.3]	0	0	0	0	0	0	0	0	0	0	0	0	0	0	0	0	0	0	0	0	0	0	0	0	0	0	0	0	0	0	0	0	0	0	0	0	0	0	0	0	0	0	0	0	0	0	0	0
K00425	cydA; cytochrome bd ubiquinol oxidase subunit I [EC:7.1.1.7]	1	0	1	1	1	1	1	1	1	0	0	1	1	1	1	1	1	1	1	1	1	1	1	1	1	1	1	1	1	1	1	1	1	1	1	1	1	1	1	1	1	1	1	0	0	2	1	1
K00426	cydB; cytochrome bd ubiquinol oxidase subunit II [EC:7.1.1.7]	1	1	1	1	1	1	1	1	1	0	0	1	1	1	1	1	1	1	1	1	1	1	1	1	1	1	1	1	1	1	1	1	1	1	1	1	1	1	1	1	1	1	1	0	0	0	1	1
K00427	lldP, lctP; L-lactate permease	0	0	0	0	0	0	0	0	0	0	0	0	0	0	0	0	0	0	0	0	0	0	0	0	0	0	0	0	0	0	0	0	0	0	0	0	0	0	0	0	0	0	0	0	0	0	0	0
K00428	E1.11.1.5; cytochrome c peroxidase [EC:1.11.1.5]	0	0	0	0	0	0	0	0	0	0	0	0	0	0	0	0	0	0	0	0	0	0	0	0	0	0	0	0	0	0	0	0	0	0	0	1	0	0	0	0	0	0	0	0	0	0	0	0
K00430	E1.11.1.7; peroxidase [EC:1.11.1.7]	0	0	0	0	0	0	0	0	0	0	0	0	0	0	0	0	0	0	0	0	0	0	0	0	0	0	0	0	0	0	0	0	0	0	0	0	0	0	0	0	0	0	0	0	0	0	0	0
K00431	TPO; thyroid peroxidase [EC:1.11.1.8]	0	0	0	0	0	0	0	0	0	0	0	0	0	0	0	0	0	0	0	0	0	0	0	0	0	0	0	0	0	0	0	0	0	0	0	0	0	0	0	0	0	0	0	0	0	0	0	0
K00432	gpx; glutathione peroxidase [EC:1.11.1.9]	0	0	1	0	0	0	1	0	1	0	1	1	0	0	2	0	0	0	0	0	1	3	1	1	0	1	1	1	1	0	1	1	1	1	0	0	0	0	0	0	1	0	0	0	0	2	1	1
K00433	cpo; non-heme chloroperoxidase [EC:1.11.1.10]	1	2	1	0	1	0	0	0	1	0	4	2	1	2	1	1	0	0	0	2	3	1	1	4	1	4	0	0	0	0	2	0	1	2	1	0	2	1	0	1	1	1	0	1	0	0	0	1
K00434	E1.11.1.11; L-ascorbate peroxidase [EC:1.11.1.11]	0	0	0	0	0	0	0	0	0	0	0	0	0	0	0	0	0	0	0	0	0	0	0	0	0	0	0	0	0	0	0	0	0	0	0	0	0	0	0	0	0	0	0	0	0	0	0	0
K00436	hoxH; NAD-reducing hydrogenase large subunit [EC:1.12.1.2]	0	0	0	0	0	0	0	0	0	0	0	0	0	0	0	0	0	0	0	0	0	0	0	0	0	0	0	0	0	2	0	0	0	0	0	0	0	2	0	0	0	0	0	0	0	0	0	0
K00437	hydB; [NiFe] hydrogenase large subunit [EC:1.12.2.1]	0	0	0	0	0	0	0	0	0	0	0	0	0	0	0	0	0	0	0	0	0	0	0	0	0	0	0	0	0	0	0	0	0	0	0	0	0	0	0	0	0	0	0	0	0	0	0	0
K00440	frhA; coenzyme F420 hydrogenase subunit alpha [EC:1.12.98.1]	0	0	0	0	0	0	0	0	0	0	0	0	0	0	0	0	0	0	0	0	0	0	0	0	0	0	0	0	0	0	0	0	0	0	0	0	0	0	0	0	0	0	0	0	0	0	0	0
K00441	frhB; coenzyme F420 hydrogenase subunit beta [EC:1.12.98.1]	0	0	0	0	0	0	0	0	0	0	0	0	0	0	0	0	0	0	0	0	0	0	0	0	0	0	0	0	0	0	0	0	0	0	0	0	0	0	0	0	0	0	0	0	0	0	0	0
K00442	frhD; coenzyme F420 hydrogenase subunit delta	0	0	0	0	0	0	0	0	0	0	0	0	0	0	0	0	0	0	0	0	0	0	0	0	0	0	0	0	0	0	0	0	0	0	0	0	0	0	0	0	0	0	0	0	0	0	0	0
K00443	frhG; coenzyme F420 hydrogenase subunit gamma [EC:1.12.98.1]	0	0	0	0	0	0	0	0	0	0	0	0	0	0	0	0	0	0	0	0	0	0	0	0	0	0	0	0	0	0	0	0	0	0	0	0	0	0	0	0	0	0	0	0	0	0	0	0
K00444	WNT5; wingless-type MMTV integration site family, member 5	0	0	0	0	0	0	0	0	0	0	0	0	0	0	0	0	0	0	0	0	0	0	0	0	0	0	0	0	0	0	0	0	0	0	0	0	0	0	0	0	0	0	0	0	0	0	0	0
K00445	WNT6; wingless-type MMTV integration site family, member 6	0	0	0	0	0	0	0	0	0	0	0	0	0	0	0	0	0	0	0	0	0	0	0	0	0	0	0	0	0	0	0	0	0	0	0	0	0	0	0	0	0	0	0	0	0	0	0	0
K00446	dmpB, xylE; catechol 2,3-dioxygenase [EC:1.13.11.2]	0	0	0	0	0	1	1	1	0	0	0	0	1	1	2	0	0	0	0	1	1	1	0	0	1	0	1	1	0	2	0	1	0	0	0	0	1	1	0	0	0	0	0	0	0	1	0	1
K00448	pcaG; protocatechuate 3,4-dioxygenase, alpha subunit [EC:1.13.11.3]	0	0	0	1	0	0	0	1	0	0	0	0	0	0	0	0	1	1	0	0	1	0	0	0	0	0	0	1	0	0	0	0	0	0	0	0	0	0	0	0	0	0	0	0	0	0	0	0
K00449	pcaH; protocatechuate 3,4-dioxygenase, beta subunit [EC:1.13.11.3]	0	0	0	1	0	0	0	1	0	0	0	0	0	0	0	0	1	1	0	0	1	0	0	0	0	0	0	1	0	0	0	0	0	0	0	0	0	1	0	0	0	0	0	0	0	0	0	0
K00450	E1.13.11.4; gentisate 1,2-dioxygenase [EC:1.13.11.4]	1	0	0	0	0	0	0	0	0	0	0	0	1	0	0	0	0	0	0	0	0	0	0	0	0	1	0	1	0	0	0	0	1	0	0	0	0	0	0	1	1	1	0	0	0	0	0	0
K00451	HGD, hmgA; homogentisate 1,2-dioxygenase [EC:1.13.11.5]	1	1	1	1	1	1	1	0	1	0	1	0	1	1	1	0	1	1	1	2	0	1	2	0	1	1	1	1	1	1	1	1	1	1	1	0	1	0	2	1	1	1	0	1	1	0	0	1
K00452	HAAO; 3-hydroxyanthranilate 3,4-dioxygenase [EC:1.13.11.6]	0	0	0	0	0	0	0	0	0	0	0	0	0	0	0	0	0	0	0	1	0	0	0	0	1	0	0	0	0	0	0	0	0	0	0	0	0	0	0	0	0	0	0	0	0	0	0	0
K00453	TDO2, kynA; tryptophan 2,3-dioxygenase [EC:1.13.11.11]	0	1	1	1	0	0	1	1	1	1	1	2	0	0	1	0	0	1	1	1	1	0	1	1	1	1	1	1	1	0	1	1	1	1	1	0	1	0	0	0	1	0	1	0	0	0	0	0
K00454	LOX2S; lipoxygenase [EC:1.13.11.12]	0	0	0	0	0	0	0	0	0	0	0	0	0	0	0	0	0	0	0	0	0	0	0	0	0	0	0	0	0	0	0	0	0	0	0	0	0	0	0	0	0	0	0	0	0	0	0	0
K00455	hpaD, hpcB; 3,4-dihydroxyphenylacetate 2,3-dioxygenase [EC:1.13.11.15]	0	0	0	0	0	0	0	0	0	0	0	1	0	0	0	0	0	0	0	1	0	0	0	0	1	0	0	0	0	0	0	0	0	0	0	0	0	0	0	0	0	0	0	0	0	0	0	0
K00456	CDO1; cysteine dioxygenase [EC:1.13.11.20]	0	0	0	0	0	0	0	0	0	0	0	1	0	0	1	0	0	0	0	0	0	0	0	0	0	0	0	0	0	0	0	0	0	0	0	0	0	0	0	0	0	0	0	0	0	0	0	0
K00457	HPD, hppD; 4-hydroxyphenylpyruvate dioxygenase [EC:1.13.11.27]	0	1	1	2	0	1	1	0	1	1	1	0	0	1	1	0	2	2	1	0	1	1	0	1	0	1	1	1	1	1	1	1	1	1	1	2	1	0	1	0	1	0	1	0	0	0	1	1
K00458	ALOX12; arachidonate 12-lipoxygenase [EC:1.13.11.31]	0	0	0	0	0	0	0	0	0	0	0	0	0	0	0	0	0	0	0	0	0	0	0	0	0	0	0	0	0	0	0	0	0	0	0	0	0	0	0	0	0	0	0	0	0	0	0	0
K00459	ncd2, npd; nitronate monooxygenase [EC:1.13.12.16]	1	0	1	2	1	3	2	4	1	2	3	1	1	1	0	1	2	2	2	1	0	1	1	0	1	1	3	3	2	2	2	2	1	1	0	1	1	1	2	1	2	1	2	0	1	2	2	1
K00460	ALOX15; arachidonate 15-lipoxygenase [EC:1.13.11.33]	0	0	0	0	0	0	0	0	0	0	0	0	0	0	0	0	0	0	0	0	0	0	0	0	0	0	0	0	0	0	0	0	0	0	0	0	0	0	0	0	0	0	0	0	0	0	0	0
K00461	ALOX5; arachidonate 5-lipoxygenase [EC:1.13.11.34]	0	0	0	0	0	0	0	0	0	0	0	0	0	0	0	0	0	0	0	0	0	0	0	0	0	0	0	0	0	0	0	0	0	0	0	0	0	0	0	0	0	0	0	0	0	0	0	0
K00462	bphC; biphenyl-2,3-diol 1,2-dioxygenase [EC:1.13.11.39]	0	0	0	0	0	0	0	0	0	0	0	0	0	0	0	0	0	0	0	0	0	0	0	0	0	0	0	0	0	0	0	0	0	0	0	0	0	0	0	0	0	0	0	0	0	0	0	0
K00463	IDO, INDO; indoleamine 2,3-dioxygenase [EC:1.13.11.52]	0	0	0	0	0	0	0	0	0	0	0	0	0	0	0	0	0	0	0	0	0	0	0	0	0	0	0	0	0	0	0	0	0	0	0	0	0	0	0	0	0	0	0	0	0	0	0	0
K00464	diox1; all-trans-8'-apo-beta-carotenal 15,15'-oxygenase [EC:1.13.11.75]	0	0	0	0	0	0	0	0	0	0	0	0	0	0	0	0	0	0	0	0	0	0	0	0	0	0	0	0	0	0	0	0	0	0	0	0	0	0	0	0	0	0	0	0	0	0	0	0
K00466	iaaM; tryptophan 2-monooxygenase [EC:1.13.12.3]	0	0	0	0	0	0	0	0	0	0	0	1	0	0	0	0	0	0	0	0	1	0	0	1	0	0	0	0	0	0	0	0	0	0	0	1	0	0	0	0	0	0	0	0	0	0	0	0
K00467	E1.13.12.4; lactate 2-monooxygenase [EC:1.13.12.4]	0	0	1	0	0	0	0	1	0	0	1	1	0	0	1	0	0	0	1	0	0	0	0	0	0	0	1	0	1	0	1	0	0	1	0	0	1	0	0	0	1	0	0	0	0	0	0	0
K00469	MIOX; inositol oxygenase [EC:1.13.99.1]	0	0	0	0	0	0	0	0	0	0	0	0	0	0	0	0	0	0	0	0	0	0	0	0	0	0	0	0	0	0	0	0	0	0	0	0	0	0	0	0	0	0	0	0	0	0	0	0
K00471	E1.14.11.1; gamma-butyrobetaine dioxygenase [EC:1.14.11.1]	0	0	0	0	0	0	0	0	0	0	0	0	0	0	0	0	0	0	0	0	0	0	0	0	0	0	0	0	0	0	0	0	0	0	0	0	0	0	0	0	0	0	2	0	0	0	0	0
K00472	P4HA; prolyl 4-hydroxylase [EC:1.14.11.2]	0	0	0	0	0	0	0	0	0	0	0	0	0	0	0	0	0	0	0	0	0	0	0	0	0	0	0	0	0	0	0	0	0	0	0	0	0	0	0	0	0	0	0	0	0	0	0	0
K00473	PLOD1; procollagen-lysine,2-oxoglutarate 5-dioxygenase 1 [EC:1.14.11.4]	0	0	0	0	0	0	0	0	0	0	0	0	0	0	0	0	0	0	0	0	0	0	0	0	0	0	0	0	0	0	0	0	0	0	0	0	0	0	0	0	0	0	0	0	0	0	0	0
K00474	TMLHE; trimethyllysine dioxygenase [EC:1.14.11.8]	0	0	0	0	0	0	0	0	0	0	0	0	0	0	0	0	0	0	0	0	0	0	0	0	0	0	0	0	0	0	0	0	0	0	0	0	0	0	0	0	0	0	0	0	0	0	0	0
K00475	F3H; naringenin 3-dioxygenase [EC:1.14.11.9]	0	0	0	0	0	0	0	0	0	0	0	0	0	0	0	0	0	0	0	0	0	0	0	0	0	0	0	0	0	0	0	0	0	0	0	0	0	0	0	0	0	0	0	0	0	0	0	0
K00476	ASPH; aspartate beta-hydroxylase [EC:1.14.11.16]	0	0	0	0	0	0	0	0	0	0	0	0	0	0	0	0	0	0	0	0	0	0	0	0	0	0	0	0	0	0	0	0	0	0	0	0	0	0	0	0	0	0	0	0	0	0	0	0
K00477	PHYH; phytanoyl-CoA hydroxylase [EC:1.14.11.18]	0	0	0	0	0	0	0	0	0	0	0	0	0	0	0	0	0	0	0	0	1	0	0	0	0	0	0	0	0	0	1	0	0	0	0	0	0	0	0	0	0	0	0	0	0	0	0	0
K00478	HR; lysine-specific demethylase hairless [EC:1.14.11.-]	0	0	0	0	0	0	0	0	0	0	0	0	0	0	0	0	0	0	0	0	0	0	0	0	0	0	0	0	0	0	0	0	0	0	0	0	0	0	0	0	0	0	0	0	0	0	0	0
K00479	gbcA; glycine betaine catabolism A	0	0	1	1	0	0	0	1	0	0	0	7	0	0	0	0	1	1	0	0	1	0	0	0	0	0	0	0	0	0	0	0	1	0	0	0	0	0	1	0	0	0	2	0	0	0	0	0
K00480	E1.14.13.1; salicylate hydroxylase [EC:1.14.13.1]	0	0	0	0	0	0	1	0	0	0	0	0	1	1	1	0	1	0	0	0	1	0	0	0	0	0	4	1	0	0	0	0	0	1	0	0	0	0	0	0	0	0	1	0	0	0	0	0
K00481	pobA; p-hydroxybenzoate 3-monooxygenase [EC:1.14.13.2]	0	0	0	0	0	0	0	1	0	0	0	0	0	1	0	0	1	0	0	1	1	0	0	0	1	0	0	0	0	0	0	0	0	0	0	0	0	0	0	0	0	0	0	0	0	0	0	0
K00483	hpaB; 4-hydroxyphenylacetate 3-monooxygenase [EC:1.14.14.9]	0	0	0	0	0	0	0	0	0	0	0	0	0	0	0	0	0	0	0	0	0	0	0	0	0	0	0	0	0	0	0	0	0	0	0	0	0	0	0	0	0	0	0	0	0	0	0	0
K00484	hpaC; flavin reductase (NADH) [EC:1.5.1.36]	0	0	0	0	0	0	0	0	0	0	0	0	0	0	0	0	0	0	0	0	0	0	0	0	0	0	0	0	0	0	0	0	0	0	1	0	0	0	0	0	0	0	0	0	0	0	0	0
K00485	FMO; dimethylaniline monooxygenase (N-oxide forming) [EC:1.14.13.8]	0	0	0	0	0	0	0	0	0	1	1	1	0	0	0	0	0	0	0	0	1	0	0	0	0	0	0	0	0	0	1	0	0	1	0	1	0	0	0	0	0	0	1	0	0	0	0	0
K00486	KMO; kynurenine 3-monooxygenase [EC:1.14.13.9]	0	0	0	0	0	0	0	0	0	0	0	0	0	0	0	0	0	0	0	1	0	0	0	0	1	0	0	0	0	0	0	0	0	0	0	0	0	0	0	0	0	0	0	0	0	0	0	0
K00487	CYP73A; trans-cinnamate 4-monooxygenase [EC:1.14.14.91]	0	0	0	0	0	0	0	0	0	0	0	0	0	0	0	0	0	0	0	0	0	0	0	0	0	0	0	0	0	0	0	0	0	0	0	0	0	0	0	0	0	0	0	0	0	0	0	0
K00488	CYP27A1; cholestanetriol 26-monooxygenase [EC:1.14.15.15]	0	0	0	0	0	0	0	0	0	0	0	0	0	0	0	0	0	0	0	0	0	0	0	0	0	0	0	0	0	0	0	0	0	0	0	0	0	0	0	0	0	0	0	0	0	0	0	0
K00489	CYP7A1; cholesterol 7alpha-monooxygenase [EC:1.14.14.23]	0	0	0	0	0	0	0	0	0	0	0	0	0	0	0	0	0	0	0	0	0	0	0	0	0	0	0	0	0	0	0	0	0	0	0	0	0	0	0	0	0	0	0	0	0	0	0	0
K00490	CYP4F; cytochrome P450 family 4 subfamily F [EC:1.14.14.1]	0	0	0	0	0	0	0	0	0	0	0	0	0	0	0	0	0	0	0	0	0	0	0	0	0	0	0	0	0	0	0	0	0	0	0	0	0	0	0	0	0	0	0	0	0	0	0	0
K00491	nos; nitric-oxide synthase, bacterial [EC:1.14.14.47]	0	0	0	0	0	0	0	0	0	0	0	0	0	0	0	0	0	0	0	0	0	0	0	0	0	0	0	0	0	0	0	0	0	0	0	0	0	0	0	0	0	0	0	0	0	0	0	0
K00493	E1.14.14.1; unspecific monooxygenase [EC:1.14.14.1]	1	2	1	0	1	0	2	0	0	1	0	0	1	2	0	0	1	0	1	0	0	0	1	0	0	0	2	0	1	0	1	2	0	1	2	0	2	0	0	1	1	1	2	0	0	0	0	0
K00494	luxA; alkanal monooxygenase alpha chain [EC:1.14.14.3]	0	0	0	0	0	0	0	0	0	0	0	0	0	0	0	0	0	0	0	0	0	0	0	0	0	0	0	0	0	0	0	0	0	0	0	0	0	0	0	0	0	0	0	0	0	0	0	0
K00496	alkB1_2, alkM; alkane 1-monooxygenase [EC:1.14.15.3]	0	0	0	0	0	0	1	0	0	0	0	0	0	0	0	0	0	0	1	0	0	0	0	0	0	1	1	0	0	0	0	0	0	0	0	0	0	0	0	0	0	0	0	0	0	0	0	0
K00497	CYP11B1; steroid 11beta-monooxygenase [EC:1.14.15.4]	0	0	0	0	0	0	0	0	0	0	0	0	0	0	0	0	0	0	0	0	0	0	0	0	0	0	0	0	0	0	0	0	0	0	0	0	0	0	0	0	0	0	0	0	0	0	0	0
K00498	CYP11A; cholesterol monooxygenase (side-chain-cleaving) [EC:1.14.15.6]	0	0	0	0	0	0	0	0	0	0	0	0	0	0	0	0	0	0	0	0	0	0	0	0	0	0	0	0	0	0	0	0	0	0	0	0	0	0	0	0	0	0	0	0	0	0	0	0
K00499	CMO; choline monooxygenase [EC:1.14.15.7]	0	0	0	0	0	0	0	0	0	0	0	0	0	0	0	0	0	0	0	0	0	0	0	0	0	0	0	0	0	0	0	0	0	0	0	0	0	0	0	0	0	0	0	0	0	0	0	0
K00500	phhA, PAH; phenylalanine-4-hydroxylase [EC:1.14.16.1]	0	1	0	0	0	0	1	0	1	0	1	0	0	1	1	0	0	0	0	1	0	0	0	0	1	1	1	1	0	0	0	1	0	0	1	0	1	0	0	0	0	0	0	0	0	0	0	0
K00501	TH; tyrosine 3-monooxygenase [EC:1.14.16.2]	0	0	0	0	0	0	0	0	0	0	0	0	0	0	0	0	0	0	0	0	0	0	0	0	0	0	0	0	0	0	0	0	0	0	0	0	0	0	0	0	0	0	0	0	0	0	0	0
K00502	TPH1_2; tryptophan 5-monooxygenase [EC:1.14.16.4]	0	0	0	0	0	0	0	0	0	0	0	0	0	0	0	0	0	0	0	0	0	0	0	0	0	0	0	0	0	0	0	0	0	0	0	0	0	0	0	0	0	0	0	0	0	0	0	0
K00503	DBH; dopamine beta-monooxygenase [EC:1.14.17.1]	0	0	0	0	0	0	0	0	0	0	0	0	0	0	0	0	0	0	0	0	0	0	0	0	0	0	0	0	0	0	0	0	0	0	0	0	0	0	0	0	0	0	0	0	0	0	0	0
K00504	PAM, PHM; peptidylglycine monooxygenase [EC:1.14.17.3]	0	0	0	0	0	0	0	0	0	0	0	0	0	0	0	0	0	0	0	0	0	0	0	0	0	0	0	0	0	0	0	0	0	0	0	0	0	0	0	0	0	0	0	0	0	0	0	0
K00505	TYR; tyrosinase [EC:1.14.18.1]	0	0	0	0	0	0	0	0	0	0	0	0	0	0	0	0	0	0	0	0	0	0	0	0	0	0	0	0	0	0	0	0	0	0	0	0	0	0	0	0	0	0	0	0	0	0	0	0
K00506	TYRP1; tyrosinase-related protein 1 [EC:1.14.18.-]	0	0	0	0	0	0	0	0	0	0	0	0	0	0	0	0	0	0	0	0	0	0	0	0	0	0	0	0	0	0	0	0	0	0	0	0	0	0	0	0	0	0	0	0	0	0	0	0
K00507	SCD, desC; stearoyl-CoA desaturase (Delta-9 desaturase) [EC:1.14.19.1]	0	0	0	0	0	0	0	0	0	0	0	1	0	0	0	0	0	0	0	0	0	0	0	0	0	0	0	0	1	0	0	0	0	1	0	0	0	1	0	0	0	0	0	0	0	1	0	0
K00508	E1.14.19.3; linoleoyl-CoA desaturase [EC:1.14.19.3]	0	0	0	0	0	0	1	0	0	0	0	0	0	0	0	0	0	0	0	0	0	0	0	0	0	0	1	1	2	0	0	1	0	0	0	0	1	0	0	0	1	0	0	0	0	0	0	0
K00509	PTGS1, COX1; prostaglandin-endoperoxide synthase 1 [EC:1.14.99.1]	0	0	0	0	0	0	0	0	0	0	0	0	0	0	0	0	0	0	0	0	0	0	0	0	0	0	0	0	0	0	0	0	0	0	0	0	0	0	0	0	0	0	0	0	0	0	0	0
K00510	HMOX1; heme oxygenase 1 [EC:1.14.14.18]	0	0	0	0	0	0	0	0	0	0	0	0	0	0	0	0	0	0	0	0	0	0	0	0	0	0	0	0	0	0	0	0	0	0	0	0	0	0	0	0	0	0	0	0	0	0	0	0
K00511	SQLE, ERG1; squalene monooxygenase [EC:1.14.14.17]	0	0	0	0	0	0	0	0	0	0	0	0	0	0	0	0	0	0	0	0	0	0	0	0	0	0	0	0	0	0	0	0	0	0	0	0	0	0	0	0	0	0	0	0	0	0	0	0
K00512	CYP17A; steroid 17alpha-monooxygenase / 17alpha-hydroxyprogesterone deacetylase [EC:1.14.14.19 1.14.14.32]	0	0	0	0	0	0	0	0	0	0	0	0	0	0	0	0	0	0	0	0	0	0	0	0	0	0	0	0	0	0	0	0	0	0	0	0	0	0	0	0	0	0	0	0	0	0	0	0
K00513	CYP21A; steroid 21-monooxygenase [EC:1.14.14.16]	0	0	0	0	0	0	0	0	0	0	0	0	0	0	0	0	0	0	0	0	0	0	0	0	0	0	0	0	0	0	0	0	0	0	0	0	0	0	0	0	0	0	0	0	0	0	0	0
K00514	ZDS, crtQ; zeta-carotene desaturase [EC:1.3.5.6]	0	0	0	0	0	0	0	0	0	0	0	1	0	0	0	0	0	0	0	0	0	0	0	0	0	0	0	0	0	0	0	0	1	0	0	0	0	0	0	0	0	0	0	0	0	0	0	0
K00515	BCMO1, BCDO1; beta-carotene 15,15'-dioxygenase [EC:1.13.11.63]	0	0	0	0	0	0	0	0	0	0	0	0	0	0	0	0	0	0	0	0	0	0	0	0	0	0	0	0	0	0	0	0	0	0	0	0	0	0	0	0	0	0	0	0	0	0	0	0
K00517	CYP81F; indol-3-yl-methylglucosinolate hydroxylase [EC:1.14.-.-]	0	0	0	0	0	0	0	0	0	0	0	0	0	0	0	0	0	0	0	0	0	0	0	0	0	0	0	0	0	0	0	0	0	0	0	0	0	0	0	0	0	0	0	0	0	0	0	0
K00518	sodN; nickel superoxide dismutase [EC:1.15.1.1]	1	1	0	0	1	1	0	0	1	0	1	1	1	1	1	1	0	0	0	1	0	1	1	0	1	1	0	1	0	1	0	0	1	1	1	1	1	0	0	1	0	1	0	0	1	1	0	1
K00520	merA; mercuric reductase [EC:1.16.1.1]	0	0	0	1	0	0	1	1	0	0	2	0	0	1	0	1	0	0	0	0	0	0	0	0	0	1	0	1	0	0	1	0	2	0	1	0	0	0	0	0	0	0	0	0	0	0	0	0
K00521	E1.16.1.7; ferric-chelate reductase [EC:1.16.1.7]	0	0	0	0	0	0	0	0	0	0	0	0	0	0	0	0	0	0	0	0	0	0	0	0	0	0	0	0	0	0	0	0	0	0	0	0	0	0	0	0	0	0	0	0	0	0	0	0
K00522	FTH1; ferritin heavy chain [EC:1.16.3.2]	0	0	0	0	0	0	0	0	0	0	0	0	0	0	0	0	0	0	0	0	0	0	0	0	0	0	0	0	0	0	0	0	0	0	0	0	0	0	0	0	0	0	0	0	0	0	0	0
K00523	ascD, ddhD, rfbI; CDP-4-dehydro-6-deoxyglucose reductase, E3 [EC:1.17.1.1]	1	0	0	0	1	1	1	0	0	0	0	0	2	1	0	0	0	0	0	1	0	1	1	0	1	0	1	1	0	1	0	1	0	0	0	0	1	0	0	1	0	1	0	0	0	1	0	1
K00524	nrdJ; ribonucleotide reductase, class II [EC:1.17.4.1]	0	0	0	0	0	0	0	0	0	0	0	0	0	0	0	0	0	0	0	0	0	0	0	0	0	0	0	0	0	0	0	0	0	0	0	0	0	0	0	0	0	0	0	0	0	0	0	0
K00525	E1.17.4.1A, nrdA, nrdE; ribonucleoside-diphosphate reductase alpha chain [EC:1.17.4.1]	1	0	1	1	1	0	1	1	2	0	2	1	0	1	2	1	1	1	1	0	1	1	1	1	1	1	1	1	1	1	1	1	2	2	1	0	1	1	1	1	1	1	2	1	1	0	0	0
K00526	E1.17.4.1B, nrdB, nrdF; ribonucleoside-diphosphate reductase beta chain [EC:1.17.4.1]	0	0	0	0	0	0	0	0	1	0	1	0	0	0	1	0	0	0	0	0	1	0	0	1	0	0	0	0	0	0	0	0	1	1	0	0	0	0	0	0	0	0	1	0	0	0	0	0
K00527	rtpR; ribonucleoside-triphosphate reductase (thioredoxin) [EC:1.17.4.2]	0	0	0	0	0	0	0	0	0	0	0	0	0	0	0	0	0	0	0	0	0	0	0	0	0	0	0	0	0	0	0	0	0	0	0	0	0	0	0	0	0	0	0	0	0	0	0	0
K00528	fpr; ferredoxin/flavodoxin---NADP+ reductase [EC:1.18.1.2 1.19.1.1]	1	0	0	1	1	1	0	0	0	2	0	0	1	1	0	0	1	1	0	1	1	0	1	1	0	1	0	0	0	1	0	0	0	0	0	1	0	1	1	1	0	0	2	0	1	1	1	0
K00529	hcaD; 3-phenylpropionate/trans-cinnamate dioxygenase ferredoxin reductase component [EC:1.18.1.3]	0	1	3	0	2	0	4	3	1	1	1	1	0	0	3	0	1	0	3	1	0	0	0	0	0	1	3	3	2	0	3	2	1	1	1	0	2	0	0	0	3	2	2	0	0	0	1	1
K00531	anfG; nitrogenase delta subunit [EC:1.18.6.1]	0	0	0	0	0	0	0	0	0	0	0	0	0	0	0	0	0	0	0	0	0	0	0	0	0	0	0	0	0	0	0	0	0	0	0	0	0	0	0	0	0	0	0	0	0	0	0	0
K00532	E1.12.7.2; ferredoxin hydrogenase [EC:1.12.7.2]	0	0	0	0	0	0	0	0	0	0	0	0	0	0	0	0	0	0	0	0	0	0	0	0	0	0	0	0	0	0	0	0	0	0	0	0	0	0	0	0	0	0	0	0	0	0	0	0
K00533	E1.12.7.2L; ferredoxin hydrogenase large subunit [EC:1.12.7.2]	0	0	0	0	0	0	0	0	0	0	0	0	0	0	0	0	0	0	0	0	0	0	0	0	0	0	0	0	0	0	0	0	0	0	0	0	0	0	0	0	0	0	0	0	0	0	0	0
K00534	E1.12.7.2S; ferredoxin hydrogenase small subunit [EC:1.12.7.2]	0	0	0	0	0	0	0	0	0	0	0	0	0	0	0	0	0	0	0	0	0	0	0	0	0	0	0	0	0	0	0	0	0	0	0	0	0	0	0	0	0	0	0	0	0	0	0	0
K00537	arsC1, arsC; arsenate reductase (glutaredoxin) [EC:1.20.4.1]	0	1	0	1	0	1	1	0	1	1	0	0	0	1	0	0	1	1	1	1	0	1	0	0	1	0	1	1	0	1	0	1	1	0	1	0	1	1	1	0	1	0	1	0	0	0	0	1
K00541	NNMT; nicotinamide N-methyltransferase [EC:2.1.1.1]	0	0	0	0	0	0	0	0	0	0	0	0	0	0	0	0	0	0	0	0	0	0	0	0	0	0	0	0	0	0	0	0	0	0	0	0	0	0	0	0	0	0	0	0	0	0	0	0
K00542	GAMT; guanidinoacetate N-methyltransferase [EC:2.1.1.2]	0	0	0	0	0	0	0	0	0	0	0	0	0	0	0	0	0	0	0	0	0	0	0	0	0	0	0	0	0	0	0	0	0	0	0	0	0	0	0	0	0	0	0	0	0	0	0	0
K00543	ASMT; acetylserotonin O-methyltransferase [EC:2.1.1.4]	0	0	0	0	0	0	0	0	0	0	0	0	0	0	0	0	0	0	0	0	0	0	0	0	0	0	0	0	0	0	0	0	0	0	0	0	0	0	0	0	0	0	0	0	0	0	0	0
K00544	BHMT; betaine-homocysteine S-methyltransferase [EC:2.1.1.5]	0	0	0	0	0	0	0	0	0	0	0	0	0	0	0	0	0	0	0	0	0	0	0	0	0	0	0	0	0	0	0	0	0	0	0	0	0	0	0	0	0	0	3	0	0	0	0	0
K00545	COMT; catechol O-methyltransferase [EC:2.1.1.6]	0	0	0	0	0	0	0	0	0	0	0	0	0	0	0	0	0	0	0	0	0	0	0	0	0	0	0	0	0	0	0	0	0	0	0	0	0	0	0	0	0	0	0	0	0	0	0	0
K00546	HNMT; histamine N-methyltransferase [EC:2.1.1.8]	0	0	0	0	0	0	0	0	0	0	0	0	0	0	0	0	0	0	0	0	0	0	0	0	0	0	0	0	0	0	0	0	0	0	0	0	0	0	0	0	0	0	0	0	0	0	0	0
K00547	mmuM, BHMT2; homocysteine S-methyltransferase [EC:2.1.1.10]	0	0	1	1	0	0	0	0	1	1	3	2	0	0	1	0	1	1	0	1	0	0	1	0	1	1	1	0	0	0	1	0	1	0	0	1	0	0	0	0	1	0	1	1	1	1	0	0
K00548	metH, MTR; 5-methyltetrahydrofolate--homocysteine methyltransferase [EC:2.1.1.13]	1	1	1	4	1	1	1	1	1	4	1	4	1	1	1	1	4	4	0	4	0	4	2	0	4	1	1	1	1	1	1	1	1	1	4	3	1	1	2	1	1	1	3	1	1	1	1	1
K00549	metE; 5-methyltetrahydropteroyltriglutamate--homocysteine methyltransferase [EC:2.1.1.14]	1	0	1	1	1	1	1	2	1	1	0	1	1	2	0	1	1	1	1	1	3	1	1	2	1	0	1	1	1	1	0	1	2	1	1	1	1	1	0	1	1	1	1	0	0	0	1	0
K00550	PLMT; phosphatidyl-N-methylethanolamine N-methyltransferase [EC:2.1.1.71]	0	0	0	0	0	0	0	0	0	0	0	0	0	0	0	0	0	0	0	0	0	0	0	0	0	0	0	0	0	0	0	0	0	0	0	0	0	0	0	0	0	0	0	0	0	0	0	0
K00551	PEMT; phosphatidylethanolamine/phosphatidyl-N-methylethanolamine N-methyltransferase [EC:2.1.1.17 2.1.1.71]	0	0	0	0	0	0	0	0	0	0	0	0	0	0	0	0	0	0	0	0	0	0	0	0	0	0	0	0	0	0	0	0	0	0	0	0	0	0	0	0	0	0	0	0	0	0	0	0
K00552	GNMT; glycine N-methyltransferase [EC:2.1.1.20]	0	0	0	0	0	0	0	0	0	0	0	0	0	0	0	0	0	0	0	0	0	0	0	0	0	0	0	0	0	0	0	0	0	0	0	0	0	0	0	0	0	0	0	0	0	0	0	0
K00553	PNMT; phenylethanolamine N-methyltransferase [EC:2.1.1.28]	0	0	0	0	0	0	0	0	0	0	0	0	0	0	0	0	0	0	0	0	0	0	0	0	0	0	0	0	0	0	0	0	0	0	0	0	0	0	0	0	0	0	0	0	0	0	0	0
K00554	trmD; tRNA (guanine37-N1)-methyltransferase [EC:2.1.1.228]	1	1	1	1	1	1	1	1	1	0	1	1	1	1	1	1	1	1	1	1	1	1	1	1	1	1	1	1	1	1	1	1	1	1	1	1	1	1	1	1	1	1	1	1	1	1	0	1
K00555	TRMT1, trm1; tRNA (guanine26-N2/guanine27-N2)-dimethyltransferase [EC:2.1.1.215 2.1.1.216]	0	0	0	0	0	0	0	0	0	0	0	0	0	0	0	0	0	0	0	0	0	0	0	0	0	0	0	0	0	0	0	0	0	0	0	0	0	0	0	0	0	0	0	0	0	0	0	0
K00556	trmH; tRNA (guanosine-2'-O-)-methyltransferase [EC:2.1.1.34]	0	0	0	0	0	0	0	0	0	0	0	0	0	0	0	0	0	0	0	1	0	0	0	0	0	0	0	0	0	0	0	0	0	0	0	0	0	0	0	0	0	0	0	0	0	0	0	0
K00557	trmA; tRNA (uracil-5-)-methyltransferase [EC:2.1.1.35]	0	0	0	0	0	0	0	0	0	0	0	0	0	0	0	0	0	0	0	0	0	0	0	0	0	0	0	0	0	0	0	0	0	0	0	0	0	0	0	0	0	0	0	0	0	0	0	0
K00558	DNMT1, dcm; DNA (cytosine-5)-methyltransferase 1 [EC:2.1.1.37]	0	0	0	0	1	0	0	1	1	1	1	0	1	1	2	0	0	0	1	1	1	1	0	0	0	1	2	1	0	1	1	2	2	0	2	1	1	1	1	1	1	1	1	0	0	0	1	2
K00559	SMT1, ERG6; sterol 24-C-methyltransferase [EC:2.1.1.41]	0	0	0	0	0	0	0	0	0	0	0	0	0	0	0	0	0	0	0	0	0	0	0	0	0	0	0	0	0	0	0	0	0	0	0	0	0	0	0	0	0	0	0	0	0	0	0	0
K00560	thyA, TYMS; thymidylate synthase [EC:2.1.1.45]	1	1	1	1	1	1	1	1	1	1	1	2	1	1	1	1	1	1	2	1	2	1	1	1	1	1	1	2	1	1	1	1	1	1	1	1	1	1	1	1	1	1	1	1	1	1	1	1
K00561	ermC, ermA; 23S rRNA (adenine-N6)-dimethyltransferase [EC:2.1.1.184]	1	0	0	0	0	0	0	0	0	0	0	0	0	1	0	0	0	0	0	0	0	1	1	0	0	0	0	0	0	0	0	0	0	0	0	0	0	0	0	0	0	0	0	0	0	0	0	0
K00562	INMT, TEMT; methyltransferase [EC:2.1.1.49 2.1.1.96]	0	0	0	0	0	0	0	0	0	0	0	0	0	0	0	0	0	0	0	0	0	0	0	0	0	0	0	0	0	0	0	0	0	0	0	0	0	0	0	0	0	0	0	0	0	0	0	0
K00563	rlmA1; 23S rRNA (guanine745-N1)-methyltransferase [EC:2.1.1.187]	0	0	0	1	0	1	0	0	0	0	0	0	0	0	0	0	1	1	0	0	1	0	0	1	0	0	0	0	0	1	0	0	0	0	0	0	0	0	1	0	0	0	1	0	0	0	0	0
K00564	rsmC; 16S rRNA (guanine1207-N2)-methyltransferase [EC:2.1.1.172]	1	1	1	1	1	1	2	1	1	1	2	1	1	1	1	1	1	1	1	1	2	1	1	1	1	1	2	2	1	1	1	2	1	1	1	1	1	1	0	1	1	1	2	1	1	1	1	1
K00565	RNMT; mRNA (guanine-N7-)-methyltransferase [EC:2.1.1.56]	0	0	0	0	0	0	0	0	0	0	0	0	0	0	0	0	0	0	0	0	0	0	0	0	0	0	0	0	0	0	0	0	0	0	0	0	0	0	0	0	0	0	0	0	0	0	0	0
K00566	mnmA, trmU; tRNA-uridine 2-sulfurtransferase [EC:2.8.1.13]	1	0	1	1	1	1	1	1	1	1	1	1	1	1	1	1	1	1	1	1	1	1	1	1	1	1	1	1	1	1	1	1	1	1	1	1	1	1	1	1	1	1	1	1	1	0	1	1
K00567	ogt, MGMT; methylated-DNA-[protein]-cysteine S-methyltransferase [EC:2.1.1.63]	2	1	1	2	2	2	2	2	2	3	2	2	2	2	2	1	2	2	2	2	2	1	2	2	2	2	2	2	2	2	2	2	2	2	2	2	2	1	3	2	2	2	3	1	0	2	1	1
K00568	ubiG; 2-polyprenyl-6-hydroxyphenyl methylase / 3-demethylubiquinone-9 3-methyltransferase [EC:2.1.1.222 2.1.1.64]	2	0	1	1	2	0	0	0	1	1	3	0	2	1	1	1	1	1	1	0	0	1	1	0	0	0	0	0	1	0	0	0	0	3	1	0	1	0	1	2	1	1	1	0	0	1	1	0
K00569	TPMT, tpmT; thiopurine S-methyltransferase [EC:2.1.1.67]	0	0	0	0	0	0	0	0	0	0	0	0	0	0	0	0	0	0	0	0	0	0	0	0	0	0	0	0	0	0	0	0	0	0	0	0	1	0	0	0	0	0	0	0	0	0	0	0
K00570	pmtA; phosphatidylethanolamine/phosphatidyl-N-methylethanolamine N-methyltransferase [EC:2.1.1.17 2.1.1.71]	0	1	0	0	0	0	0	0	0	0	0	0	0	0	0	0	0	0	0	0	0	0	0	0	0	0	0	0	0	0	0	0	0	0	1	1	0	0	0	0	0	0	0	0	0	0	0	0
K00571	E2.1.1.72; site-specific DNA-methyltransferase (adenine-specific) [EC:2.1.1.72]	0	0	0	0	1	0	0	0	0	0	0	0	0	0	0	0	0	0	0	0	0	1	0	0	3	0	0	0	0	0	0	1	0	0	4	0	0	0	0	1	0	0	0	0	0	0	0	1
K00572	WNT7; wingless-type MMTV integration site family, member 7	0	0	0	0	0	0	0	0	0	0	0	0	0	0	0	0	0	0	0	0	0	0	0	0	0	0	0	0	0	0	0	0	0	0	0	0	0	0	0	0	0	0	0	0	0	0	0	0
K00573	E2.1.1.77, pcm; protein-L-isoaspartate(D-aspartate) O-methyltransferase [EC:2.1.1.77]	0	0	0	1	0	0	1	0	0	1	1	1	0	1	1	0	1	1	0	0	0	1	0	0	0	1	1	1	1	0	1	0	1	1	0	1	1	1	1	0	1	0	1	0	1	0	0	1
K00574	cfa; cyclopropane-fatty-acyl-phospholipid synthase [EC:2.1.1.79]	2	2	3	1	1	1	2	2	2	2	3	2	2	2	3	0	2	1	3	3	0	1	1	0	1	3	2	2	3	1	3	2	2	3	2	1	1	1	2	2	3	2	4	0	0	1	2	1
K00575	cheR; chemotaxis protein methyltransferase CheR [EC:2.1.1.80]	0	0	0	1	0	0	0	1	0	0	0	0	0	0	0	0	0	1	1	0	2	0	0	3	0	0	0	0	0	1	0	0	0	0	0	1	0	0	1	0	0	0	1	0	1	0	0	0
K00577	mtrA; tetrahydromethanopterin S-methyltransferase subunit A [EC:2.1.1.86]	0	0	0	0	0	0	0	0	0	0	0	0	0	0	0	0	0	0	0	0	0	0	0	0	0	0	0	0	0	0	0	0	0	0	0	0	0	0	0	0	0	0	0	0	0	0	0	0
K00578	mtrB; tetrahydromethanopterin S-methyltransferase subunit B [EC:2.1.1.86]	0	0	0	0	0	0	0	0	0	0	0	0	0	0	0	0	0	0	0	0	0	0	0	0	0	0	0	0	0	0	0	0	0	0	0	0	0	0	0	0	0	0	0	0	0	0	0	0
K00579	mtrC; tetrahydromethanopterin S-methyltransferase subunit C [EC:2.1.1.86]	0	0	0	0	0	0	0	0	0	0	0	0	0	0	0	0	0	0	0	0	0	0	0	0	0	0	0	0	0	0	0	0	0	0	0	0	0	0	0	0	0	0	0	0	0	0	0	0
K00580	mtrD; tetrahydromethanopterin S-methyltransferase subunit D [EC:2.1.1.86]	0	0	0	0	0	0	0	0	0	0	0	0	0	0	0	0	0	0	0	0	0	0	0	0	0	0	0	0	0	0	0	0	0	0	0	0	0	0	0	0	0	0	0	0	0	0	0	0
K00581	mtrE; tetrahydromethanopterin S-methyltransferase subunit E [EC:2.1.1.86]	0	0	0	0	0	0	0	0	0	0	0	0	0	0	0	0	0	0	0	0	0	0	0	0	0	0	0	0	0	0	0	0	0	0	0	0	0	0	0	0	0	0	0	0	0	0	0	0
K00582	mtrF; tetrahydromethanopterin S-methyltransferase subunit F [EC:2.1.1.86]	0	0	0	0	0	0	0	0	0	0	0	0	0	0	0	0	0	0	0	0	0	0	0	0	0	0	0	0	0	0	0	0	0	0	0	0	0	0	0	0	0	0	0	0	0	0	0	0
K00583	mtrG; tetrahydromethanopterin S-methyltransferase subunit G [EC:2.1.1.86]	0	0	0	0	0	0	0	0	0	0	0	0	0	0	0	0	0	0	0	0	0	0	0	0	0	0	0	0	0	0	0	0	0	0	0	0	0	0	0	0	0	0	0	0	0	0	0	0
K00584	mtrH; tetrahydromethanopterin S-methyltransferase subunit H [EC:2.1.1.86]	0	0	0	0	0	0	0	0	0	0	0	0	0	0	0	0	0	0	0	0	0	0	0	0	0	0	0	0	0	0	0	0	0	0	0	0	0	0	0	0	0	0	0	0	0	0	0	0
K00586	DPH5; diphthine methyl ester synthase [EC:2.1.1.314]	0	0	0	0	0	0	0	0	0	0	0	0	0	0	0	0	0	0	0	0	0	0	0	0	0	0	0	0	0	0	0	0	0	0	0	0	0	0	0	0	0	0	0	0	0	0	0	0
K00587	ICMT, STE14; protein-S-isoprenylcysteine O-methyltransferase [EC:2.1.1.100]	0	0	0	0	0	0	0	0	0	1	0	0	0	0	0	0	0	0	0	0	0	0	0	0	0	0	0	0	0	0	0	0	0	1	0	0	0	0	0	0	0	0	1	0	0	0	0	0
K00588	E2.1.1.104; caffeoyl-CoA O-methyltransferase [EC:2.1.1.104]	1	1	0	1	1	1	1	0	1	1	1	1	1	1	1	0	1	1	1	1	0	0	1	0	1	1	1	1	1	1	0	1	1	2	1	0	0	0	1	1	0	1	0	1	1	1	0	0
K00589	MET1; uroporphyrin-III C-methyltransferase [EC:2.1.1.107]	0	0	0	0	0	0	0	0	0	0	0	0	0	0	0	0	0	0	0	0	0	0	0	0	0	0	0	0	0	0	0	0	0	0	0	0	0	0	0	0	0	0	0	0	0	0	0	0
K00590	E2.1.1.113; site-specific DNA-methyltransferase (cytosine-N4-specific) [EC:2.1.1.113]	0	0	0	0	0	0	0	0	0	0	0	0	0	0	0	0	0	0	0	0	0	0	0	0	0	0	0	0	0	0	0	0	0	0	0	0	0	0	0	0	0	0	0	0	0	0	0	0
K00591	COQ3; polyprenyldihydroxybenzoate methyltransferase / 3-demethylubiquinol 3-O-methyltransferase [EC:2.1.1.114 2.1.1.64]	0	0	0	0	0	0	0	0	0	0	0	0	0	0	0	0	0	0	0	0	0	0	0	0	0	0	0	0	0	0	0	0	0	0	0	0	0	0	0	0	0	0	0	0	0	0	0	0
K00592	RBCMT; [ribulose-bisphosphate carboxylase]/[fructose-bisphosphate aldolase]-lysine N-methyltransferase [EC:2.1.1.127 2.1.1.259]	0	0	0	0	0	0	0	0	0	0	0	0	0	0	0	0	0	0	0	0	0	0	0	0	0	0	0	0	0	0	0	0	0	0	0	0	0	0	0	0	0	0	0	0	0	0	0	0
K00594	xyoA, aldO; alditol oxidase [EC:1.1.3.41]	0	0	1	0	0	0	0	0	0	1	0	0	0	0	1	0	0	0	0	0	0	0	0	1	0	0	0	0	1	0	0	0	0	1	0	0	0	0	0	0	1	0	0	0	0	0	0	0
K00595	cobL; precorrin-6Y C5,15-methyltransferase (decarboxylating) [EC:2.1.1.132]	0	0	1	1	0	4	1	1	0	1	0	1	0	0	0	1	1	1	1	1	0	0	0	0	1	1	1	1	1	2	1	1	0	0	0	1	1	1	1	0	1	0	1	1	2	1	1	0
K00596	E4.1.1.64; 2,2-dialkylglycine decarboxylase (pyruvate) [EC:4.1.1.64]	0	0	0	0	0	0	0	0	0	0	0	0	0	0	0	0	0	0	0	0	0	0	0	0	0	0	0	0	0	0	0	0	0	0	0	0	0	0	0	0	0	0	0	0	0	0	0	0
K00597	MTRR; methionine synthase reductase [EC:1.16.1.8]	0	0	0	0	0	0	0	0	0	0	0	0	0	0	0	0	0	0	0	0	0	0	0	0	0	0	0	0	0	0	0	0	0	0	0	0	0	0	0	0	0	0	0	0	0	0	0	0
K00598	tam; trans-aconitate 2-methyltransferase [EC:2.1.1.144]	1	1	1	1	0	0	2	1	1	0	1	1	0	1	1	1	0	1	1	1	1	1	1	0	1	1	1	1	1	1	1	1	1	1	1	1	1	0	2	1	1	0	1	0	0	2	0	0
K00599	METTL6; methyltransferase-like protein 6 [EC:2.1.1.-]	0	0	0	0	0	0	0	0	0	0	0	0	0	0	0	0	0	0	0	0	0	0	0	0	0	0	0	0	0	0	0	0	0	0	0	0	0	0	0	0	0	0	0	0	0	0	0	0
K00600	glyA, SHMT; glycine hydroxymethyltransferase [EC:2.1.2.1]	1	1	2	1	1	1	1	2	1	2	1	3	1	1	1	1	1	1	1	1	1	1	1	1	1	1	1	1	1	1	2	1	1	2	1	1	1	1	0	1	1	1	2	1	1	1	1	1
K00601	E2.1.2.2; phosphoribosylglycinamide formyltransferase [EC:2.1.2.2]	0	0	0	0	0	0	0	0	0	0	0	0	0	0	0	0	0	0	0	0	0	0	0	0	0	0	0	0	0	0	0	0	0	0	0	0	0	0	0	0	0	0	0	0	0	0	0	0
K00602	purH; phosphoribosylaminoimidazolecarboxamide formyltransferase / IMP cyclohydrolase [EC:2.1.2.3 3.5.4.10]	2	1	1	1	1	1	1	1	2	1	1	1	1	1	1	1	1	1	1	1	1	1	1	1	1	1	1	1	1	1	1	1	1	1	1	1	1	1	1	3	1	3	0	1	1	2	1	2
K00603	fctD; glutamate formiminotransferase / 5-formyltetrahydrofolate cyclo-ligase [EC:2.1.2.5 6.3.3.2]	0	0	0	0	0	0	0	0	0	0	0	0	0	0	0	0	0	0	0	0	0	0	0	0	0	0	0	0	0	0	0	0	0	0	0	0	0	0	0	0	0	0	0	0	0	0	0	0
K00604	MTFMT, fmt; methionyl-tRNA formyltransferase [EC:2.1.2.9]	1	1	1	1	1	1	1	1	1	1	1	0	1	1	1	1	0	1	0	1	1	1	1	1	1	1	1	1	1	1	1	1	1	1	1	1	1	1	1	1	1	1	1	1	0	0	1	1
K00605	gcvT, AMT; aminomethyltransferase [EC:2.1.2.10]	1	1	1	1	1	1	1	1	1	2	1	2	1	1	1	1	1	1	0	1	1	1	1	1	1	1	1	1	1	1	1	1	1	1	1	1	1	1	1	2	1	1	0	1	0	1	1	1
K00606	panB; 3-methyl-2-oxobutanoate hydroxymethyltransferase [EC:2.1.2.11]	1	1	0	1	1	1	1	1	1	1	1	1	1	1	1	1	1	1	0	3	1	0	0	1	1	1	1	1	1	1	1	1	1	1	1	0	1	1	1	1	1	1	1	0	1	1	1	0
K00608	pyrBI; aspartate carbamoyltransferase [EC:2.1.3.2]	0	0	0	0	0	0	0	0	0	0	0	0	0	0	0	0	0	0	0	0	0	0	0	0	0	0	0	0	0	0	0	0	0	0	0	0	0	0	0	0	0	0	0	0	0	0	0	0
K00609	pyrB, PYR2; aspartate carbamoyltransferase catalytic subunit [EC:2.1.3.2]	1	1	1	1	1	3	1	1	1	1	1	1	1	1	1	1	1	1	0	1	1	1	1	1	1	1	1	1	1	2	1	1	1	1	1	1	1	1	1	1	1	1	0	1	1	1	1	1
K00610	pyrI; aspartate carbamoyltransferase regulatory subunit	0	0	0	0	0	0	0	0	0	0	0	0	0	0	0	0	0	0	0	0	0	0	0	0	0	0	0	0	0	0	0	0	0	0	0	0	0	0	0	0	0	0	0	0	0	0	0	0
K00611	OTC, argF, argI; ornithine carbamoyltransferase [EC:2.1.3.3]	1	0	1	1	1	1	1	1	1	1	1	1	1	1	1	1	1	1	1	1	1	2	1	1	1	1	1	1	1	1	1	1	1	1	1	1	1	1	1	1	1	1	0	1	1	1	0	2
K00612	E2.1.3.-; carbamoyltransferase [EC:2.1.3.-]	0	0	0	0	0	0	0	1	3	0	0	0	0	0	0	0	0	0	0	0	0	0	0	0	0	0	0	0	0	0	0	0	1	0	0	0	0	0	0	0	0	0	0	0	0	0	0	0
K00613	GATM; glycine amidinotransferase [EC:2.1.4.1]	0	0	0	0	0	0	0	0	0	0	0	0	0	0	0	0	0	0	0	0	0	1	0	0	0	0	0	0	0	1	0	0	0	0	1	0	0	0	0	0	0	0	0	0	0	0	0	1
K00615	E2.2.1.1, tktA, tktB; transketolase [EC:2.2.1.1]	1	1	1	1	1	7	1	1	1	1	1	1	1	1	1	1	1	1	0	2	3	1	1	1	6	1	1	1	1	9	1	1	2	1	1	1	1	3	0	1	1	1	2	1	1	0	3	1
K00616	E2.2.1.2, talA, talB; transaldolase [EC:2.2.1.2]	2	1	1	2	1	2	1	1	1	2	1	1	1	2	2	1	2	2	0	2	2	2	1	1	2	1	1	1	1	2	2	1	1	1	2	2	1	0	1	2	1	2	1	1	0	0	2	2
K00618	ARG2; amino-acid N-acetyltransferase [EC:2.3.1.1]	0	0	0	0	0	0	0	0	0	0	0	0	0	0	0	0	0	0	0	0	0	0	0	0	0	0	0	0	0	0	0	0	0	0	0	0	0	0	0	0	0	0	0	0	0	0	0	0
K00619	argA; amino-acid N-acetyltransferase [EC:2.3.1.1]	1	0	1	0	1	1	1	1	1	0	1	1	1	0	1	1	0	0	1	0	1	1	1	1	0	1	1	1	1	1	1	1	1	1	0	1	1	2	0	1	1	1	0	0	1	1	1	1
K00620	argJ; glutamate N-acetyltransferase / amino-acid N-acetyltransferase [EC:2.3.1.35 2.3.1.1]	1	1	1	1	2	1	1	1	1	1	1	1	1	1	1	1	1	1	1	1	1	1	1	1	1	1	1	1	1	1	1	1	1	1	1	0	1	1	0	1	1	1	1	1	0	2	1	1
K00621	GNPNAT1, GNA1; glucosamine-phosphate N-acetyltransferase [EC:2.3.1.4]	0	0	0	0	0	0	0	0	0	0	0	0	0	0	0	0	0	0	0	0	0	0	0	0	0	0	0	0	0	0	0	0	0	0	0	0	0	0	0	0	0	0	0	0	0	0	0	0
K00622	nat; arylamine N-acetyltransferase [EC:2.3.1.5]	0	0	0	0	0	0	0	0	0	0	0	0	0	0	0	0	0	0	0	0	0	0	0	0	0	0	0	0	0	0	0	0	0	0	0	0	0	0	0	0	0	0	0	0	0	0	0	0
K00623	CHAT; choline O-acetyltransferase [EC:2.3.1.6]	0	0	0	0	0	0	0	0	0	0	0	0	0	0	0	0	0	0	0	0	0	0	0	0	0	0	0	0	0	0	0	0	0	0	0	0	0	0	0	0	0	0	0	0	0	0	0	0
K00624	E2.3.1.7; carnitine O-acetyltransferase [EC:2.3.1.7]	0	0	0	1	0	0	0	0	0	0	0	0	0	0	0	0	0	1	0	0	0	0	0	0	0	0	0	0	0	0	0	0	0	0	0	0	0	0	0	0	0	0	0	0	0	0	0	0
K00625	E2.3.1.8, pta; phosphate acetyltransferase [EC:2.3.1.8]	0	0	0	0	0	0	0	0	0	0	0	0	0	0	0	0	1	0	0	0	0	0	0	0	0	0	0	0	0	1	0	0	0	0	0	0	0	1	0	0	0	0	0	0	0	0	0	0
K00626	E2.3.1.9, atoB; acetyl-CoA C-acetyltransferase [EC:2.3.1.9]	4	3	3	6	5	3	9	11	5	4	6	4	4	2	4	4	5	6	4	7	2	5	2	1	3	4	8	9	6	5	5	6	4	4	2	9	5	4	3	4	6	7	5	3	5	9	6	6
K00627	DLAT, aceF, pdhC; pyruvate dehydrogenase E2 component (dihydrolipoamide acetyltransferase) [EC:2.3.1.12]	1	0	1	1	1	1	1	1	1	2	2	0	1	0	2	0	1	1	1	2	3	1	2	1	0	1	1	1	2	1	1	1	3	1	1	0	1	1	0	0	1	1	1	0	1	4	1	1
K00628	GLYAT; glycine N-acyltransferase / glycine N-benzoyltransferase [EC:2.3.1.13 2.3.1.71]	0	0	0	0	0	0	0	0	0	0	0	0	0	0	0	0	0	0	0	0	0	0	0	0	0	0	0	0	0	0	0	0	0	0	0	0	0	0	0	0	0	0	0	0	0	0	0	0
K00629	GPAT1_2; glycerol-3-phosphate O-acyltransferase 1/2 [EC:2.3.1.15]	0	0	0	0	0	0	0	0	0	0	0	0	0	0	0	0	0	0	0	0	0	0	0	0	0	0	0	0	0	0	0	0	0	0	0	0	0	0	0	0	0	0	0	0	0	0	0	0
K00630	ATS1; glycerol-3-phosphate O-acyltransferase [EC:2.3.1.15]	0	0	0	0	0	0	0	0	0	0	0	0	0	0	0	0	0	0	0	0	0	0	0	0	0	0	0	0	0	0	0	0	0	0	0	0	0	0	0	0	0	0	0	0	0	0	0	0
K00631	plsB; glycerol-3-phosphate O-acyltransferase [EC:2.3.1.15]	1	1	0	0	0	0	0	0	1	0	0	0	1	1	0	0	0	0	0	0	0	1	1	0	1	0	0	0	0	0	0	0	0	0	1	1	0	0	0	1	0	1	0	1	1	0	0	1
K00632	fadA, fadI; acetyl-CoA acyltransferase [EC:2.3.1.16]	1	2	2	1	2	2	1	3	1	1	3	2	1	2	1	1	1	1	1	3	2	1	2	1	2	2	2	1	1	2	2	1	0	1	2	2	2	1	1	1	1	2	1	2	1	1	1	1
K00633	lacA; galactoside O-acetyltransferase [EC:2.3.1.18]	0	0	0	0	0	0	0	0	0	0	0	0	0	0	0	0	0	0	0	0	0	0	0	0	0	0	0	0	0	0	0	0	0	0	0	0	0	0	0	0	0	0	0	0	0	0	0	0
K00634	ptb; phosphate butyryltransferase [EC:2.3.1.19]	0	0	0	0	0	0	0	0	0	0	0	0	0	0	0	0	0	0	0	0	0	0	0	0	0	0	0	0	0	0	0	0	0	0	0	0	0	1	0	0	0	0	0	0	0	0	0	0
K00635	tgs, wax-dgat; diacylglycerol O-acyltransferase / wax synthase [EC:2.3.1.20 2.3.1.75]	10	3	1	1	6	2	1	5	4	1	4	3	8	3	2	1	1	1	3	4	0	4	10	0	3	1	2	1	6	2	2	1	5	2	3	9	1	2	1	7	2	8	0	5	16	4	3	5
K00637	SOAT; sterol O-acyltransferase [EC:2.3.1.26]	0	0	0	0	0	0	0	0	0	0	0	0	0	0	0	0	0	0	0	0	0	0	0	0	0	0	0	0	0	0	0	0	0	0	0	0	0	0	0	0	0	0	0	0	0	0	0	0
K00638	catB; chloramphenicol O-acetyltransferase type B [EC:2.3.1.28]	0	0	0	0	0	0	0	0	0	0	0	0	0	0	0	0	0	0	0	0	0	0	0	0	0	0	0	0	0	0	0	0	0	0	0	0	0	0	0	0	0	0	0	0	0	0	0	0
K00639	kbl, GCAT; glycine C-acetyltransferase [EC:2.3.1.29]	1	1	1	1	1	0	1	1	1	1	1	0	1	1	1	1	1	0	1	1	0	1	1	0	1	1	1	1	1	1	1	0	1	1	1	0	1	1	1	1	1	1	1	0	0	1	1	1
K00640	cysE; serine O-acetyltransferase [EC:2.3.1.30]	1	0	1	1	1	1	1	1	1	2	1	1	1	1	1	1	1	1	2	1	0	1	1	1	1	1	1	1	1	3	1	1	1	1	1	2	1	2	1	1	1	1	2	1	2	2	1	1
K00641	metX; homoserine O-acetyltransferase/O-succinyltransferase [EC:2.3.1.31 2.3.1.46]	1	1	1	0	1	0	1	1	1	0	1	2	1	0	1	1	0	0	1	2	1	0	1	1	1	1	1	1	1	0	1	1	2	1	0	2	1	1	0	1	1	1	0	1	1	0	1	0
K00643	E2.3.1.37, ALAS; 5-aminolevulinate synthase [EC:2.3.1.37]	0	0	0	0	0	0	0	0	0	0	0	0	0	0	0	0	0	0	0	0	0	0	0	0	0	0	0	0	0	0	0	0	0	0	0	0	0	0	0	0	0	0	0	0	0	0	0	0
K00645	fabD, MCAT, MCT1; [acyl-carrier-protein] S-malonyltransferase [EC:2.3.1.39]	1	1	1	1	2	1	1	1	1	0	1	1	1	1	1	0	1	1	1	1	1	1	1	1	1	1	1	1	1	1	1	1	1	1	1	1	1	0	1	1	1	2	1	0	0	1	1	1
K00646	pksF; malonyl-ACP decarboxylase	0	0	0	0	0	0	0	0	0	0	0	0	0	0	0	0	0	0	0	0	0	0	0	0	0	0	0	0	0	0	0	0	0	0	0	0	0	0	0	0	0	0	0	0	0	0	0	0
K00647	fabB; 3-oxoacyl-[acyl-carrier-protein] synthase I [EC:2.3.1.41]	0	0	0	0	0	0	0	0	0	0	0	0	0	0	0	0	0	0	0	0	0	0	0	0	0	0	0	0	0	0	0	0	0	0	0	0	0	0	0	0	0	0	0	0	0	0	0	0
K00648	fabH; 3-oxoacyl-[acyl-carrier-protein] synthase III [EC:2.3.1.180]	1	1	1	1	1	1	1	1	1	0	1	1	1	1	1	0	1	1	1	2	1	1	2	1	2	1	1	1	1	1	1	1	1	1	1	1	1	0	1	1	1	1	1	0	0	0	1	1
K00649	GNPAT; glyceronephosphate O-acyltransferase [EC:2.3.1.42]	0	0	0	0	0	0	0	0	0	0	0	0	0	0	0	0	0	0	0	0	0	0	0	0	0	0	0	0	0	0	0	0	0	0	0	0	0	0	0	0	0	0	0	0	0	0	0	0
K00650	LCAT; lecithin-cholesterol acyltransferase [EC:2.3.1.43]	0	0	0	0	0	0	0	0	0	0	0	0	0	0	0	0	0	0	0	0	0	0	0	0	0	0	0	0	0	0	0	0	0	0	0	0	0	0	0	0	0	0	0	0	0	0	0	0
K00651	metA; homoserine O-succinyltransferase/O-acetyltransferase [EC:2.3.1.46 2.3.1.31]	0	1	0	1	0	1	0	0	0	1	0	0	0	1	0	0	1	1	0	1	0	1	0	0	1	0	0	0	0	1	0	0	0	0	1	0	0	0	1	0	0	0	1	0	0	0	0	1
K00652	bioF; 8-amino-7-oxononanoate synthase [EC:2.3.1.47]	0	0	0	0	1	0	0	0	1	0	0	0	0	0	1	1	0	0	1	0	0	0	1	0	0	0	0	0	1	0	1	0	1	0	0	0	0	0	0	0	1	1	0	0	0	1	0	0
K00653	CDY; chromodomain protein Y [EC:2.3.1.48]	0	0	0	0	0	0	0	0	0	0	0	0	0	0	0	0	0	0	0	0	0	0	0	0	0	0	0	0	0	0	0	0	0	0	0	0	0	0	0	0	0	0	0	0	0	0	0	0
K00654	SPT; serine palmitoyltransferase [EC:2.3.1.50]	0	0	0	0	0	0	0	0	0	0	0	0	0	0	0	0	0	0	0	0	0	0	0	0	0	0	0	0	0	0	0	0	0	0	0	0	0	0	0	0	0	0	0	0	0	0	0	0
K00655	plsC; 1-acyl-sn-glycerol-3-phosphate acyltransferase [EC:2.3.1.51]	5	6	5	4	6	4	5	5	6	4	6	4	5	5	6	3	4	4	4	6	3	5	5	4	6	4	5	4	6	4	6	5	6	6	5	4	4	4	3	4	6	5	3	2	2	2	4	5
K00656	E2.3.1.54, pflD; formate C-acetyltransferase [EC:2.3.1.54]	0	0	0	1	0	0	0	0	0	0	0	0	0	0	0	0	1	1	0	0	0	0	0	0	0	0	0	0	0	0	0	0	0	0	0	0	0	0	1	0	0	0	0	0	0	0	0	0
K00657	speG, SAT; diamine N-acetyltransferase [EC:2.3.1.57]	1	1	1	2	1	0	1	1	1	1	2	1	1	2	2	1	1	1	1	1	1	1	1	1	0	2	1	1	1	2	2	1	1	0	1	1	2	1	1	1	1	1	1	0	0	1	1	1
K00658	DLST, sucB; 2-oxoglutarate dehydrogenase E2 component (dihydrolipoamide succinyltransferase) [EC:2.3.1.61]	1	1	1	1	1	1	1	1	0	1	1	0	1	0	1	1	1	1	0	1	1	1	1	1	1	1	1	1	1	1	1	1	1	1	0	0	1	1	1	2	1	1	0	1	0	1	1	1
K00659	BAAT; bile acid-CoA:amino acid N-acyltransferase [EC:2.3.1.65 3.1.2.2]	0	0	0	0	0	0	0	0	0	0	0	0	0	0	0	0	0	0	0	0	0	0	0	0	0	0	0	0	0	0	0	0	0	0	0	0	0	0	0	0	0	0	0	0	0	0	0	0
K00660	CHS; chalcone synthase [EC:2.3.1.74]	0	0	0	0	0	0	0	0	0	0	0	0	0	0	0	0	0	0	0	0	0	0	0	0	0	0	0	0	0	0	0	0	0	0	0	0	0	0	0	0	0	0	0	0	0	0	0	0
K00661	maa; maltose O-acetyltransferase [EC:2.3.1.79]	0	0	1	3	0	2	1	0	0	3	2	1	0	0	0	1	3	3	0	0	1	0	1	0	0	0	0	0	0	2	0	0	0	1	0	1	0	0	3	0	1	0	3	0	1	1	0	0
K00662	aacC; aminoglycoside 3-N-acetyltransferase [EC:2.3.1.81]	0	0	0	0	0	0	0	0	0	0	0	0	0	0	0	0	0	0	0	0	0	0	0	0	0	0	0	0	0	0	0	0	0	0	0	0	0	0	0	0	0	0	0	0	0	0	0	0
K00663	aacA; aminoglycoside 6'-N-acetyltransferase [EC:2.3.1.82]	0	0	0	1	0	0	0	0	0	0	0	2	0	1	0	0	0	1	0	0	1	0	0	1	0	1	0	0	0	0	0	0	0	4	0	0	0	0	0	0	0	0	0	0	0	0	0	0
K00664	ATF; alcohol O-acetyltransferase [EC:2.3.1.84]	0	0	0	0	0	0	0	0	0	0	0	0	0	0	0	0	0	0	0	0	0	0	0	0	0	0	0	0	0	0	0	0	0	0	0	0	0	0	0	0	0	0	0	0	0	0	0	0
K00665	FASN; fatty acid synthase, animal type [EC:2.3.1.85]	0	0	0	0	0	0	0	0	0	0	0	0	0	0	0	0	0	0	0	0	0	0	0	0	0	0	0	0	0	0	0	0	0	0	0	0	0	0	0	0	0	0	0	0	0	0	0	0
K00666	ACSF2; fatty-acyl-CoA synthase [EC:6.2.1.-]	4	2	1	3	4	2	9	7	3	0	4	4	3	1	4	1	1	3	1	11	1	1	3	0	5	4	6	3	2	4	5	4	4	2	0	6	4	3	1	3	3	4	0	2	4	3	2	1
K00667	FAS2; fatty acid synthase subunit alpha, fungi type [EC:2.3.1.86]	0	0	0	0	0	0	0	0	0	0	0	0	0	0	0	0	0	0	0	0	0	0	0	0	0	0	0	0	0	0	0	0	0	0	0	0	0	0	0	0	0	0	0	0	0	0	0	0
K00668	FAS1; fatty acid synthase subunit beta, fungi type [EC:2.3.1.86]	0	0	0	0	0	0	0	0	0	0	0	0	0	0	0	0	0	0	0	0	0	0	0	0	0	0	0	0	0	0	0	0	0	0	0	0	0	0	0	0	0	0	0	0	0	0	0	0
K00669	AANAT; arylalkylamine N-acetyltransferase [EC:2.3.1.87]	0	0	0	0	0	0	0	0	0	0	0	0	0	0	0	0	0	0	0	0	0	0	0	0	0	0	0	0	0	0	0	0	0	0	0	0	0	0	0	0	0	0	0	0	0	0	0	0
K00670	NAA30, MAK3; N-alpha-acetyltransferase 30 [EC:2.3.1.256]	0	0	0	0	0	0	0	0	0	0	0	0	0	0	0	0	0	0	0	0	0	0	0	0	0	0	0	0	0	0	0	0	0	0	0	0	0	0	0	0	0	0	0	0	0	0	0	0
K00671	NMT; glycylpeptide N-tetradecanoyltransferase [EC:2.3.1.97]	0	0	0	0	0	0	0	0	0	0	0	0	0	0	0	0	0	0	0	0	0	0	0	0	0	0	0	0	0	0	0	0	0	0	0	0	0	0	0	0	0	0	0	0	0	0	0	0
K00672	ftr; formylmethanofuran--tetrahydromethanopterin N-formyltransferase [EC:2.3.1.101]	0	0	0	0	0	0	0	0	0	0	0	0	0	0	0	0	0	0	0	0	0	0	0	0	0	0	0	0	0	0	0	0	0	0	0	0	0	0	0	0	0	0	0	0	0	0	0	0
K00673	astA; arginine N-succinyltransferase [EC:2.3.1.109]	0	0	0	0	0	0	0	0	0	0	0	0	0	0	0	0	0	0	0	0	0	0	0	0	0	0	0	0	0	0	0	0	0	0	0	0	0	0	0	0	0	0	0	0	0	0	0	0
K00674	dapD; 2,3,4,5-tetrahydropyridine-2,6-dicarboxylate N-succinyltransferase [EC:2.3.1.117]	1	1	1	1	1	1	1	1	1	1	1	1	1	1	1	1	1	1	1	1	1	1	1	1	1	1	1	1	1	1	1	1	1	1	1	1	1	1	1	1	1	1	0	1	0	0	1	1
K00675	nhoA; N-hydroxyarylamine O-acetyltransferase [EC:2.3.1.118]	0	0	0	0	1	0	0	0	0	0	0	0	1	0	0	0	0	0	1	1	0	0	0	0	1	0	0	0	1	0	0	1	1	1	0	0	1	0	0	1	1	1	0	0	0	0	0	0
K00677	lpxA; UDP-N-acetylglucosamine acyltransferase [EC:2.3.1.129]	0	0	1	0	0	0	0	0	0	0	0	0	0	0	0	0	0	0	0	0	0	0	0	0	0	0	0	0	1	0	1	0	0	0	0	0	0	0	0	1	0	0	0	1	0	0	0	0
K00678	LRAT; phosphatidylcholine-retinol O-acyltransferase [EC:2.3.1.135]	0	0	0	0	0	0	0	0	0	0	0	0	0	0	0	0	0	0	0	0	0	0	0	0	0	0	0	0	0	0	0	0	0	0	0	0	0	0	0	0	0	0	0	0	0	0	0	0
K00679	E2.3.1.158; phospholipid:diacylglycerol acyltransferase [EC:2.3.1.158]	0	0	0	0	0	0	0	0	0	0	0	0	0	0	0	0	0	0	0	0	0	0	0	0	0	0	0	0	0	0	0	0	0	0	0	0	0	0	0	0	0	0	0	0	0	0	0	0
K00681	ggt; gamma-glutamyltranspeptidase / glutathione hydrolase [EC:2.3.2.2 3.4.19.13]	0	1	3	3	0	0	1	2	0	2	3	1	0	1	1	1	2	3	2	1	1	1	0	1	1	2	1	1	2	2	3	1	3	1	1	0	2	0	1	0	2	0	2	0	1	0	1	1
K00682	GGCT; gamma-glutamylcyclotransferase [EC:4.3.2.9]	0	0	0	0	0	0	0	0	0	0	0	0	0	0	0	0	0	0	0	0	0	0	0	0	0	0	0	0	0	0	0	0	0	0	0	0	0	0	0	0	0	0	0	0	0	0	0	0
K00683	QPCT; glutaminyl-peptide cyclotransferase [EC:2.3.2.5]	0	0	0	0	0	0	0	0	0	0	0	0	0	0	0	0	0	0	0	0	0	0	0	0	0	0	0	0	0	0	0	0	0	0	0	0	0	0	0	0	0	0	0	0	0	0	0	0
K00684	aat; leucyl/phenylalanyl-tRNA---protein transferase [EC:2.3.2.6]	1	1	1	1	1	1	1	1	1	1	1	1	1	1	1	1	1	1	0	1	1	1	2	1	1	1	1	1	1	1	1	1	1	1	1	0	1	1	1	1	1	1	1	1	0	1	1	1
K00685	ATE1; arginyl-tRNA---protein transferase [EC:2.3.2.8]	0	0	0	0	0	0	0	0	0	0	0	0	0	0	0	0	0	0	0	0	0	0	0	0	0	0	0	0	0	0	0	0	0	0	0	0	0	0	0	0	0	0	0	0	0	0	0	0
K00686	tgl; protein-glutamine gamma-glutamyltransferase [EC:2.3.2.13]	0	0	0	0	0	0	0	0	0	0	0	0	0	0	0	0	0	0	0	0	0	0	0	0	0	0	0	0	0	0	0	0	0	0	0	0	0	0	0	0	0	0	0	0	0	0	0	0
K00687	pbp2B, penA; penicillin-binding protein 2B	0	0	0	0	0	0	0	0	0	0	0	0	0	0	0	0	0	0	0	0	0	0	0	0	0	0	0	0	0	0	0	0	0	0	0	0	0	0	0	0	0	0	0	0	0	0	0	0
K00688	PYG, glgP; glycogen phosphorylase [EC:2.4.1.1]	2	1	1	2	2	2	1	1	1	1	1	1	2	2	1	1	2	2	1	2	1	1	1	1	2	1	1	1	1	2	1	1	1	1	3	2	1	1	3	2	1	2	0	1	4	0	1	1
K00689	E2.4.1.5; dextransucrase [EC:2.4.1.5]	0	0	0	0	0	0	0	0	0	0	0	0	0	0	0	0	0	0	0	0	0	0	0	0	0	0	0	0	0	0	0	0	0	0	0	0	0	0	0	0	0	0	0	0	0	0	0	0
K00690	E2.4.1.7; sucrose phosphorylase [EC:2.4.1.7]	0	0	0	0	0	0	0	0	0	0	0	0	0	1	0	0	0	0	0	0	0	0	0	0	0	0	0	0	0	0	0	0	0	0	0	0	0	0	0	0	0	0	0	0	0	1	1	0
K00691	mapA; maltose phosphorylase [EC:2.4.1.8]	0	0	0	0	0	0	0	0	0	0	0	0	0	0	0	0	0	0	0	0	0	0	0	0	0	0	0	0	0	0	0	0	0	0	0	0	0	0	0	0	0	0	0	0	0	0	0	0
K00692	sacB; levansucrase [EC:2.4.1.10]	0	0	0	0	0	0	0	0	0	0	0	0	0	0	0	0	0	0	0	0	0	0	0	0	0	1	0	0	0	0	0	0	0	0	0	0	0	0	0	0	0	0	0	0	0	0	0	0
K00693	GYS; glycogen synthase [EC:2.4.1.11]	0	0	0	0	0	0	0	0	0	0	0	0	0	0	0	0	0	0	0	0	0	0	0	0	0	0	0	0	0	0	0	0	0	0	0	0	0	0	0	0	0	0	0	0	0	0	0	0
K00694	bcsA; cellulose synthase (UDP-forming) [EC:2.4.1.12]	1	0	0	0	0	0	0	0	0	0	0	0	1	0	0	0	0	0	0	0	0	0	0	0	0	0	0	0	0	0	0	0	0	0	0	0	0	0	0	1	0	0	0	0	0	0	0	0
K00695	E2.4.1.13; sucrose synthase [EC:2.4.1.13]	0	0	0	0	0	0	0	0	0	0	0	0	0	0	0	0	0	0	0	0	0	0	0	0	0	0	0	0	0	0	0	0	0	0	0	0	0	0	0	0	0	0	0	0	0	0	0	0
K00696	E2.4.1.14; sucrose-phosphate synthase [EC:2.4.1.14]	0	0	0	0	0	0	0	0	0	0	0	0	0	0	0	0	0	0	0	0	0	0	0	0	0	0	0	0	0	0	0	0	0	0	0	0	0	0	0	0	0	0	0	0	0	0	0	0
K00697	otsA; trehalose 6-phosphate synthase [EC:2.4.1.15 2.4.1.347]	0	0	1	1	0	1	1	1	0	1	0	1	0	0	0	1	1	1	1	0	1	0	0	1	0	0	1	1	1	1	1	1	1	1	1	0	1	1	1	0	1	0	1	0	1	1	0	0
K00698	CHS1; chitin synthase [EC:2.4.1.16]	0	0	0	0	0	0	0	0	0	0	0	0	0	0	0	0	0	0	0	0	0	0	0	0	0	0	0	0	0	0	0	0	0	0	0	0	0	0	0	0	0	0	0	0	0	0	0	0
K00699	UGT; glucuronosyltransferase [EC:2.4.1.17]	0	0	0	0	0	0	0	0	0	0	0	0	0	0	0	0	0	0	0	0	0	0	0	0	0	0	0	0	0	0	0	0	0	0	0	0	0	0	0	0	0	0	0	0	0	0	0	0
K00700	GBE1, glgB; 1,4-alpha-glucan branching enzyme [EC:2.4.1.18]	1	1	1	1	1	1	1	2	2	1	2	1	1	3	1	1	2	1	1	1	1	2	2	1	1	2	1	1	2	2	1	1	1	1	1	1	1	2	2	1	2	1	1	0	1	1	1	1
K00701	cgt; cyclomaltodextrin glucanotransferase [EC:2.4.1.19]	0	0	0	0	0	0	0	0	0	0	0	0	0	0	0	0	0	0	0	0	0	0	0	0	0	0	0	0	0	0	0	0	0	0	0	0	0	0	0	0	0	0	0	0	0	0	0	0
K00702	E2.4.1.20; cellobiose phosphorylase [EC:2.4.1.20]	0	0	0	0	0	0	0	0	0	0	0	0	0	0	0	0	0	0	0	0	0	0	0	0	0	0	0	0	0	0	0	0	0	0	0	0	0	0	0	0	0	0	0	0	0	0	0	0
K00703	glgA; starch synthase [EC:2.4.1.21]	0	0	0	0	0	0	0	0	0	0	0	0	0	0	0	0	0	0	0	0	0	0	0	0	0	0	0	0	0	0	0	0	0	0	0	0	0	0	0	0	0	0	0	0	0	0	0	0
K00704	LALBA; alpha-lactalbumin [EC:2.4.1.22]	0	0	0	0	0	0	0	0	0	0	0	0	0	0	0	0	0	0	0	0	0	0	0	0	0	0	0	0	0	0	0	0	0	0	0	0	0	0	0	0	0	0	0	0	0	0	0	0
K00705	malQ; 4-alpha-glucanotransferase [EC:2.4.1.25]	1	1	0	1	1	1	1	1	1	1	1	1	1	1	1	1	1	1	0	1	1	1	1	1	1	1	1	1	0	1	1	1	1	1	1	1	1	1	1	1	0	1	1	1	1	0	0	1
K00706	E2.4.1.34; 1,3-beta-glucan synthase [EC:2.4.1.34]	0	0	0	0	0	0	0	0	0	0	0	0	0	0	0	0	0	0	0	0	0	0	0	0	0	0	0	0	0	0	0	0	0	0	0	0	0	0	0	0	0	0	0	0	0	0	0	0
K00709	ABO; histo-blood group ABO system transferase [EC:2.4.1.40 2.4.1.37]	0	0	0	0	0	0	0	0	0	0	0	0	0	0	0	0	0	0	0	0	0	0	0	0	0	0	0	0	0	0	0	0	0	0	0	0	0	0	0	0	0	0	0	0	0	0	0	0
K00710	GALNT; polypeptide N-acetylgalactosaminyltransferase [EC:2.4.1.41]	0	0	0	0	0	0	0	0	0	0	0	0	0	0	0	0	0	0	0	0	0	0	0	0	0	0	0	0	0	0	0	0	0	0	0	0	0	0	0	0	0	0	0	0	0	0	0	0
K00712	tagE; poly(glycerol-phosphate) alpha-glucosyltransferase [EC:2.4.1.52]	0	0	0	0	0	0	0	0	0	0	0	0	0	0	0	0	0	0	0	0	0	0	0	0	0	0	1	0	0	0	0	0	0	0	0	0	0	0	0	0	0	0	0	0	0	0	0	0
K00713	waaD; UDP-glucose:(glucosyl)LPS alpha-1,2-glucosyltransferase [EC:2.4.1.-]	0	0	0	0	0	0	0	0	0	0	0	0	0	0	0	0	0	0	0	0	0	0	0	0	0	0	0	0	0	0	0	0	0	0	0	0	0	0	0	0	0	0	0	0	0	0	0	0
K00714	WNT8; wingless-type MMTV integration site family, member 8	0	0	0	0	0	0	0	0	0	0	0	0	0	0	0	0	0	0	0	0	0	0	0	0	0	0	0	0	0	0	0	0	0	0	0	0	0	0	0	0	0	0	0	0	0	0	0	0
K00715	B3GALT4; ganglioside galactosyltransferase [EC:2.4.1.62]	0	0	0	0	0	0	0	0	0	0	0	0	0	0	0	0	0	0	0	0	0	0	0	0	0	0	0	0	0	0	0	0	0	0	0	0	0	0	0	0	0	0	0	0	0	0	0	0
K00716	FUT3; galactoside 3(4)-fucosyltransferase 3 [EC:2.4.1.65]	0	0	0	0	0	0	0	0	0	0	0	0	0	0	0	0	0	0	0	0	0	0	0	0	0	0	0	0	0	0	0	0	0	0	0	0	0	0	0	0	0	0	0	0	0	0	0	0
K00717	FUT8; glycoprotein 6-alpha-L-fucosyltransferase [EC:2.4.1.68]	0	0	0	0	0	0	0	0	0	0	0	0	0	0	0	0	0	0	0	0	0	0	0	0	0	0	0	0	0	0	0	0	0	0	0	0	0	0	0	0	0	0	0	0	0	0	0	0
K00718	FUT1_2; galactoside 2-L-fucosyltransferase 1/2 [EC:2.4.1.69]	0	0	0	0	0	0	0	0	0	0	0	0	0	0	0	0	0	0	0	0	0	0	0	0	0	0	0	0	0	0	0	0	0	0	0	0	0	0	0	0	0	0	0	0	0	0	0	0
K00719	B3GALNT1, B3GALT3; galactosylgalactosylglucosylceramide beta-D-acetylgalactosaminyltransferase [EC:2.4.1.79]	0	0	0	0	0	0	0	0	0	0	0	0	0	0	0	0	0	0	0	0	0	0	0	0	0	0	0	0	0	0	0	0	0	0	0	0	0	0	0	0	0	0	0	0	0	0	0	0
K00720	UGCG; ceramide glucosyltransferase [EC:2.4.1.80]	0	0	0	0	0	0	0	0	0	0	0	0	0	0	0	0	0	0	0	1	0	0	0	0	1	0	0	0	0	0	0	0	0	0	0	0	0	0	0	0	0	0	0	0	0	0	0	0
K00721	DPM1; dolichol-phosphate mannosyltransferase [EC:2.4.1.83]	1	1	1	1	1	1	1	1	2	1	2	1	2	1	1	1	0	1	0	1	2	0	1	1	1	1	1	1	1	2	1	1	1	1	2	1	1	1	2	1	2	1	1	0	2	1	1	1
K00722	GBGT1; globoside alpha-N-acetylgalactosaminyltransferase [EC:2.4.1.88]	0	0	0	0	0	0	0	0	0	0	0	0	0	0	0	0	0	0	0	0	0	0	0	0	0	0	0	0	0	0	0	0	0	0	0	0	0	0	0	0	0	0	0	0	0	0	0	0
K00725	B4GALNT1, GALGT; (N-Acetylneuraminyl)-galactosylglucosylceramide N-acetylgalactosaminyltransferase [EC:2.4.1.92]	0	0	0	0	0	0	0	0	0	0	0	0	0	0	0	0	0	0	0	0	0	0	0	0	0	0	0	0	0	0	0	0	0	0	0	0	0	0	0	0	0	0	0	0	0	0	0	0
K00726	MGAT1; alpha-1,3-mannosyl-glycoprotein beta-1,2-N-acetylglucosaminyltransferase [EC:2.4.1.101]	0	0	0	0	0	0	0	0	0	0	0	0	0	0	0	0	0	0	0	0	0	0	0	0	0	0	0	0	0	0	0	0	0	0	0	0	0	0	0	0	0	0	0	0	0	0	0	0
K00727	GCNT1; beta-1,3-galactosyl-O-glycosyl-glycoprotein beta-1,6-N-acetylglucosaminyltransferase [EC:2.4.1.102]	0	0	0	0	0	0	0	0	0	0	0	0	0	0	0	0	0	0	0	0	0	0	0	0	0	0	0	0	0	0	0	0	0	0	0	0	0	0	0	0	0	0	0	0	0	0	0	0
K00728	POMT, pmt; dolichyl-phosphate-mannose-protein mannosyltransferase [EC:2.4.1.109]	1	1	1	1	2	0	1	1	1	1	1	1	1	1	1	1	1	1	1	1	1	1	1	1	1	1	1	1	1	1	1	1	1	1	1	1	1	1	2	1	1	2	1	1	1	1	2	1
K00729	ALG5; dolichyl-phosphate beta-glucosyltransferase [EC:2.4.1.117]	0	0	0	0	0	0	0	0	0	0	0	0	0	0	0	0	0	0	0	0	0	0	0	0	0	0	0	0	0	0	0	0	0	0	0	0	0	0	0	0	0	0	0	0	0	0	0	0
K00730	OST4; oligosaccharyl transferase complex subunit OST4	0	0	0	0	0	0	0	0	0	0	0	0	0	0	0	0	0	0	0	0	0	0	0	0	0	0	0	0	0	0	0	0	0	0	0	0	0	0	0	0	0	0	0	0	0	0	0	0
K00731	C1GALT1; glycoprotein-N-acetylgalactosamine 3-beta-galactosyltransferase [EC:2.4.1.122]	0	0	0	0	0	0	0	0	0	0	0	0	0	0	0	0	0	0	0	0	0	0	0	0	0	0	0	0	0	0	0	0	0	0	0	0	0	0	0	0	0	0	0	0	0	0	0	0
K00733	B4GALT7; xylosylprotein 4-beta-galactosyltransferase [EC:2.4.1.133]	0	0	0	0	0	0	0	0	0	0	0	0	0	0	0	0	0	0	0	0	0	0	0	0	0	0	0	0	0	0	0	0	0	0	0	0	0	0	0	0	0	0	0	0	0	0	0	0
K00734	B3GALT6; galactosylxylosylprotein 3-beta-galactosyltransferase [EC:2.4.1.134]	0	0	0	0	0	0	0	0	0	0	0	0	0	0	0	0	0	0	0	0	0	0	0	0	0	0	0	0	0	0	0	0	0	0	0	0	0	0	0	0	0	0	0	0	0	0	0	0
K00735	B3GAT1; galactosylgalactosylxylosylprotein 3-beta-glucuronosyltransferase 1 [EC:2.4.1.135]	0	0	0	0	0	0	0	0	0	0	0	0	0	0	0	0	0	0	0	0	0	0	0	0	0	0	0	0	0	0	0	0	0	0	0	0	0	0	0	0	0	0	0	0	0	0	0	0
K00736	MGAT2; alpha-1,6-mannosyl-glycoprotein beta-1,2-N-acetylglucosaminyltransferase [EC:2.4.1.143]	0	0	0	0	0	0	0	0	0	0	0	0	0	0	0	0	0	0	0	0	0	0	0	0	0	0	0	0	0	0	0	0	0	0	0	0	0	0	0	0	0	0	0	0	0	0	0	0
K00737	MGAT3; beta-1,4-mannosyl-glycoprotein beta-1,4-N-acetylglucosaminyltransferase [EC:2.4.1.144]	0	0	0	0	0	0	0	0	0	0	0	0	0	0	0	0	0	0	0	0	0	0	0	0	0	0	0	0	0	0	0	0	0	0	0	0	0	0	0	0	0	0	0	0	0	0	0	0
K00738	MGAT4A_B; alpha-1,3-mannosylglycoprotein beta-1,4-N-acetylglucosaminyltransferase A/B [EC:2.4.1.145]	0	0	0	0	0	0	0	0	0	0	0	0	0	0	0	0	0	0	0	0	0	0	0	0	0	0	0	0	0	0	0	0	0	0	0	0	0	0	0	0	0	0	0	0	0	0	0	0
K00739	B3GNT6; acetylgalactosaminyl-O-glycosyl-glycoprotein beta-1,3-N-acetylglucosaminyltransferase [EC:2.4.1.147]	0	0	0	0	0	0	0	0	0	0	0	0	0	0	0	0	0	0	0	0	0	0	0	0	0	0	0	0	0	0	0	0	0	0	0	0	0	0	0	0	0	0	0	0	0	0	0	0
K00741	B3GNT2; N-acetyllactosaminide beta-1,3-N-acetylglucosaminyltransferase [EC:2.4.1.149]	0	0	0	0	0	0	0	0	0	0	0	0	0	0	0	0	0	0	0	0	0	0	0	0	0	0	0	0	0	0	0	0	0	0	0	0	0	0	0	0	0	0	0	0	0	0	0	0
K00742	GCNT2; N-acetyllactosaminide beta-1,6-N-acetylglucosaminyltransferase [EC:2.4.1.150]	0	0	0	0	0	0	0	0	0	0	0	0	0	0	0	0	0	0	0	0	0	0	0	0	0	0	0	0	0	0	0	0	0	0	0	0	0	0	0	0	0	0	0	0	0	0	0	0
K00743	GGTA1; N-acetyllactosaminide 3-alpha-galactosyltransferase [EC:2.4.1.87]	0	0	0	0	0	0	0	0	0	0	0	0	0	0	0	0	0	0	0	0	0	0	0	0	0	0	0	0	0	0	0	0	0	0	0	0	0	0	0	0	0	0	0	0	0	0	0	0
K00744	MGAT5; alpha-1,3(6)-mannosylglycoprotein beta-1,6-N-acetyl-glucosaminyltransferase [EC:2.4.1.155]	0	0	0	0	0	0	0	0	0	0	0	0	0	0	0	0	0	0	0	0	0	0	0	0	0	0	0	0	0	0	0	0	0	0	0	0	0	0	0	0	0	0	0	0	0	0	0	0
K00745	E2.4.1.166; raffinose-raffinose alpha-galactotransferase [EC:2.4.1.166]	2	2	3	3	1	3	3	3	1	1	2	0	1	4	0	4	4	2	4	1	3	0	1	3	2	1	3	1	3	3	1	3	3	3	4	0	3	0	3	1	5	1	2	3	3	1	0	0
K00746	CSGALNACT1_2; chondroitin sulfate N-acetylgalactosaminyltransferase 1/2 [EC:2.4.1.174 2.4.1.175]	0	0	0	0	0	0	0	0	0	0	0	0	0	0	0	0	0	0	0	0	0	0	0	0	0	0	0	0	0	0	0	0	0	0	0	0	0	0	0	0	0	0	0	0	0	0	0	0
K00747	CHPF; chondroitin polymerizing factor [EC:2.4.1.175 2.4.1.226]	0	0	0	0	0	0	0	0	0	0	0	0	0	0	0	0	0	0	0	0	0	0	0	0	0	0	0	0	0	0	0	0	0	0	0	0	0	0	0	0	0	0	0	0	0	0	0	0
K00748	lpxB; lipid-A-disaccharide synthase [EC:2.4.1.182]	0	0	0	0	0	0	0	0	0	0	0	0	0	0	0	0	0	0	0	0	0	0	0	0	0	0	0	0	0	0	0	0	0	0	0	0	0	0	0	0	0	0	0	0	0	0	0	0
K00749	E2.4.1.183; alpha-1,3-glucan synthase [EC:2.4.1.183]	0	0	0	0	0	0	0	0	0	0	0	0	0	0	0	0	0	0	0	0	0	0	0	0	0	0	0	0	0	0	0	0	0	0	0	0	0	0	0	0	0	0	0	0	0	0	0	0
K00750	GYG1, GYG2; glycogenin [EC:2.4.1.186]	0	0	0	0	0	0	0	0	0	0	0	0	0	0	0	0	0	0	0	0	0	0	0	0	0	0	0	0	0	0	0	0	0	0	0	0	0	0	0	0	0	0	0	0	0	0	0	0
K00752	hasA; hyaluronan synthase [EC:2.4.1.212]	0	0	0	0	0	0	0	0	0	0	0	0	0	0	0	0	0	0	0	0	0	0	0	0	0	0	0	0	0	0	0	0	0	0	0	0	0	0	0	0	0	0	1	0	0	0	0	0
K00753	E2.4.1.214; glycoprotein 3-alpha-L-fucosyltransferase [EC:2.4.1.214]	0	0	0	0	0	0	0	0	0	0	0	0	0	0	0	0	0	0	0	0	0	0	0	0	0	0	0	0	0	0	0	0	0	0	0	0	0	0	0	0	0	0	0	0	0	0	0	0
K00756	pdp; pyrimidine-nucleoside phosphorylase [EC:2.4.2.2]	0	0	0	0	0	0	0	0	0	0	0	0	0	0	0	0	0	0	0	0	0	1	0	0	0	0	0	0	0	0	0	0	0	0	0	0	0	0	0	0	0	0	0	0	0	0	0	1
K00757	udp, UPP; uridine phosphorylase [EC:2.4.2.3]	0	0	0	0	0	0	0	0	0	0	0	0	0	0	0	0	0	0	0	2	0	0	0	0	0	0	0	0	0	0	1	0	0	0	0	0	0	0	0	0	0	0	0	0	0	0	0	0
K00758	deoA, TYMP; thymidine phosphorylase [EC:2.4.2.4]	1	0	1	1	1	1	1	1	0	1	1	1	1	1	1	1	1	1	1	1	1	0	1	1	1	1	1	1	1	1	1	1	1	1	1	1	1	1	1	1	1	1	1	0	0	1	1	0
K00759	APRT, apt; adenine phosphoribosyltransferase [EC:2.4.2.7]	1	1	1	1	1	1	1	1	1	1	1	0	1	1	1	1	1	1	0	1	1	0	1	1	1	1	1	1	1	1	1	1	1	2	1	1	1	1	1	1	1	1	1	1	1	0	0	0
K00760	hprT, hpt, HPRT1; hypoxanthine phosphoribosyltransferase [EC:2.4.2.8]	1	1	1	1	1	1	1	1	1	1	1	1	1	1	1	1	1	1	1	1	1	1	1	1	1	1	1	1	1	1	1	1	1	1	1	1	1	1	3	1	1	1	1	0	1	0	0	1
K00761	upp, UPRT; uracil phosphoribosyltransferase [EC:2.4.2.9]	1	2	1	1	1	1	1	1	1	1	1	1	1	1	1	1	1	1	1	1	1	0	1	1	1	1	1	1	1	1	1	1	1	1	1	0	1	1	1	1	1	1	1	0	0	0	0	1
K00762	pyrE; orotate phosphoribosyltransferase [EC:2.4.2.10]	1	1	1	1	0	0	1	2	1	1	1	1	1	1	1	1	1	1	1	3	1	1	1	1	1	2	2	1	2	1	1	2	1	2	2	1	1	1	1	1	2	1	1	0	0	1	2	1
K00763	pncB, NAPRT1; nicotinate phosphoribosyltransferase [EC:6.3.4.21]	1	1	1	1	0	1	1	1	0	1	1	1	1	1	0	1	1	1	1	0	1	1	1	1	0	1	1	1	1	1	1	1	1	1	1	1	1	1	0	0	1	0	1	1	1	1	1	1
K00764	purF, PPAT; amidophosphoribosyltransferase [EC:2.4.2.14]	1	1	1	1	0	1	1	1	1	1	1	1	1	1	1	1	1	1	1	1	1	1	1	1	1	1	1	1	1	1	1	1	1	1	1	1	1	1	0	1	1	1	1	0	2	1	1	1
K00765	hisG; ATP phosphoribosyltransferase [EC:2.4.2.17]	1	1	1	1	1	1	1	1	1	1	1	1	1	1	1	1	1	1	0	1	1	1	1	1	1	1	1	1	1	1	1	1	1	1	2	0	1	1	1	1	1	1	1	1	1	1	1	1
K00766	trpD; anthranilate phosphoribosyltransferase [EC:2.4.2.18]	1	1	1	1	1	0	1	1	1	1	1	1	1	1	1	1	1	1	0	1	1	1	1	1	1	1	1	1	1	1	1	1	1	1	1	1	1	1	1	1	1	1	1	1	1	1	1	1
K00767	nadC, QPRT; nicotinate-nucleotide pyrophosphorylase (carboxylating) [EC:2.4.2.19]	1	1	1	1	1	1	1	1	0	1	1	1	1	1	1	0	1	0	1	1	1	1	1	1	1	1	1	1	1	1	1	1	1	1	1	0	1	1	1	1	1	1	1	0	0	1	1	1
K00768	E2.4.2.21, cobU, cobT; nicotinate-nucleotide--dimethylbenzimidazole phosphoribosyltransferase [EC:2.4.2.21]	1	0	1	1	1	1	1	2	1	1	0	1	1	0	0	1	1	1	1	1	1	0	1	1	1	1	1	1	1	1	1	1	1	0	0	0	1	1	2	1	1	1	1	0	1	2	1	0
K00769	gpt; xanthine phosphoribosyltransferase [EC:2.4.2.22]	0	0	0	0	0	0	0	0	0	0	0	0	0	0	0	0	0	0	0	0	0	0	0	0	0	0	0	0	0	0	0	0	0	0	0	0	0	0	0	0	0	0	0	0	0	0	0	0
K00770	E2.4.2.24; 1,4-beta-D-xylan synthase [EC:2.4.2.24]	0	0	0	0	0	0	0	0	0	0	0	0	0	0	0	0	0	0	0	0	0	0	0	0	0	0	0	0	0	0	0	0	0	0	0	0	0	0	0	0	0	0	0	0	0	0	0	0
K00771	XYLT; protein xylosyltransferase [EC:2.4.2.26]	0	0	0	0	0	0	0	0	0	0	0	0	0	0	0	0	0	0	0	0	0	0	0	0	0	0	0	0	0	0	0	0	0	0	0	0	0	0	0	0	0	0	0	0	0	0	0	0
K00772	mtaP, MTAP; 5'-methylthioadenosine phosphorylase [EC:2.4.2.28]	1	1	1	0	1	1	0	1	1	0	1	0	1	1	1	0	1	1	1	2	0	1	0	0	1	1	0	0	1	1	1	0	2	1	1	0	0	1	1	1	1	1	0	1	0	1	0	1
K00773	tgt, QTRT1; queuine tRNA-ribosyltransferase [EC:2.4.2.29]	0	0	0	0	0	0	0	0	0	0	0	0	0	0	0	0	0	0	0	0	0	0	0	0	0	0	0	0	0	0	0	0	0	0	0	0	0	0	0	0	0	0	0	0	0	0	0	0
K00774	PARP16; poly [ADP-ribose] polymerase 16 [EC:2.4.2.30]	0	0	0	0	0	0	0	0	0	0	0	0	0	0	0	0	0	0	0	0	0	0	0	0	0	0	0	0	0	0	0	0	0	0	0	0	0	0	0	0	0	0	0	0	0	0	0	0
K00775	ART3; ADP-ribosyltransferase 3 [EC:2.4.2.31]	0	0	0	0	0	0	0	0	0	0	0	0	0	0	0	0	0	0	0	0	0	0	0	0	0	0	0	0	0	0	0	0	0	0	0	0	0	0	0	0	0	0	0	0	0	0	0	0
K00776	tox; NAD-diphthamide ADP-ribosyltransferase [EC:2.4.2.36]	0	0	0	0	0	0	0	0	0	0	0	0	0	0	0	0	0	0	0	0	0	0	0	0	0	0	0	0	0	0	0	0	0	0	0	0	0	0	0	0	0	0	0	0	0	0	0	0
K00778	SIAT1, ST6GAL1; beta-galactoside alpha-2,6-sialyltransferase (sialyltransferase 1) [EC:2.4.99.1]	0	0	0	0	0	0	0	0	0	0	0	0	0	0	0	0	0	0	0	0	0	0	0	0	0	0	0	0	0	0	0	0	0	0	0	0	0	0	0	0	0	0	0	0	0	0	0	0
K00779	SIAT2, ST6GAL2; beta-galactoside alpha-2,6-sialyltransferase (sialyltransferase 2) [EC:2.4.99.1]	0	0	0	0	0	0	0	0	0	0	0	0	0	0	0	0	0	0	0	0	0	0	0	0	0	0	0	0	0	0	0	0	0	0	0	0	0	0	0	0	0	0	0	0	0	0	0	0
K00780	SIAT4A; beta-galactoside alpha-2,3-sialyltransferase (sialyltransferase 4A) [EC:2.4.99.4]	0	0	0	0	0	0	0	0	0	0	0	0	0	0	0	0	0	0	0	0	0	0	0	0	0	0	0	0	0	0	0	0	0	0	0	0	0	0	0	0	0	0	0	0	0	0	0	0
K00781	SIAT6; neolactotetraosylceramide alpha-2,3-sialyltransferase (sialyltransferase 6) [EC:2.4.99.6]	0	0	0	0	0	0	0	0	0	0	0	0	0	0	0	0	0	0	0	0	0	0	0	0	0	0	0	0	0	0	0	0	0	0	0	0	0	0	0	0	0	0	0	0	0	0	0	0
K00782	lldG; L-lactate dehydrogenase complex protein LldG	1	1	1	1	1	1	2	1	1	1	0	0	1	0	1	0	1	1	1	1	0	1	1	0	1	0	1	1	1	1	0	2	1	0	1	1	1	1	0	1	1	1	1	1	0	0	1	1
K00783	rlmH; 23S rRNA (pseudouridine1915-N3)-methyltransferase [EC:2.1.1.177]	0	0	0	0	0	0	0	0	0	0	0	0	0	0	0	0	0	0	0	0	0	0	0	0	0	0	0	0	0	0	0	0	0	0	0	0	0	0	0	0	0	0	0	0	0	0	0	0
K00784	rnz; ribonuclease Z [EC:3.1.26.11]	1	1	1	1	1	1	1	2	0	0	1	1	1	1	2	1	1	0	1	4	1	1	0	1	2	1	2	3	1	2	1	1	3	1	1	0	2	1	0	2	0	1	1	1	0	1	1	1
K00785	lst; beta-galactosamide-alpha-2,3-sialyltransferase [EC:2.4.99.-]	0	0	0	0	0	0	0	0	0	0	0	0	0	0	0	0	0	0	0	0	0	0	0	0	0	0	0	0	0	0	0	0	0	0	0	0	0	0	0	0	0	0	0	0	0	0	0	0
K00786	E2.4.-.-; glycosyltransferase [EC:2.4.-.-]	0	0	0	1	0	1	0	0	0	0	0	0	0	0	1	0	1	1	2	0	0	0	0	1	0	0	1	0	1	1	0	0	0	1	0	0	1	0	0	0	1	0	0	0	1	0	0	0
K00787	FDPS; farnesyl diphosphate synthase [EC:2.5.1.1 2.5.1.10]	0	0	0	0	0	0	0	0	0	0	0	0	0	0	0	0	0	0	0	0	0	0	0	0	0	0	0	0	0	0	0	0	0	0	0	0	0	0	0	0	0	0	0	0	0	0	0	0
K00788	thiE; thiamine-phosphate pyrophosphorylase [EC:2.5.1.3]	0	0	0	3	0	1	1	0	0	1	0	0	0	0	0	1	2	2	2	0	1	0	0	1	0	1	1	1	0	2	0	1	0	0	0	0	0	1	2	0	0	0	1	0	0	3	1	0
K00789	metK; S-adenosylmethionine synthetase [EC:2.5.1.6]	1	1	1	1	1	1	1	1	2	1	1	1	1	1	1	1	1	1	0	1	1	1	1	1	1	1	1	1	1	1	1	1	1	1	1	0	1	1	1	1	1	1	1	1	1	0	1	1
K00790	murA; UDP-N-acetylglucosamine 1-carboxyvinyltransferase [EC:2.5.1.7]	1	1	2	1	1	1	1	2	2	1	1	1	1	1	1	1	1	1	1	1	1	1	1	1	1	1	1	1	2	1	2	1	2	2	1	1	1	1	1	1	2	1	2	1	0	2	1	1
K00791	miaA, TRIT1; tRNA dimethylallyltransferase [EC:2.5.1.75]	1	1	1	1	1	1	1	1	1	1	1	1	1	1	1	1	1	1	1	1	1	1	1	1	1	1	1	1	1	1	1	1	1	1	1	0	1	1	0	1	1	1	1	1	1	0	1	1
K00793	ribE, RIB5; riboflavin synthase [EC:2.5.1.9]	0	0	0	1	0	1	1	1	0	1	1	1	0	0	1	1	1	1	0	1	1	0	0	1	1	1	1	1	1	1	0	1	1	1	0	0	1	1	1	0	1	0	1	0	1	1	1	0
K00794	ribH, RIB4; 6,7-dimethyl-8-ribityllumazine synthase [EC:2.5.1.78]	0	0	0	1	0	2	1	1	0	1	1	1	0	0	1	1	1	1	0	1	1	0	0	1	1	1	1	1	1	2	0	1	1	1	0	0	1	1	1	0	1	0	1	0	0	1	1	0
K00795	ispA; farnesyl diphosphate synthase [EC:2.5.1.1 2.5.1.10]	0	0	0	0	0	0	0	0	0	0	0	0	0	0	0	0	0	0	0	0	0	0	0	0	0	0	0	0	0	0	0	0	0	0	0	0	0	0	0	0	0	0	0	0	0	0	0	0
K00796	folP; dihydropteroate synthase [EC:2.5.1.15]	2	2	2	2	2	2	2	2	2	2	2	2	2	1	2	2	2	2	2	2	1	2	2	1	2	2	2	2	2	2	2	2	2	2	2	2	2	1	3	2	2	2	1	0	2	1	2	2
K00797	speE, SRM; spermidine synthase [EC:2.5.1.16]	0	0	0	0	0	1	1	0	0	1	0	0	0	0	0	0	0	0	0	0	1	1	0	1	0	0	0	0	0	1	0	0	1	0	1	1	0	0	0	0	0	0	1	0	0	1	1	1
K00798	MMAB, pduO; cob(I)alamin adenosyltransferase [EC:2.5.1.17]	1	0	1	1	1	0	1	1	1	1	1	1	1	1	1	1	1	1	1	1	0	1	1	0	1	1	1	1	1	1	1	1	1	1	1	2	1	1	1	1	1	1	1	1	1	1	1	1
K00799	GST, gst; glutathione S-transferase [EC:2.5.1.18]	0	0	0	0	0	0	0	0	0	0	0	0	0	0	0	0	0	0	0	0	0	0	0	0	0	0	0	0	0	0	0	0	0	0	0	0	0	0	0	0	0	0	0	0	0	0	0	0
K00800	aroA; 3-phosphoshikimate 1-carboxyvinyltransferase [EC:2.5.1.19]	1	1	1	1	1	1	1	1	1	1	1	2	1	1	1	1	1	1	1	1	1	1	1	1	1	1	1	1	1	1	1	1	2	1	1	2	1	1	1	1	1	1	1	1	1	0	0	1
K00801	FDFT1; farnesyl-diphosphate farnesyltransferase [EC:2.5.1.21]	0	0	0	0	0	0	0	0	0	0	0	0	0	0	0	0	0	0	0	0	0	0	0	0	0	0	0	0	0	0	0	0	0	0	0	0	0	0	0	0	0	0	0	0	0	0	0	0
K00802	SMS; spermine synthase [EC:2.5.1.22]	0	0	0	0	0	0	0	0	0	0	0	0	0	0	0	0	0	0	0	0	0	0	0	0	0	0	0	0	0	0	0	0	0	0	0	0	0	0	0	0	0	0	0	0	0	0	0	0
K00803	AGPS, agpS; alkyldihydroxyacetonephosphate synthase [EC:2.5.1.26]	1	0	0	0	0	0	0	0	0	0	0	1	1	0	0	1	0	0	0	0	1	1	1	1	1	0	1	0	0	0	0	0	1	0	0	0	0	0	0	1	0	0	0	0	0	0	0	1
K00804	GGPS1; geranylgeranyl diphosphate synthase, type III [EC:2.5.1.1 2.5.1.10 2.5.1.29]	0	0	0	0	0	0	0	0	0	0	0	0	0	0	0	0	0	0	0	0	0	0	0	0	0	0	0	0	0	0	0	0	0	0	0	0	0	0	0	0	0	0	0	0	0	0	0	0
K00805	hepST; heptaprenyl diphosphate synthase [EC:2.5.1.30]	1	0	1	1	0	0	1	1	1	1	1	1	1	1	1	1	1	1	1	0	1	1	1	1	1	1	1	1	1	1	1	1	1	1	1	1	1	1	1	1	1	1	1	0	1	1	1	1
K00806	uppS; undecaprenyl diphosphate synthase [EC:2.5.1.31]	1	0	1	1	1	1	1	1	1	1	1	1	1	1	1	1	1	1	1	1	1	1	1	1	1	1	1	1	1	1	1	1	1	1	1	1	1	1	1	1	1	1	0	1	1	1	1	1
K00807	LTC4S; leukotriene-C4 synthase [EC:4.4.1.20]	0	0	0	0	0	0	0	0	0	0	0	0	0	0	0	0	0	0	0	0	0	0	0	0	0	0	0	0	0	0	0	0	0	0	0	0	0	0	0	0	0	0	0	0	0	0	0	0
K00808	hss; homospermidine synthase [EC:2.5.1.44]	0	0	0	0	0	0	0	0	0	0	0	0	0	0	0	0	0	0	0	0	0	0	0	0	0	0	0	0	0	0	0	0	0	0	0	0	0	0	0	0	0	0	0	0	0	0	0	0
K00809	DHPS, dys; deoxyhypusine synthase [EC:2.5.1.46]	0	0	0	0	0	0	0	0	0	0	0	0	0	0	0	0	0	0	0	0	0	0	0	0	0	0	0	0	0	0	0	0	0	0	0	0	0	0	0	0	0	0	0	0	0	0	0	0
K00811	ASP5; aspartate aminotransferase, chloroplastic [EC:2.6.1.1]	0	0	0	0	0	0	0	0	0	0	0	0	0	0	0	0	0	0	0	0	0	0	0	0	0	0	0	0	0	0	0	0	0	0	0	0	0	0	0	0	0	0	0	0	0	0	0	0
K00812	aspB; aspartate aminotransferase [EC:2.6.1.1]	2	0	0	1	1	1	0	0	0	2	0	0	2	0	1	0	2	1	0	0	3	1	2	1	0	0	0	0	0	1	0	0	1	0	0	0	0	2	1	2	0	2	3	0	0	1	1	1
K00813	aspC; aspartate aminotransferase [EC:2.6.1.1]	0	0	0	0	0	0	0	0	0	0	0	0	0	0	0	0	0	0	0	0	0	0	0	0	0	0	0	0	0	0	0	0	0	0	0	0	0	0	0	0	0	0	0	0	0	0	0	0
K00814	GPT, ALT; alanine transaminase [EC:2.6.1.2]	0	0	0	0	0	0	0	0	0	0	0	0	0	0	0	0	0	0	0	0	0	0	0	0	0	0	0	0	0	0	0	0	0	0	0	0	0	0	0	0	0	0	0	0	0	0	0	0
K00815	TAT; tyrosine aminotransferase [EC:2.6.1.5]	0	0	0	0	0	0	0	0	0	0	0	0	0	0	0	0	0	0	0	0	0	0	0	0	0	0	0	0	0	0	0	0	0	0	0	0	0	0	0	0	0	0	0	0	0	0	0	0
K00816	CCBL; kynurenine---oxoglutarate transaminase / cysteine-S-conjugate beta-lyase / glutamine---phenylpyruvate transaminase [EC:2.6.1.7 4.4.1.13 2.6.1.64]	0	0	0	0	0	0	0	0	0	0	0	0	0	0	0	0	0	0	0	0	0	0	0	0	0	0	0	0	0	0	0	0	0	0	0	0	0	0	0	0	0	0	0	0	0	0	0	0
K00817	hisC; histidinol-phosphate aminotransferase [EC:2.6.1.9]	2	3	3	3	3	3	2	2	2	3	2	2	2	2	2	2	3	3	3	3	3	2	2	2	1	2	2	2	3	2	3	2	3	2	2	2	2	3	1	2	3	3	3	1	1	2	3	2
K00818	E2.6.1.11, argD; acetylornithine aminotransferase [EC:2.6.1.11]	0	0	0	0	0	0	0	0	0	0	0	0	0	0	0	0	0	0	0	0	0	0	0	0	0	0	0	0	0	0	0	0	0	0	0	0	0	0	0	0	0	0	0	0	0	0	0	0
K00819	rocD, OAT; ornithine--oxo-acid transaminase [EC:2.6.1.13]	1	0	0	1	1	0	0	1	1	1	1	0	1	1	0	0	1	1	1	1	0	1	1	0	1	1	0	0	1	0	1	0	1	0	0	0	0	0	2	1	1	1	1	0	0	1	0	2
K00820	glmS, GFPT; glutamine---fructose-6-phosphate transaminase (isomerizing) [EC:2.6.1.16]	1	2	1	2	1	1	2	2	1	1	1	3	1	2	1	1	2	2	3	1	4	1	1	2	1	1	2	2	1	2	1	1	3	2	2	1	1	2	2	1	1	1	1	1	0	1	2	2
K00821	argD; acetylornithine/N-succinyldiaminopimelate aminotransferase [EC:2.6.1.11 2.6.1.17]	1	1	1	1	1	1	1	1	0	1	1	2	1	1	1	1	1	1	1	1	2	1	1	1	1	1	1	1	1	1	1	1	2	1	1	0	1	1	0	1	1	1	1	1	1	1	1	1
K00822	E2.6.1.18; beta-alanine--pyruvate transaminase [EC:2.6.1.18]	0	0	0	0	0	0	0	0	0	0	0	0	0	0	0	0	0	0	0	0	0	0	0	0	0	0	0	0	0	1	0	0	0	0	0	0	0	0	0	0	0	0	0	1	0	0	0	0
K00823	puuE; 4-aminobutyrate aminotransferase [EC:2.6.1.19]	0	0	0	1	0	0	1	1	0	0	0	1	0	1	0	0	1	1	0	0	0	0	0	0	0	0	1	1	0	0	0	1	1	0	0	0	0	0	0	0	0	0	0	1	1	0	0	0
K00824	dat; D-alanine transaminase [EC:2.6.1.21]	0	0	0	0	0	0	0	0	0	0	0	0	0	0	0	0	0	0	0	0	0	0	0	0	0	0	0	0	0	0	0	0	0	0	0	0	0	0	0	0	0	0	0	0	0	0	0	0
K00825	AADAT, KAT2; kynurenine/2-aminoadipate aminotransferase [EC:2.6.1.7 2.6.1.39]	0	0	0	0	0	0	0	0	0	0	0	0	0	0	0	0	0	0	0	0	0	0	0	0	0	0	0	0	0	0	0	0	0	0	0	0	0	0	0	0	0	0	0	0	0	0	0	0
K00826	E2.6.1.42, ilvE; branched-chain amino acid aminotransferase [EC:2.6.1.42]	2	1	2	1	1	1	2	2	1	1	2	3	2	2	3	2	1	1	1	4	1	2	1	1	2	2	2	2	2	1	2	2	4	2	3	2	2	1	0	2	2	1	1	1	2	2	2	2
K00827	AGXT2; alanine-glyoxylate transaminase / (R)-3-amino-2-methylpropionate-pyruvate transaminase [EC:2.6.1.44 2.6.1.40]	0	0	0	0	0	0	0	0	0	0	0	0	0	0	0	0	0	0	0	0	0	0	0	0	0	0	0	0	0	0	0	0	0	0	0	0	0	0	0	0	0	0	0	0	0	0	0	0
K00830	AGXT; alanine-glyoxylate transaminase / serine-glyoxylate transaminase / serine-pyruvate transaminase [EC:2.6.1.44 2.6.1.45 2.6.1.51]	0	0	0	0	0	0	0	0	0	1	0	0	0	0	0	0	1	0	1	0	0	0	0	0	0	0	0	0	1	0	0	0	0	0	0	0	0	0	0	0	1	0	1	0	0	0	0	0
K00831	serC, PSAT1; phosphoserine aminotransferase [EC:2.6.1.52]	1	1	1	1	1	1	1	1	1	1	1	1	1	1	1	1	1	1	1	1	1	1	1	1	1	1	1	1	1	1	1	1	1	1	1	2	1	1	1	1	1	1	1	1	1	1	1	1
K00832	tyrB; aromatic-amino-acid transaminase [EC:2.6.1.57]	0	0	0	0	0	0	0	0	0	0	0	0	0	0	0	0	0	0	0	0	0	0	0	0	0	0	0	0	0	0	0	0	0	0	0	0	1	0	0	0	0	0	0	0	0	0	0	0
K00833	bioA; adenosylmethionine---8-amino-7-oxononanoate aminotransferase [EC:2.6.1.62]	0	0	0	0	1	0	0	0	1	0	0	0	0	0	1	1	0	0	1	0	0	0	1	0	0	0	0	0	1	0	1	0	0	0	0	0	0	1	0	0	1	1	0	0	0	1	0	0
K00835	avtA; valine--pyruvate aminotransferase [EC:2.6.1.66]	0	0	0	0	0	0	0	0	0	0	0	0	0	0	0	0	0	0	0	0	0	0	0	0	0	0	0	0	0	0	0	0	0	0	0	0	0	0	0	0	0	0	0	0	0	0	0	0
K00836	ectB, dat; diaminobutyrate-2-oxoglutarate transaminase [EC:2.6.1.76]	0	0	0	0	0	0	1	0	0	0	0	1	0	0	0	0	1	0	0	0	0	0	0	0	0	0	1	1	1	0	0	1	0	0	0	0	0	0	1	0	0	0	0	0	0	0	0	0
K00838	ARO8; aromatic amino acid aminotransferase I / 2-aminoadipate transaminase [EC:2.6.1.57 2.6.1.39 2.6.1.27 2.6.1.5]	0	0	0	0	0	0	0	0	0	0	0	0	0	0	0	0	0	0	0	0	0	0	0	0	0	0	0	0	0	0	0	0	0	0	0	0	0	0	0	0	0	0	0	0	0	0	0	0
K00839	pucG; (S)-ureidoglycine---glyoxylate transaminase [EC:2.6.1.112]	0	0	0	0	0	1	0	0	0	1	0	0	0	0	0	0	0	0	0	0	1	0	0	1	0	0	0	0	0	0	0	0	0	0	0	0	0	0	0	0	0	0	0	0	0	0	0	0
K00840	astC; succinylornithine aminotransferase [EC:2.6.1.81]	0	0	0	0	0	0	0	0	0	0	0	0	0	0	0	0	0	0	0	0	0	0	0	0	0	0	0	0	0	0	0	0	0	0	0	0	0	0	0	0	0	0	0	0	0	0	0	0
K00841	patA; aminotransferase [EC:2.6.1.-]	0	0	0	0	0	0	0	0	0	0	0	0	0	0	0	0	0	0	0	0	0	0	0	0	0	0	0	0	0	0	0	0	0	0	0	0	0	0	0	0	0	0	0	0	0	0	0	0
K00842	NA	0	0	0	0	0	0	0	0	0	0	0	0	0	0	0	0	0	0	0	0	0	0	0	0	0	0	0	0	0	0	0	0	0	0	0	0	0	0	0	0	0	0	0	0	0	0	0	0
K00844	HK; hexokinase [EC:2.7.1.1]	0	0	0	0	0	0	0	0	0	0	0	0	0	0	0	0	0	0	0	0	0	0	0	0	0	0	0	0	0	0	0	0	0	0	0	0	0	0	0	0	0	0	0	0	0	0	0	0
K00845	glk; glucokinase [EC:2.7.1.2]	1	1	4	2	4	3	2	1	1	2	2	4	2	1	1	0	4	2	4	4	7	2	1	6	2	2	2	2	4	3	2	2	2	4	1	2	3	2	2	1	4	4	3	1	3	1	5	1
K00846	KHK; ketohexokinase [EC:2.7.1.3]	0	0	0	0	0	0	0	0	0	0	0	0	0	0	0	0	0	0	0	0	0	0	0	0	0	0	0	0	0	0	0	0	0	0	0	0	0	0	0	0	0	0	0	0	0	0	0	0
K00847	E2.7.1.4, scrK; fructokinase [EC:2.7.1.4]	1	2	1	1	1	2	1	2	1	1	2	2	1	2	1	1	2	1	2	1	1	1	1	2	1	2	1	1	2	2	2	1	2	1	2	2	1	1	2	1	1	1	3	1	1	1	1	1
K00848	rhaB; rhamnulokinase [EC:2.7.1.5]	0	0	0	0	0	0	0	0	0	0	0	1	0	0	0	0	1	0	0	1	2	0	0	1	1	0	0	0	0	0	0	0	0	0	0	0	0	0	0	0	0	0	1	0	0	0	1	0
K00849	galK; galactokinase [EC:2.7.1.6]	1	1	1	1	1	0	0	1	1	1	1	1	1	1	1	0	1	1	1	1	1	1	0	1	1	1	0	0	1	1	1	0	2	1	1	0	1	1	1	1	1	1	1	0	0	1	0	1
K00850	pfkA, PFK; 6-phosphofructokinase 1 [EC:2.7.1.11]	0	0	0	1	0	1	0	0	0	1	0	0	0	0	0	1	1	1	0	0	1	1	1	1	0	0	0	0	0	1	0	0	0	0	0	0	0	1	0	0	0	1	0	0	1	0	0	1
K00851	E2.7.1.12, gntK, idnK; gluconokinase [EC:2.7.1.12]	1	0	1	1	0	0	1	1	2	2	2	2	1	1	0	1	2	1	2	1	1	0	0	2	0	1	1	1	2	1	1	1	1	1	1	1	1	0	3	1	2	0	1	0	1	1	1	0
K00852	rbsK, RBKS; ribokinase [EC:2.7.1.15]	2	1	2	1	3	2	1	3	1	1	1	2	2	1	1	0	1	1	2	2	3	2	2	1	2	1	0	2	3	1	3	0	3	2	1	0	1	0	0	3	2	2	1	1	2	1	1	3
K00853	araB; L-ribulokinase [EC:2.7.1.16]	0	0	1	0	1	0	0	0	0	1	0	1	0	0	1	0	0	0	1	0	0	0	0	0	0	0	0	0	1	0	1	0	1	1	0	0	0	0	0	0	0	0	1	0	0	0	2	0
K00854	xylB, XYLB; xylulokinase [EC:2.7.1.17]	2	3	2	1	1	1	0	1	1	4	1	2	1	2	1	0	2	1	1	1	2	1	2	2	2	1	0	0	1	0	3	0	2	1	2	1	1	0	0	1	1	1	4	0	0	1	2	1
K00855	PRK, prkB; phosphoribulokinase [EC:2.7.1.19]	0	0	0	0	0	0	0	0	0	1	0	0	0	0	0	0	0	0	0	1	0	0	0	0	1	0	0	0	0	0	0	0	0	0	0	0	0	0	0	0	0	0	0	0	1	0	0	0
K00856	E2.7.1.20, ADK; adenosine kinase [EC:2.7.1.20]	1	1	1	1	1	0	1	0	1	2	1	2	1	1	1	1	1	1	0	1	0	1	1	0	1	1	1	1	1	0	1	1	1	1	1	0	1	1	1	1	1	1	1	1	0	1	1	1
K00857	tdk, TK; thymidine kinase [EC:2.7.1.21]	1	1	1	0	1	0	1	1	1	0	1	0	1	1	1	1	0	0	1	1	1	1	1	1	1	1	1	1	2	0	1	1	1	1	1	0	1	1	0	1	2	1	0	0	0	1	1	1
K00858	ppnK, NADK; NAD+ kinase [EC:2.7.1.23]	2	3	1	1	2	1	2	1	1	1	1	1	2	1	1	1	1	1	0	2	3	1	2	3	1	1	2	1	1	1	1	1	2	1	2	1	1	1	1	2	1	2	1	1	1	1	1	1
K00859	coaE; dephospho-CoA kinase [EC:2.7.1.24]	1	1	1	1	1	1	1	1	1	1	1	1	1	1	1	1	1	0	0	1	1	1	1	1	1	1	1	1	1	1	1	1	1	1	1	1	1	1	1	1	1	1	0	1	1	0	1	1
K00860	cysC; adenylylsulfate kinase [EC:2.7.1.25]	0	0	0	1	0	0	0	0	0	1	0	0	0	0	0	0	1	1	0	0	0	0	0	0	0	0	0	0	0	1	0	0	0	0	0	0	0	0	1	0	0	0	1	0	0	0	0	0
K00861	RFK, FMN1; riboflavin kinase [EC:2.7.1.26]	0	0	0	0	0	0	0	0	0	0	0	0	0	0	0	0	0	0	0	0	0	0	0	0	0	0	0	0	0	0	0	0	0	0	0	0	0	0	0	0	0	0	0	0	0	0	0	0
K00862	eryA; erythritol kinase (D-erythritol 1-phosphate-forming) [EC:2.7.1.215]	0	0	0	0	0	0	0	0	0	0	0	0	0	0	0	0	0	0	0	0	0	0	0	0	0	0	0	0	0	0	0	0	0	0	0	0	0	0	0	0	0	0	0	0	0	0	0	0
K00863	DAK, TKFC; triose/dihydroxyacetone kinase / FAD-AMP lyase (cyclizing) [EC:2.7.1.28 2.7.1.29 4.6.1.15]	0	0	0	1	0	0	0	0	0	0	0	0	0	0	1	0	0	0	0	0	2	0	0	2	0	0	0	0	0	0	0	0	0	0	0	0	0	0	0	0	0	0	0	0	0	0	0	0
K00864	glpK, GK; glycerol kinase [EC:2.7.1.30]	1	1	1	2	1	1	1	1	1	1	1	1	1	1	3	1	2	2	1	1	2	2	1	2	2	1	1	1	1	1	1	1	1	1	1	1	1	1	2	1	1	1	2	1	1	0	2	2
K00865	glxK, garK; glycerate 2-kinase [EC:2.7.1.165]	3	1	2	2	2	3	1	2	2	2	1	3	2	1	2	1	2	2	1	1	1	2	2	1	1	1	2	1	1	2	2	1	2	2	1	1	2	1	2	2	1	2	2	1	2	0	1	3
K00866	CKI1; choline kinase [EC:2.7.1.32]	0	0	0	0	0	0	0	0	0	0	0	0	0	0	0	0	0	0	0	0	0	0	0	0	0	0	0	0	0	0	0	0	0	0	0	0	0	0	0	0	0	0	0	0	0	0	0	0
K00867	coaA; type I pantothenate kinase [EC:2.7.1.33]	1	1	1	1	1	1	1	1	1	1	1	2	1	1	1	1	1	1	1	1	1	1	1	1	1	1	1	1	1	1	1	1	1	1	1	1	1	1	1	1	1	1	1	1	1	1	1	1
K00868	pdxK, pdxY; pyridoxine kinase [EC:2.7.1.35]	1	0	1	1	1	1	1	1	1	1	1	1	1	1	1	1	1	1	1	1	1	1	1	1	1	1	1	1	1	1	1	1	1	1	1	1	1	1	1	1	1	2	1	0	0	0	0	1
K00869	E2.7.1.36, MVK, mvaK1; mevalonate kinase [EC:2.7.1.36]	0	0	0	0	0	0	0	0	0	0	0	0	0	0	0	0	0	0	0	0	0	0	0	0	0	0	0	0	0	0	0	0	0	0	0	0	0	0	0	0	0	0	0	0	0	0	0	0
K00870	NA	1	0	3	2	1	1	1	3	2	1	2	2	1	1	3	2	1	2	0	4	3	1	2	2	1	1	1	2	1	2	4	2	2	1	0	1	1	1	0	2	1	1	2	2	1	1	1	1
K00871	PHKG; phosphorylase kinase gamma subunit [EC:2.7.11.19]	0	0	0	0	0	0	0	0	0	0	0	0	0	0	0	0	0	0	0	0	0	0	0	0	0	0	0	0	0	0	0	0	0	0	0	0	0	0	0	0	0	0	0	0	0	0	0	0
K00872	thrB1; homoserine kinase [EC:2.7.1.39]	1	1	1	1	1	1	1	1	1	1	1	1	1	1	1	1	0	1	1	1	1	1	1	1	1	1	1	1	1	1	1	1	1	1	1	1	1	1	1	1	1	1	1	1	1	1	0	1
K00873	PK, pyk; pyruvate kinase [EC:2.7.1.40]	1	1	1	1	1	1	1	1	1	1	1	1	1	1	1	1	1	1	0	1	1	1	1	1	1	1	1	1	1	1	1	1	1	1	1	1	1	1	1	1	1	2	0	1	0	1	1	1
K00874	kdgK; 2-dehydro-3-deoxygluconokinase [EC:2.7.1.45]	0	0	0	1	1	2	0	3	0	2	1	0	0	0	0	0	0	0	0	1	1	0	0	2	1	2	0	0	0	1	2	0	0	0	0	0	0	0	0	0	0	1	1	0	0	0	1	0
K00875	rbtK; D-ribulokinase [EC:2.7.1.47]	0	0	0	0	0	0	0	0	0	0	0	0	0	0	0	0	0	0	0	0	0	0	0	0	0	0	0	0	0	0	0	0	0	0	0	0	0	0	0	0	0	0	0	0	0	0	0	0
K00876	udk, UCK; uridine kinase [EC:2.7.1.48]	1	1	2	0	1	0	1	2	1	0	1	1	1	1	1	1	0	0	2	2	0	2	1	1	2	1	1	1	2	0	2	1	2	2	0	0	1	2	0	1	2	1	0	0	0	0	1	2
K00877	THI20; hydroxymethylpyrimidine/phosphomethylpyrimidine kinase / thiaminase [EC:2.7.1.49 2.7.4.7 3.5.99.2]	0	0	0	0	0	0	0	0	0	0	0	0	0	0	0	0	0	0	0	0	0	0	0	0	0	0	0	0	0	0	0	0	0	0	0	0	0	0	0	0	0	0	0	0	0	0	0	0
K00878	thiM; hydroxyethylthiazole kinase [EC:2.7.1.50]	0	0	0	1	0	0	1	0	0	0	0	0	0	0	0	1	1	1	0	0	1	0	0	1	0	1	1	1	0	1	0	1	0	0	0	0	0	1	1	0	0	0	0	0	0	1	0	0
K00879	fucK; L-fuculokinase [EC:2.7.1.51]	0	0	0	0	0	0	0	0	0	0	0	0	0	0	0	0	0	0	0	0	0	0	0	0	0	0	0	0	0	0	0	0	0	0	0	0	0	0	0	0	0	0	0	0	0	0	0	0
K00880	lyxK; L-xylulokinase [EC:2.7.1.53]	0	0	0	0	0	0	0	0	0	0	0	0	0	0	0	0	0	0	0	0	0	0	0	0	0	0	0	0	0	0	0	0	0	0	0	0	0	0	0	0	0	0	0	0	0	0	1	0
K00881	alsK; allose kinase [EC:2.7.1.55]	0	0	0	0	0	0	0	0	0	0	0	0	0	0	0	0	0	0	0	0	0	0	0	0	0	0	0	0	0	0	0	0	0	0	0	0	0	0	0	0	0	0	0	0	0	0	0	0
K00882	fruK; 1-phosphofructokinase [EC:2.7.1.56]	1	1	1	1	0	1	1	2	0	0	0	2	1	1	1	0	1	1	1	1	1	1	1	1	2	0	0	1	2	1	2	0	0	0	0	1	1	1	1	1	1	1	1	0	0	1	0	1
K00883	dgoK; 2-dehydro-3-deoxygalactonokinase [EC:2.7.1.58]	0	0	0	0	0	0	0	0	0	0	0	0	0	0	0	0	0	0	0	0	0	0	0	0	0	0	0	0	0	0	0	0	0	0	0	0	0	0	0	0	0	0	0	0	0	0	0	0
K00884	NAGK, nagK; N-acetylglucosamine kinase [EC:2.7.1.59]	0	0	0	0	0	0	0	0	0	0	0	0	0	0	0	0	0	0	0	0	0	0	0	0	0	0	0	0	0	0	0	0	0	0	0	0	0	0	0	0	0	0	0	0	0	0	0	0
K00885	nanK; N-acylmannosamine kinase [EC:2.7.1.60]	0	0	0	0	0	0	0	0	0	0	0	0	0	0	0	0	0	0	0	0	0	0	0	0	0	0	0	0	0	0	0	0	0	0	0	0	0	0	0	0	0	0	0	0	0	0	0	0
K00886	ppgK; polyphosphate glucokinase [EC:2.7.1.63]	1	1	1	1	1	1	1	1	1	0	1	2	1	1	1	1	1	1	1	1	1	1	1	1	1	1	1	1	1	1	1	2	1	1	1	1	1	1	1	1	1	1	2	1	1	1	1	1
K00887	dgkA; undecaprenol kinase [EC:2.7.1.66]	0	0	0	0	0	0	0	0	0	0	0	0	0	0	0	0	0	0	0	0	0	0	0	0	0	0	0	0	0	0	0	0	0	0	0	0	0	0	0	0	0	0	0	0	0	0	0	0
K00888	PI4KA; phosphatidylinositol 4-kinase A [EC:2.7.1.67]	0	0	0	0	0	0	0	0	0	0	0	0	0	0	0	0	0	0	0	0	0	0	0	0	0	0	0	0	0	0	0	0	0	0	0	0	0	0	0	0	0	0	0	0	0	0	0	0
K00889	PIP5K; 1-phosphatidylinositol-4-phosphate 5-kinase [EC:2.7.1.68]	0	0	0	0	0	0	0	0	0	0	0	0	0	0	0	0	0	0	0	0	0	0	0	0	0	0	0	0	0	0	0	0	0	0	0	0	0	0	0	0	0	0	0	0	0	0	0	0
K00891	E2.7.1.71, aroK, aroL; shikimate kinase [EC:2.7.1.71]	0	1	1	1	0	1	1	1	1	1	1	1	0	1	2	1	1	1	0	1	0	1	0	1	1	1	1	1	1	1	1	1	1	1	1	1	1	0	1	0	1	0	1	1	1	0	0	1
K00892	gsk; inosine kinase [EC:2.7.1.73]	0	0	0	0	0	0	0	0	0	0	0	0	0	0	0	0	0	0	0	0	0	0	0	0	0	0	0	0	0	0	0	0	0	0	0	0	0	0	0	0	0	0	0	0	0	0	0	0
K00893	DCK; deoxycitidine kinase [EC:2.7.1.74]	0	0	0	0	0	0	0	0	0	0	0	0	0	0	0	0	0	0	0	0	0	0	0	0	0	0	0	0	0	0	0	0	0	0	0	0	0	0	0	0	0	0	0	0	0	0	0	0
K00894	ETNK, EKI; ethanolamine kinase [EC:2.7.1.82]	0	0	0	0	0	0	0	0	0	0	0	0	0	0	0	0	0	0	0	0	0	0	0	0	0	0	0	0	0	0	0	0	0	0	0	0	0	0	0	0	0	0	0	0	0	0	0	0
K00895	pfp, PFP; diphosphate-dependent phosphofructokinase [EC:2.7.1.90]	1	1	0	1	1	1	1	0	1	1	1	1	1	1	1	1	0	1	0	1	0	1	1	0	1	1	1	1	0	0	0	1	0	1	1	1	1	1	0	1	0	1	0	1	1	0	0	1
K00897	aphA; kanamycin kinase [EC:2.7.1.95]	0	0	0	0	0	0	0	0	0	0	0	0	0	0	0	0	0	0	0	1	1	0	0	1	0	0	0	0	0	0	0	0	0	0	0	0	0	0	0	0	0	0	0	0	0	0	0	0
K00898	PDK2_3_4; pyruvate dehydrogenase kinase 2/3/4 [EC:2.7.11.2]	0	0	0	0	0	0	0	0	0	0	0	0	0	0	0	0	0	0	0	0	0	0	0	0	0	0	0	0	0	0	0	0	0	0	0	0	0	0	0	0	0	0	0	0	0	0	0	0
K00899	mtnK; 5-methylthioribose kinase [EC:2.7.1.100]	0	0	0	0	0	1	0	0	0	0	0	0	0	0	0	0	0	0	0	0	0	0	0	0	0	0	0	0	0	0	0	0	0	0	0	0	0	0	0	0	0	0	0	0	0	0	0	0
K00900	E2.7.1.105, PFK; 6-phosphofructo-2-kinase [EC:2.7.1.105]	0	0	0	0	0	0	0	0	0	0	0	0	0	0	0	0	0	0	0	0	0	0	0	0	0	0	0	0	0	0	0	0	0	0	0	0	0	0	0	0	0	0	0	0	0	0	0	0
K00901	dgkA, DGK; diacylglycerol kinase (ATP) [EC:2.7.1.107]	0	0	0	0	0	0	0	0	0	0	0	0	0	0	0	0	0	0	0	0	0	0	0	0	0	0	0	0	0	0	0	0	0	0	0	0	0	0	0	0	0	0	0	0	0	0	0	0
K00902	DOLK; dolichol kinase [EC:2.7.1.108]	0	0	0	0	0	0	0	0	0	0	0	0	0	0	0	0	0	0	0	0	0	0	0	0	0	0	0	0	0	0	0	0	0	0	0	0	0	0	0	0	0	0	0	0	0	0	0	0
K00903	epsB; protein-tyrosine kinase [EC:2.7.10.2]	0	0	0	0	0	0	0	0	0	0	0	0	0	0	0	0	0	0	0	0	0	0	0	0	0	0	0	0	0	0	0	0	0	0	0	0	0	0	0	0	0	0	0	0	0	0	0	0
K00904	DGUOK; deoxyguanosine kinase [EC:2.7.1.113]	0	0	0	0	0	0	0	0	0	0	0	0	0	0	0	0	0	0	0	0	0	0	0	0	0	0	0	0	0	0	0	0	0	0	0	0	0	0	0	0	0	0	0	0	0	0	0	0
K00905	BCKDK; [3-methyl-2-oxobutanoate dehydrogenase (acetyl-transferring)] kinase [EC:2.7.11.4]	0	0	0	0	0	0	0	0	0	0	0	0	0	0	0	0	0	0	0	0	0	0	0	0	0	0	0	0	0	0	0	0	0	0	0	0	0	0	0	0	0	0	0	0	0	0	0	0
K00906	aceK; isocitrate dehydrogenase kinase/phosphatase [EC:2.7.11.5 3.1.3.-]	0	0	0	0	0	0	0	0	0	0	0	0	0	0	0	0	0	0	0	0	0	0	0	0	0	0	0	0	0	0	0	0	0	0	0	0	0	0	0	0	0	0	0	0	0	0	0	0
K00907	MYLK; myosin-light-chain kinase [EC:2.7.11.18]	0	0	0	0	0	0	0	0	0	0	0	0	0	0	0	0	0	0	0	0	0	0	0	0	0	0	0	0	0	0	0	0	0	0	0	0	0	0	0	0	0	0	0	0	0	0	0	0
K00909	GRK1_7; rhodopsin kinase [EC:2.7.11.14]	0	0	0	0	0	0	0	0	0	0	0	0	0	0	0	0	0	0	0	0	0	0	0	0	0	0	0	0	0	0	0	0	0	0	0	0	0	0	0	0	0	0	0	0	0	0	0	0
K00910	ADRBK, GRK; beta-adrenergic-receptor kinase [EC:2.7.11.15]	0	0	0	0	0	0	0	0	0	0	0	0	0	0	0	0	0	0	0	0	0	0	0	0	0	0	0	0	0	0	0	0	0	0	0	0	0	0	0	0	0	0	0	0	0	0	0	0
K00911	ITPK; 1D-myo-inositol-triphosphate 3-kinase [EC:2.7.1.127]	0	0	0	0	0	0	0	0	0	0	0	0	0	0	0	0	0	0	0	0	0	0	0	0	0	0	0	0	0	0	0	0	0	0	0	0	0	0	0	0	0	0	0	0	0	0	0	0
K00912	lpxK; tetraacyldisaccharide 4'-kinase [EC:2.7.1.130]	0	0	0	0	0	0	0	0	0	0	0	0	0	0	0	0	0	0	0	0	0	0	0	0	0	0	0	0	0	0	0	0	0	0	0	0	0	0	0	0	0	0	0	0	0	0	0	0
K00913	ITPK1; inositol-1,3,4-trisphosphate 5/6-kinase / inositol-tetrakisphosphate 1-kinase [EC:2.7.1.159 2.7.1.134]	0	0	0	0	0	0	0	0	0	0	0	0	0	0	0	0	0	0	0	0	0	0	0	0	0	0	0	0	0	0	0	0	0	0	0	0	0	0	0	0	0	0	0	0	0	0	0	0
K00914	PIK3C3, VPS34; phosphatidylinositol 3-kinase [EC:2.7.1.137]	0	0	0	0	0	0	0	0	0	0	0	0	0	0	0	0	0	0	0	0	0	0	0	0	0	0	0	0	0	0	0	0	0	0	0	0	0	0	0	0	0	0	0	0	0	0	0	0
K00915	IPMK, IPK2; inositol-polyphosphate multikinase [EC:2.7.1.140 2.7.1.151]	0	0	0	0	0	0	0	0	0	0	0	0	0	0	0	0	0	0	0	0	0	0	0	0	0	0	0	0	0	0	0	0	0	0	0	0	0	0	0	0	0	0	0	0	0	0	0	0
K00916	CTK1; CTD kinase subunit alpha [EC:2.7.11.22 2.7.11.23]	0	0	0	0	0	0	0	0	0	0	0	0	0	0	0	0	0	0	0	0	0	0	0	0	0	0	0	0	0	0	0	0	0	0	0	0	0	0	0	0	0	0	0	0	0	0	0	0
K00917	lacC; tagatose 6-phosphate kinase [EC:2.7.1.144]	0	1	0	0	0	2	0	0	0	0	1	0	0	1	0	0	0	0	1	1	1	0	0	1	0	1	0	0	0	2	1	0	1	1	0	0	1	0	0	0	1	0	0	0	0	0	0	1
K00918	pfkC; ADP-dependent phosphofructokinase/glucokinase [EC:2.7.1.146 2.7.1.147]	0	0	1	0	0	0	0	0	0	0	0	0	0	0	0	0	0	0	0	0	0	0	0	0	0	0	0	0	0	0	0	0	0	0	0	0	0	0	0	0	0	0	0	0	0	0	0	0
K00919	ispE; 4-diphosphocytidyl-2-C-methyl-D-erythritol kinase [EC:2.7.1.148]	1	1	1	1	1	0	1	1	1	1	1	1	1	1	1	1	1	1	1	1	1	1	1	1	1	1	1	1	1	1	1	1	1	1	1	1	1	1	1	0	1	1	1	1	1	1	1	1
K00920	PIP4K2; 1-phosphatidylinositol-5-phosphate 4-kinase [EC:2.7.1.149]	0	0	0	0	0	0	0	0	0	0	0	0	0	0	0	0	0	0	0	0	0	0	0	0	0	0	0	0	0	0	0	0	0	0	0	0	0	0	0	0	0	0	0	0	0	0	0	0
K00921	PIKFYVE, FAB1; 1-phosphatidylinositol-3-phosphate 5-kinase [EC:2.7.1.150]	0	0	0	0	0	0	0	0	0	0	0	0	0	0	0	0	0	0	0	0	0	0	0	0	0	0	0	0	0	0	0	0	0	0	0	0	0	0	0	0	0	0	0	0	0	0	0	0
K00922	PIK3CA_B_D; phosphatidylinositol-4,5-bisphosphate 3-kinase catalytic subunit alpha/beta/delta [EC:2.7.1.153]	0	0	0	0	0	0	0	0	0	0	0	0	0	0	0	0	0	0	0	0	0	0	0	0	0	0	0	0	0	0	0	0	0	0	0	0	0	0	0	0	0	0	0	0	0	0	0	0
K00923	PIK3C2; phosphatidylinositol-4-phosphate 3-kinase [EC:2.7.1.154]	0	0	0	0	0	0	0	0	0	0	0	0	0	0	0	0	0	0	0	0	0	0	0	0	0	0	0	0	0	0	0	0	0	0	0	0	0	0	0	0	0	0	0	0	0	0	0	0
K00924	E2.7.1.-; kinase [EC:2.7.1.-]	0	0	0	0	0	0	0	0	0	0	0	0	0	0	0	0	0	0	0	0	0	0	0	0	0	0	0	0	0	0	0	0	0	0	0	0	0	0	0	0	0	0	0	0	0	0	0	0
K00925	ackA; acetate kinase [EC:2.7.2.1]	0	1	1	1	1	0	0	1	1	1	1	1	0	1	0	0	1	1	1	1	1	0	0	1	1	0	0	0	1	0	1	0	0	1	1	1	0	1	1	0	1	1	1	1	0	0	0	0
K00926	arcC; carbamate kinase [EC:2.7.2.2]	1	1	0	1	1	2	0	1	1	0	1	1	1	1	1	0	0	1	1	0	0	3	1	0	0	0	0	0	1	3	2	0	1	1	0	1	0	1	0	1	1	1	0	0	0	1	3	3
K00927	PGK, pgk; phosphoglycerate kinase [EC:2.7.2.3]	1	1	1	1	1	1	1	1	1	1	1	1	1	1	1	1	1	1	0	1	1	1	1	1	1	1	1	1	1	1	1	1	1	1	1	2	1	1	1	1	1	1	0	1	1	1	1	1
K00928	lysC; aspartate kinase [EC:2.7.2.4]	1	1	1	1	1	1	1	1	1	0	1	1	1	1	1	1	1	1	1	1	1	1	1	1	1	1	1	1	1	1	1	1	1	1	1	2	1	1	1	1	1	1	0	0	1	0	1	1
K00929	buk; butyrate kinase [EC:2.7.2.7]	0	0	0	0	0	0	0	0	0	0	0	0	0	0	0	0	0	0	0	0	0	0	0	0	0	0	0	0	0	0	0	0	0	0	0	0	0	1	0	0	0	0	0	0	0	0	0	0
K00930	argB; acetylglutamate kinase [EC:2.7.2.8]	1	1	1	1	1	1	1	1	1	1	1	1	1	1	1	1	1	1	1	1	1	2	1	1	1	1	1	1	1	1	1	1	1	1	1	0	1	1	0	1	1	1	1	1	1	1	1	2
K00931	proB; glutamate 5-kinase [EC:2.7.2.11]	1	1	1	1	1	1	1	1	1	0	1	1	1	1	1	1	1	1	1	1	1	1	1	1	1	1	1	1	1	1	1	1	1	1	1	1	1	1	0	1	1	1	1	1	1	1	1	1
K00932	tdcD; propionate kinase [EC:2.7.2.15]	0	0	0	0	0	0	0	0	0	0	0	0	0	0	0	0	0	0	0	0	0	0	0	0	0	0	0	0	0	0	0	0	0	0	0	0	0	0	0	0	0	0	0	0	0	0	0	0
K00933	E2.7.3.2; creatine kinase [EC:2.7.3.2]	0	0	0	0	0	0	0	0	0	0	0	0	0	0	0	0	0	0	0	0	0	0	0	0	0	0	0	0	0	0	0	0	0	0	0	0	0	0	0	0	0	0	0	0	0	0	0	0
K00934	E2.7.3.3; arginine kinase [EC:2.7.3.3]	0	0	0	0	0	0	0	0	0	0	0	0	0	0	0	0	0	0	0	0	0	0	0	0	0	0	0	0	0	0	0	0	0	0	0	0	0	0	0	0	0	0	0	0	0	0	0	0
K00936	pdtaS; two-component system, sensor histidine kinase PdtaS [EC:2.7.13.3]	1	1	1	1	1	1	1	1	1	1	1	2	1	1	1	1	1	1	1	1	1	1	1	1	1	1	1	1	1	1	1	1	1	1	1	1	1	1	1	1	1	1	1	1	1	1	1	1
K00937	ppk; polyphosphate kinase [EC:2.7.4.1]	1	2	2	2	0	2	2	2	2	2	2	2	1	2	1	0	2	2	1	2	1	1	1	1	2	1	2	2	1	2	2	2	2	1	1	2	1	1	2	1	1	1	1	0	1	2	1	1
K00938	E2.7.4.2, mvaK2; phosphomevalonate kinase [EC:2.7.4.2]	0	0	0	0	0	0	0	0	0	0	0	0	0	0	0	0	0	0	0	0	0	0	0	0	0	0	0	0	0	0	0	0	0	0	0	0	0	0	0	0	0	0	0	0	0	0	0	0
K00939	adk, AK; adenylate kinase [EC:2.7.4.3]	1	0	1	1	1	0	1	1	1	0	1	1	1	1	1	1	1	1	1	1	2	1	1	1	2	1	1	1	1	1	1	1	1	1	1	1	1	1	0	1	1	1	1	1	1	1	1	1
K00940	ndk, NME; nucleoside-diphosphate kinase [EC:2.7.4.6]	1	1	1	1	1	1	1	1	1	1	1	1	1	1	1	1	1	1	1	1	1	1	1	1	1	1	1	1	1	1	1	1	1	1	1	1	1	1	1	1	1	1	1	0	1	1	1	1
K00941	thiD; hydroxymethylpyrimidine/phosphomethylpyrimidine kinase [EC:2.7.1.49 2.7.4.7]	0	0	0	2	0	0	1	0	0	1	0	0	0	0	0	1	1	1	1	0	1	0	0	1	0	1	1	1	0	1	0	1	0	0	0	0	0	1	1	0	0	0	1	0	0	2	1	0
K00942	E2.7.4.8, gmk; guanylate kinase [EC:2.7.4.8]	1	1	1	1	1	1	1	1	1	1	1	1	1	1	1	1	1	1	0	1	0	1	1	1	1	1	1	1	1	1	0	1	1	1	1	1	1	1	1	1	1	1	1	1	0	0	1	1
K00943	tmk, DTYMK; dTMP kinase [EC:2.7.4.9]	1	1	1	1	1	1	1	1	1	1	1	1	1	1	1	1	0	1	1	1	1	1	1	1	1	1	1	1	1	1	1	1	1	1	2	2	1	1	1	1	1	1	1	0	1	1	1	1
K00944	AK3; nucleoside-triphosphate--adenylate kinase [EC:2.7.4.10]	0	0	0	0	0	0	0	0	0	0	0	0	0	0	0	0	0	0	0	0	0	0	0	0	0	0	0	0	0	0	0	0	0	0	0	0	0	0	0	0	0	0	0	0	0	0	0	0
K00945	cmk; CMP/dCMP kinase [EC:2.7.4.25]	1	1	1	0	1	1	1	1	1	0	1	1	1	1	1	0	0	0	0	1	1	1	2	1	1	1	1	1	1	1	1	1	1	1	1	0	1	1	0	1	1	1	0	0	1	1	1	1
K00946	thiL; thiamine-monophosphate kinase [EC:2.7.4.16]	1	1	1	1	1	1	1	1	1	1	1	1	1	1	1	1	1	1	1	1	1	1	2	1	1	1	1	1	1	1	1	1	1	1	1	0	1	1	1	1	1	1	0	1	1	1	1	1
K00947	mosAB; molybdenum storage protein	0	0	0	0	0	0	0	0	0	0	0	0	0	0	0	0	0	0	0	0	0	0	0	0	0	0	0	0	0	0	0	0	0	0	0	0	0	0	0	0	0	0	0	0	0	0	0	0
K00948	PRPS, prsA; ribose-phosphate pyrophosphokinase [EC:2.7.6.1]	2	2	2	2	2	2	1	2	2	2	2	2	2	2	2	1	2	1	1	2	1	2	2	2	2	2	1	1	2	2	2	1	2	2	2	1	2	2	2	2	2	3	2	2	2	1	1	2
K00949	thiN, TPK1, THI80; thiamine pyrophosphokinase [EC:2.7.6.2]	0	0	0	0	0	0	0	0	0	0	0	0	0	0	0	0	0	0	0	0	0	0	0	0	0	0	0	0	0	0	0	0	0	0	0	0	0	0	0	0	0	0	0	0	0	0	0	0
K00950	folK; 2-amino-4-hydroxy-6-hydroxymethyldihydropteridine diphosphokinase [EC:2.7.6.3]	0	0	0	0	0	0	0	0	0	0	0	0	0	0	0	0	0	0	0	0	1	0	0	1	0	0	0	0	0	0	0	0	0	0	0	0	0	0	1	0	0	0	0	0	1	0	0	0
K00951	relA; GTP pyrophosphokinase [EC:2.7.6.5]	1	1	1	2	1	2	1	1	1	1	1	1	1	1	1	2	1	1	0	1	1	1	1	1	1	1	1	1	1	1	1	1	1	1	1	1	1	1	1	1	1	1	1	1	1	0	1	1
K00952	nadM; nicotinamide-nucleotide adenylyltransferase [EC:2.7.7.1]	0	0	0	0	0	0	0	0	0	0	0	0	0	0	0	0	0	0	0	0	0	0	0	0	0	0	0	0	0	0	0	0	0	0	0	0	0	0	0	0	0	0	0	0	0	0	0	0
K00953	FLAD1; FAD synthetase [EC:2.7.7.2]	0	0	0	0	0	0	0	0	0	0	0	0	0	0	0	0	0	0	0	0	0	0	0	0	0	0	0	0	0	0	0	0	0	0	0	0	0	0	0	0	0	0	0	0	0	0	0	0
K00954	E2.7.7.3A, coaD, kdtB; pantetheine-phosphate adenylyltransferase [EC:2.7.7.3]	1	1	1	1	1	1	1	1	1	1	1	1	1	1	1	1	1	1	1	1	1	1	1	1	1	1	1	1	1	1	1	1	1	1	1	1	1	1	1	1	1	1	0	1	1	0	1	1
K00955	cysNC; bifunctional enzyme CysN/CysC [EC:2.7.7.4 2.7.1.25]	0	0	1	0	0	0	0	0	0	0	0	3	0	1	0	0	0	0	0	0	0	1	0	0	0	0	0	0	0	0	1	0	1	0	1	1	0	0	0	0	0	0	0	0	0	0	0	0
K00956	cysN; sulfate adenylyltransferase subunit 1 [EC:2.7.7.4]	0	0	0	1	1	1	1	1	1	1	1	0	0	0	1	1	1	1	1	1	0	0	0	0	1	1	1	1	1	1	0	1	0	1	0	0	1	1	1	0	1	1	1	0	0	1	0	0
K00957	cysD; sulfate adenylyltransferase subunit 2 [EC:2.7.7.4]	0	0	1	1	1	1	1	1	1	1	1	3	0	1	1	1	1	1	1	1	0	1	0	0	1	1	1	1	1	1	1	1	1	1	2	1	1	1	1	0	1	1	1	0	0	1	0	0
K00958	sat, met3; sulfate adenylyltransferase [EC:2.7.7.4]	0	1	0	0	0	0	0	0	0	0	0	1	0	1	1	0	0	0	0	1	0	1	0	0	1	0	0	0	0	0	1	0	1	0	1	0	0	0	0	0	0	0	0	0	0	0	0	1
K00960	E2.7.7.6; DNA-directed RNA polymerase [EC:2.7.7.6]	0	0	0	0	0	0	0	0	0	0	0	0	0	0	0	0	0	0	0	0	0	0	0	0	0	0	0	0	0	0	0	0	0	0	0	0	0	0	0	0	0	0	0	0	0	0	0	0
K00962	pnp, PNPT1; polyribonucleotide nucleotidyltransferase [EC:2.7.7.8]	1	0	1	1	1	1	1	1	1	3	1	1	1	1	1	1	1	1	1	1	1	1	1	1	1	1	1	1	1	1	1	1	1	1	1	1	1	1	1	1	1	1	1	1	1	0	2	1
K00963	UGP2, galU, galF; UTP--glucose-1-phosphate uridylyltransferase [EC:2.7.7.9]	1	1	1	1	1	1	1	1	1	1	1	1	1	1	1	1	1	1	1	1	1	1	2	1	1	1	1	1	1	1	1	1	1	1	1	2	1	1	1	1	1	1	1	1	1	0	1	1
K00965	galT, GALT; UDPglucose--hexose-1-phosphate uridylyltransferase [EC:2.7.7.12]	0	1	1	0	0	0	0	1	0	0	0	0	0	0	0	0	0	0	2	2	1	1	0	1	2	0	0	0	2	0	1	0	1	1	0	1	0	0	0	0	1	0	0	0	0	1	1	1
K00966	GMPP; mannose-1-phosphate guanylyltransferase [EC:2.7.7.13]	0	0	0	0	0	0	0	0	0	0	1	0	0	0	0	1	0	0	0	0	0	0	1	0	0	0	0	1	1	0	0	1	0	0	0	1	0	0	0	0	0	0	0	0	0	0	0	0
K00967	PCYT2; ethanolamine-phosphate cytidylyltransferase [EC:2.7.7.14]	0	0	0	0	0	0	0	0	0	0	0	0	0	0	0	0	0	0	0	0	0	0	0	0	0	0	0	0	0	0	0	0	0	0	0	0	0	0	0	0	0	0	0	0	0	0	0	0
K00968	PCYT1; choline-phosphate cytidylyltransferase [EC:2.7.7.15]	0	0	0	1	0	0	0	0	0	0	0	0	0	0	0	0	0	0	0	0	0	0	0	0	0	0	0	0	0	0	0	0	0	0	0	0	0	0	0	0	0	0	0	0	0	0	0	0
K00969	nadD; nicotinate-nucleotide adenylyltransferase [EC:2.7.7.18]	1	1	1	1	1	1	1	1	1	1	1	1	1	1	1	1	1	1	1	1	1	1	0	1	1	1	1	1	1	1	1	1	1	1	1	1	1	0	1	1	1	1	1	1	1	1	1	1
K00970	pcnB; poly(A) polymerase [EC:2.7.7.19]	1	1	1	1	1	1	1	1	1	1	1	1	1	1	1	1	1	1	1	1	1	1	0	1	1	1	1	1	1	1	1	1	1	1	1	0	1	1	1	1	1	1	1	0	1	0	1	1
K00971	manC, cpsB; mannose-1-phosphate guanylyltransferase [EC:2.7.7.13]	1	1	1	1	1	1	1	1	1	1	1	1	1	1	1	1	1	1	1	1	1	1	1	1	1	1	1	1	1	1	1	1	1	1	1	1	1	1	1	1	1	1	1	1	0	1	1	1
K00972	UAP1; UDP-N-acetylglucosamine/UDP-N-acetylgalactosamine diphosphorylase [EC:2.7.7.23 2.7.7.83]	1	0	0	0	1	1	0	0	0	0	0	0	1	1	0	0	0	0	0	0	0	1	1	0	0	0	0	0	0	1	0	0	0	0	0	0	0	1	0	1	0	1	0	0	1	0	0	1
K00973	E2.7.7.24, rfbA, rffH; glucose-1-phosphate thymidylyltransferase [EC:2.7.7.24]	1	0	1	1	1	0	1	1	1	0	1	1	1	0	1	1	0	1	1	1	1	0	1	0	1	1	1	1	1	0	1	1	2	1	0	1	1	1	1	2	1	1	2	0	0	0	0	0
K00974	cca; tRNA nucleotidyltransferase (CCA-adding enzyme) [EC:2.7.7.72 3.1.3.- 3.1.4.-]	0	0	0	0	0	0	0	0	0	0	0	0	0	0	0	0	0	0	0	0	0	0	0	0	0	0	0	0	0	0	0	0	0	0	0	0	0	0	0	0	0	0	0	0	0	0	0	0
K00975	glgC; glucose-1-phosphate adenylyltransferase [EC:2.7.7.27]	1	2	1	1	1	1	1	1	1	2	2	1	1	1	1	2	2	1	0	1	1	1	1	1	1	2	2	2	1	2	1	2	2	1	2	1	2	1	2	1	1	1	1	1	0	1	1	1
K00976	FPGT; fucose-1-phosphate guanylyltransferase [EC:2.7.7.30]	0	0	0	0	0	0	0	0	0	0	0	0	0	0	0	0	0	0	0	0	0	0	0	0	0	0	0	0	0	0	0	0	0	0	0	0	0	0	0	0	0	0	0	0	0	0	0	0
K00977	DNTT; DNA nucleotidylexotransferase [EC:2.7.7.31]	0	0	0	0	0	0	0	0	0	0	0	0	0	0	0	0	0	0	0	0	0	0	0	0	0	0	0	0	0	0	0	0	0	0	0	0	0	0	0	0	0	0	0	0	0	0	0	0
K00978	rfbF; glucose-1-phosphate cytidylyltransferase [EC:2.7.7.33]	0	0	0	2	0	1	0	0	0	2	0	0	0	0	0	0	1	1	0	0	1	0	0	1	0	0	0	1	0	1	0	1	0	0	0	0	0	0	2	0	0	0	2	1	0	0	0	0
K00979	kdsB; 3-deoxy-manno-octulosonate cytidylyltransferase (CMP-KDO synthetase) [EC:2.7.7.38]	0	0	0	0	0	0	0	0	0	0	0	0	0	0	0	0	0	0	0	0	0	0	0	0	0	0	0	0	0	0	0	0	0	0	0	0	0	0	0	0	0	0	0	0	0	0	0	0
K00980	tagD; glycerol-3-phosphate cytidylyltransferase [EC:2.7.7.39]	0	0	2	1	0	1	0	0	0	0	0	1	0	0	0	0	0	1	1	0	0	0	0	1	0	0	1	0	1	0	1	0	1	1	0	0	0	0	0	0	1	0	0	0	0	0	0	0
K00981	E2.7.7.41, CDS1, CDS2, cdsA; phosphatidate cytidylyltransferase [EC:2.7.7.41]	1	1	1	1	1	1	1	1	1	0	1	1	1	1	1	1	1	1	1	1	1	1	1	1	1	1	1	1	1	1	1	1	1	1	1	0	1	1	1	1	1	1	1	1	0	1	1	1
K00982	glnE; [glutamine synthetase] adenylyltransferase / [glutamine synthetase]-adenylyl-L-tyrosine phosphorylase [EC:2.7.7.42 2.7.7.89]	1	2	1	1	1	1	1	1	1	1	1	1	1	1	1	1	1	1	0	1	1	1	1	1	1	1	1	1	1	1	1	2	1	1	1	1	1	1	2	1	1	1	2	1	1	1	2	1
K00983	neuA; N-acylneuraminate cytidylyltransferase [EC:2.7.7.43]	0	0	0	0	0	0	0	1	0	0	0	1	0	0	0	0	0	0	1	0	0	0	0	0	0	0	0	0	0	0	0	0	0	0	0	0	0	0	0	0	1	0	0	0	0	0	0	0
K00984	aadA; streptomycin 3"-adenylyltransferase [EC:2.7.7.47]	0	0	0	0	0	0	0	0	0	0	0	0	0	3	0	0	0	0	1	0	1	1	0	0	0	0	0	0	0	0	1	0	1	0	1	0	0	0	0	0	0	0	0	0	0	0	0	0
K00986	ltrA; RNA-directed DNA polymerase [EC:2.7.7.49]	0	0	0	0	0	0	0	1	0	0	0	0	0	1	0	0	0	0	0	0	0	0	0	0	0	0	0	0	0	0	0	0	1	0	5	0	0	0	0	0	0	0	0	1	0	0	2	0
K00987	CEG1; mRNA guanylyltransferase [EC:2.7.7.50]	0	0	0	0	0	0	0	0	0	0	0	0	0	0	0	0	0	0	0	0	0	0	0	0	0	0	0	0	0	0	0	0	0	0	0	0	0	0	0	0	0	0	0	0	0	0	0	0
K00988	APA1_2; sulfate adenylyltransferase (ADP) / ATP adenylyltransferase [EC:2.7.7.5 2.7.7.53]	0	0	0	0	0	0	0	0	0	0	0	0	0	0	0	0	0	0	0	0	0	0	0	0	0	0	0	0	0	0	0	0	0	0	0	0	0	0	0	0	0	0	0	0	0	0	0	0
K00989	rph; ribonuclease PH [EC:2.7.7.56]	1	1	1	1	1	0	1	1	1	1	1	1	1	1	1	1	1	1	1	1	1	1	1	1	1	1	1	1	1	1	1	1	1	1	1	1	1	1	0	2	1	1	1	1	1	1	0	1
K00990	glnD; [protein-PII] uridylyltransferase [EC:2.7.7.59]	1	1	1	1	1	1	1	1	1	1	1	1	1	1	1	1	1	1	1	1	1	1	1	1	1	1	1	1	1	1	1	1	0	1	1	1	1	1	1	1	1	1	1	0	1	1	0	1
K00991	ispD; 2-C-methyl-D-erythritol 4-phosphate cytidylyltransferase [EC:2.7.7.60]	1	1	1	2	0	1	1	1	1	1	1	1	1	1	1	1	0	2	1	1	1	1	1	1	1	1	1	1	1	1	0	1	1	1	0	0	1	1	0	1	1	1	1	0	1	0	1	1
K00992	murU; N-acetyl-alpha-D-muramate 1-phosphate uridylyltransferase [EC:2.7.7.99]	0	0	0	0	0	0	0	0	0	0	0	0	0	0	0	0	0	0	0	0	0	0	0	0	0	0	0	0	0	0	0	0	1	0	0	0	0	0	0	0	0	0	0	0	0	0	0	0
K00993	EPT1; ethanolaminephosphotransferase [EC:2.7.8.1]	0	0	0	0	0	0	0	0	0	0	0	0	0	0	0	0	0	0	0	0	0	0	0	0	0	0	0	0	0	0	0	0	0	0	0	0	0	0	0	0	0	0	0	0	0	0	0	0
K00994	CHPT1, CPT1; diacylglycerol cholinephosphotransferase [EC:2.7.8.2]	0	0	0	0	0	0	0	0	0	0	0	0	0	0	0	0	0	0	0	0	0	0	0	0	0	0	0	0	0	0	0	0	0	0	0	0	0	0	0	0	0	0	0	0	0	0	0	0
K00995	pgsA, PGS1; CDP-diacylglycerol---glycerol-3-phosphate 3-phosphatidyltransferase [EC:2.7.8.5]	2	1	2	2	2	2	2	2	1	2	2	2	2	2	2	2	2	2	1	2	3	2	2	3	2	2	2	2	2	2	2	2	2	3	2	1	2	2	1	2	2	3	2	2	2	1	2	2
K00996	rfbP; undecaprenyl-phosphate galactose phosphotransferase [EC:2.7.8.6]	1	0	0	3	1	1	1	0	0	0	1	2	1	0	1	1	3	3	1	2	1	0	1	2	1	1	1	0	0	1	1	1	0	1	1	1	1	1	1	1	0	1	3	1	0	0	0	0
K00997	acpS; holo-[acyl-carrier protein] synthase [EC:2.7.8.7]	1	1	1	1	1	1	1	1	1	1	1	2	1	1	1	1	1	1	1	1	1	1	1	1	1	1	1	1	1	1	1	1	1	1	1	0	0	1	1	1	1	1	1	1	1	1	1	1
K00998	pssA; CDP-diacylglycerol---serine O-phosphatidyltransferase [EC:2.7.8.8]	0	0	0	0	0	0	0	0	0	0	0	0	0	0	0	0	0	0	0	0	0	0	0	0	0	0	0	0	0	0	0	0	0	0	0	0	0	0	0	0	0	0	0	0	0	0	0	0
K00999	CDIPT; CDP-diacylglycerol--inositol 3-phosphatidyltransferase [EC:2.7.8.11]	0	0	0	0	0	0	0	0	0	0	0	0	0	0	0	0	0	0	0	0	0	0	0	0	0	0	0	0	0	0	0	0	0	0	0	0	0	0	0	0	0	0	0	0	0	0	0	0
K01000	mraY; phospho-N-acetylmuramoyl-pentapeptide-transferase [EC:2.7.8.13]	1	1	1	1	1	2	1	2	1	1	1	1	1	1	2	1	1	1	1	1	1	1	1	1	1	2	1	1	2	1	1	1	3	2	1	0	1	2	1	1	1	1	0	1	0	1	1	1
K01001	ALG7; UDP-N-acetylglucosamine--dolichyl-phosphate N-acetylglucosaminephosphotransferase [EC:2.7.8.15]	0	0	0	0	0	0	0	0	0	0	0	0	0	0	0	0	0	0	0	0	0	0	0	0	0	0	0	0	0	0	0	0	0	0	0	0	0	0	0	0	0	0	0	0	0	0	0	0
K01002	mdoB; phosphoglycerol transferase [EC:2.7.8.20]	0	0	0	0	0	0	0	0	0	0	0	0	0	0	0	0	0	0	0	0	0	0	0	0	0	0	0	0	0	0	0	0	0	0	0	0	0	0	0	0	0	0	0	0	0	0	0	0
K01003	bcpA; oxaloacetate decarboxylase [EC:4.1.1.112]	0	0	0	0	0	0	0	0	0	0	0	0	0	0	0	0	0	0	0	0	0	0	0	0	0	0	0	0	0	0	0	0	1	0	0	1	0	0	0	0	0	0	0	0	0	0	0	0
K01004	pcs; phosphatidylcholine synthase [EC:2.7.8.24]	0	0	0	0	0	0	0	0	0	0	0	0	0	0	0	0	0	0	0	0	0	1	1	0	0	0	0	0	0	0	0	0	0	0	1	0	0	0	0	0	0	0	0	0	0	0	0	1
K01006	ppdK; pyruvate, orthophosphate dikinase [EC:2.7.9.1]	1	0	0	1	1	1	1	1	1	1	1	1	2	1	0	1	1	1	0	2	0	1	1	0	1	0	1	1	1	1	0	1	1	0	1	1	1	1	1	1	0	1	1	1	1	2	3	2
K01007	pps, ppsA; pyruvate, water dikinase [EC:2.7.9.2]	0	0	1	1	0	1	0	1	0	6	1	0	0	0	3	0	3	1	1	0	1	2	1	1	0	1	0	0	0	2	2	0	0	1	1	3	0	0	1	0	0	0	5	1	2	0	0	2
K01008	selD, SEPHS; selenide, water dikinase [EC:2.7.9.3]	0	1	0	1	1	1	1	1	0	1	0	1	0	1	0	0	1	1	1	0	1	0	0	1	0	1	1	1	1	1	1	1	1	1	0	0	1	0	2	0	1	0	0	0	0	0	0	0
K01011	TST, MPST, sseA; thiosulfate/3-mercaptopyruvate sulfurtransferase [EC:2.8.1.1 2.8.1.2]	1	1	2	2	1	2	1	2	1	3	1	2	1	0	1	0	2	2	2	1	3	1	1	2	1	1	1	1	2	2	2	1	2	2	2	0	1	1	2	1	2	1	2	0	1	0	1	1
K01012	bioB; biotin synthase [EC:2.8.1.6]	0	0	0	1	1	1	1	0	1	0	0	0	0	0	1	1	1	1	1	0	0	0	1	0	0	0	1	1	1	1	1	1	0	0	0	0	0	1	1	0	1	1	0	0	0	1	0	0
K01014	SULT1A; aryl sulfotransferase [EC:2.8.2.1]	0	0	0	0	0	0	0	0	0	0	0	0	0	0	0	0	0	0	0	0	0	0	0	0	0	0	0	0	0	0	0	0	1	0	0	0	0	0	0	0	0	0	0	0	0	0	0	0
K01015	SULT2B1; alcohol sulfotransferase [EC:2.8.2.2]	0	0	0	0	0	0	0	0	0	0	0	0	0	0	0	0	0	0	0	0	0	0	0	0	0	0	0	0	0	0	0	0	0	0	0	0	0	0	0	0	0	0	0	0	0	0	0	0
K01016	SULT1E1, STE; estrone sulfotransferase [EC:2.8.2.4]	0	0	0	0	0	0	0	0	0	0	0	0	0	0	0	0	0	0	0	0	0	0	0	0	0	0	0	0	0	0	0	0	0	0	0	0	0	0	0	0	0	0	0	0	0	0	0	0
K01017	CHST11; chondroitin 4-sulfotransferase 11 [EC:2.8.2.5]	0	0	0	0	0	0	0	0	0	0	0	0	0	0	0	0	0	0	0	0	0	0	0	0	0	0	0	0	0	0	0	0	0	0	0	0	0	0	0	0	0	0	0	0	0	0	0	0
K01019	GAL3ST1; galactosylceramide sulfotransferase [EC:2.8.2.11]	0	0	0	0	0	0	0	0	0	0	0	0	0	0	0	0	0	0	0	0	0	0	0	0	0	0	0	0	0	0	0	0	0	0	0	0	0	0	0	0	0	0	0	0	0	0	0	0
K01020	CHST3; chondroitin 6-sulfotransferase 3 [EC:2.8.2.17]	0	0	0	0	0	0	0	0	0	0	0	0	0	0	0	0	0	0	0	0	0	0	0	0	0	0	0	0	0	0	0	0	0	0	0	0	0	0	0	0	0	0	0	0	0	0	0	0
K01021	TPST; protein-tyrosine sulfotransferase [EC:2.8.2.20]	0	0	0	0	0	0	0	0	0	0	0	0	0	0	0	0	0	0	0	0	0	0	0	0	0	0	0	0	0	0	0	0	0	0	0	1	0	0	0	0	0	0	0	0	0	0	0	0
K01022	CHST1; keratan sulfate 6-sulfotransferase 1 [EC:2.8.2.21]	0	0	0	0	0	0	0	0	0	0	0	0	0	0	0	0	0	0	0	0	0	0	0	0	0	0	0	0	0	0	0	0	0	0	0	0	0	0	0	0	0	0	0	0	0	0	0	0
K01023	assT; arylsulfate sulfotransferase [EC:2.8.2.22]	0	0	0	0	0	0	0	0	0	0	0	0	0	0	0	0	0	0	0	0	0	0	0	0	0	0	0	0	0	0	0	0	0	0	1	0	0	0	0	0	0	0	0	0	0	0	0	0
K01024	HS3ST1; [heparan sulfate]-glucosamine 3-sulfotransferase 1 [EC:2.8.2.23]	0	0	0	0	0	0	0	0	0	0	0	0	0	0	0	0	0	0	0	0	0	0	0	0	0	0	0	0	0	0	0	0	0	0	0	0	0	0	0	0	0	0	0	0	0	0	0	0
K01025	SULT1; sulfotransferase [EC:2.8.2.-]	0	0	0	0	0	0	0	0	0	0	0	0	0	0	0	0	0	0	0	0	0	0	0	0	0	0	0	0	0	0	0	0	0	0	0	0	0	0	0	0	0	0	0	0	0	0	0	0
K01026	pct; propionate CoA-transferase [EC:2.8.3.1]	1	0	0	1	1	0	0	0	0	0	0	0	0	0	0	0	1	1	0	0	0	0	0	0	0	0	0	0	0	3	0	0	0	0	0	0	0	2	1	0	0	2	0	0	0	0	0	0
K01027	OXCT; 3-oxoacid CoA-transferase [EC:2.8.3.5]	0	0	0	0	0	0	0	0	0	0	0	0	0	0	0	0	0	0	0	0	0	0	0	0	0	0	0	0	0	0	0	0	0	0	0	0	0	0	0	0	0	0	0	0	0	0	0	0
K01028	E2.8.3.5A, scoA; 3-oxoacid CoA-transferase subunit A [EC:2.8.3.5]	1	1	1	1	1	1	1	1	0	1	1	1	1	1	1	1	1	1	1	1	1	1	1	0	1	1	1	1	1	1	1	1	1	1	0	1	1	1	1	2	1	2	1	1	1	1	2	0
K01029	E2.8.3.5B, scoB; 3-oxoacid CoA-transferase subunit B [EC:2.8.3.5]	1	0	1	1	1	1	1	0	1	1	1	1	1	1	1	1	1	1	1	1	1	1	1	1	1	1	1	1	1	1	1	1	1	1	0	2	1	0	1	2	1	2	1	1	1	1	1	1
K01031	pcaI; 3-oxoadipate CoA-transferase, alpha subunit [EC:2.8.3.6]	0	0	0	1	0	0	0	1	0	0	0	0	1	0	0	0	1	1	0	0	1	0	0	0	0	0	0	1	0	0	0	0	0	0	0	0	1	0	0	0	0	0	0	0	0	0	0	0
K01032	pcaJ; 3-oxoadipate CoA-transferase, beta subunit [EC:2.8.3.6]	0	0	0	1	0	0	0	1	0	0	0	0	0	0	0	0	1	1	0	0	1	0	0	0	0	0	0	1	0	0	0	0	0	0	0	0	1	0	0	0	0	0	0	0	0	0	0	0
K01034	atoD; acetate CoA/acetoacetate CoA-transferase alpha subunit [EC:2.8.3.8 2.8.3.9]	0	0	0	0	0	1	0	0	0	0	0	0	0	0	0	0	0	0	0	0	0	0	0	0	0	0	0	0	0	1	0	0	0	0	0	0	0	1	0	0	0	0	0	0	0	0	0	0
K01035	atoA; acetate CoA/acetoacetate CoA-transferase beta subunit [EC:2.8.3.8 2.8.3.9]	0	0	0	0	0	1	0	0	0	0	0	0	0	0	0	0	0	0	0	0	0	0	0	0	0	0	0	0	0	1	0	0	0	0	0	0	0	1	0	0	0	0	0	0	0	0	0	0
K01039	gctA; glutaconate CoA-transferase, subunit A [EC:2.8.3.12]	0	0	0	0	0	0	0	1	0	0	0	0	0	0	0	0	0	0	0	0	0	0	0	0	0	0	1	1	0	0	0	0	1	0	0	0	0	0	0	0	0	0	0	0	0	0	0	0
K01040	gctB; glutaconate CoA-transferase, subunit B [EC:2.8.3.12]	0	0	0	0	0	0	0	1	0	0	0	0	0	0	0	0	0	0	0	0	0	0	0	0	0	0	1	1	0	0	0	0	1	0	0	0	0	0	0	0	0	0	0	0	0	0	0	0
K01042	selA; L-seryl-tRNA(Ser) seleniumtransferase [EC:2.9.1.1]	0	1	0	1	0	1	1	1	0	1	0	0	0	0	0	0	1	1	1	0	1	0	0	1	0	1	1	1	1	1	1	1	1	1	0	0	1	0	2	0	1	0	0	0	0	0	1	0
K01044	CES1; carboxylesterase 1 [EC:3.1.1.1]	0	0	0	0	0	0	0	0	0	0	0	0	0	0	0	0	0	0	0	0	0	0	0	0	0	0	0	0	0	0	0	0	0	0	0	0	0	0	0	0	0	0	0	0	0	0	0	0
K01045	PON; arylesterase / paraoxonase [EC:3.1.1.2 3.1.8.1]	0	0	0	0	0	0	0	0	0	0	0	0	0	0	0	0	0	0	0	0	0	0	0	0	0	0	0	0	0	0	0	0	0	0	0	0	0	0	0	0	0	0	0	0	0	0	0	0
K01046	lip, TGL2; triacylglycerol lipase [EC:3.1.1.3]	0	1	1	0	0	0	4	1	2	1	1	2	0	0	0	2	0	0	1	2	0	1	0	1	1	2	3	2	2	1	3	3	1	1	1	0	2	1	0	0	2	0	0	1	0	1	1	1
K01047	PLA2G, SPLA2; secretory phospholipase A2 [EC:3.1.1.4]	0	0	0	0	0	0	0	0	0	0	0	0	0	0	0	0	0	0	0	0	0	0	0	0	0	0	0	0	0	0	0	0	0	0	0	0	0	0	0	0	0	0	0	0	0	0	0	0
K01048	pldB; lysophospholipase [EC:3.1.1.5]	1	1	1	1	1	1	1	2	1	0	1	1	1	1	1	1	0	1	1	1	1	1	2	0	1	1	1	1	1	1	1	1	0	1	1	2	1	1	0	1	1	2	1	0	1	0	0	1
K01049	ACHE; acetylcholinesterase [EC:3.1.1.7]	0	0	0	0	0	0	0	0	0	0	0	0	0	0	0	0	0	0	0	0	0	0	0	0	0	0	0	0	0	0	0	0	0	0	0	0	0	0	0	0	0	0	0	0	0	0	0	0
K01050	BCHE; cholinesterase [EC:3.1.1.8]	0	0	0	0	0	0	0	0	0	0	0	0	0	0	0	0	0	0	0	0	0	0	0	0	0	0	0	0	0	0	0	0	0	0	0	0	0	0	0	0	0	0	0	0	0	0	0	0
K01051	E3.1.1.11; pectinesterase [EC:3.1.1.11]	0	1	0	0	0	0	0	0	0	0	0	0	0	0	0	0	0	0	0	0	1	0	0	0	0	0	0	0	0	0	0	0	0	0	0	0	0	0	0	0	0	0	0	0	0	0	0	0
K01052	LIPA; lysosomal acid lipase/cholesteryl ester hydrolase [EC:3.1.1.13]	0	0	0	0	0	0	0	0	0	0	0	0	0	0	0	0	0	0	0	0	0	0	0	0	0	0	0	0	0	0	0	0	0	0	0	0	0	0	0	0	0	0	0	0	0	0	0	0
K01053	E3.1.1.17, gnl, RGN; gluconolactonase [EC:3.1.1.17]	0	0	0	0	0	0	0	0	0	0	0	0	0	0	0	0	0	0	0	0	1	0	0	1	0	0	0	0	0	0	0	0	0	0	0	0	0	0	0	0	0	0	0	0	0	1	0	0
K01054	MGLL; acylglycerol lipase [EC:3.1.1.23]	0	0	1	1	0	0	1	0	0	0	0	0	0	0	0	0	0	1	0	0	0	0	0	0	0	0	1	1	0	0	1	1	0	0	0	0	0	0	0	0	0	0	0	1	0	0	0	0
K01055	pcaD; 3-oxoadipate enol-lactonase [EC:3.1.1.24]	0	0	0	1	1	1	0	1	1	1	1	4	1	0	0	0	0	1	1	3	2	0	0	5	0	0	1	1	0	1	0	0	2	1	1	0	0	0	2	2	0	1	1	0	0	1	1	0
K01056	PTH1, pth, spoVC; peptidyl-tRNA hydrolase, PTH1 family [EC:3.1.1.29]	1	1	1	1	1	1	1	1	1	0	1	1	1	1	1	1	1	1	1	1	1	1	1	1	1	1	1	1	1	1	1	1	1	1	1	1	1	1	1	1	1	1	1	1	1	1	1	1
K01057	PGLS, pgl, devB; 6-phosphogluconolactonase [EC:3.1.1.31]	1	0	1	0	1	1	1	0	0	0	1	1	1	0	1	1	1	0	0	1	1	1	1	1	1	1	1	1	1	1	1	1	1	1	1	0	1	0	1	1	1	1	0	1	0	1	1	1
K01058	pldA; phospholipase A1/A2 [EC:3.1.1.32 3.1.1.4]	0	0	0	0	0	0	0	0	0	0	0	0	0	0	0	0	0	0	0	0	0	0	0	0	0	0	0	0	0	0	0	0	0	0	0	0	0	0	0	0	0	0	0	0	0	0	0	0
K01059	LPL; lipoprotein lipase [EC:3.1.1.34]	0	0	0	0	0	0	0	0	0	0	0	0	0	0	0	0	0	0	0	0	0	0	0	0	0	0	0	0	0	0	0	0	0	0	0	0	0	0	0	0	0	0	0	0	0	0	0	0
K01060	cah; cephalosporin-C deacetylase [EC:3.1.1.41]	0	0	0	0	0	0	0	0	0	0	0	0	0	0	0	0	0	0	0	0	2	0	0	2	0	0	0	0	0	0	0	0	0	0	0	0	0	0	0	0	0	0	0	0	1	0	1	0
K01061	E3.1.1.45; carboxymethylenebutenolidase [EC:3.1.1.45]	2	1	1	0	0	1	2	3	0	0	1	2	1	1	3	0	0	0	2	1	1	1	2	1	1	1	1	3	2	1	2	1	2	2	1	2	1	0	0	3	2	1	0	0	0	2	2	1
K01062	PLA2G7, PAFAH; platelet-activating factor acetylhydrolase [EC:3.1.1.47]	0	0	0	0	0	0	0	0	0	0	0	0	0	0	0	0	0	0	0	0	1	0	0	1	0	0	0	0	0	0	0	0	0	0	0	0	0	0	0	0	0	0	0	0	0	0	0	0
K01063	JHE; juvenile-hormone esterase [EC:3.1.1.59]	0	0	0	0	0	0	0	0	0	0	0	0	0	0	0	0	0	0	0	0	0	0	0	0	0	0	0	0	0	0	0	0	0	0	0	0	0	0	0	0	0	0	0	0	0	0	0	0
K01064	WNT9; wingless-type MMTV integration site family, member 9	0	0	0	0	0	0	0	0	0	0	0	0	0	0	0	0	0	0	0	0	0	0	0	0	0	0	0	0	0	0	0	0	0	0	0	0	0	0	0	0	0	0	0	0	0	0	0	0
K01065	AOAH; acyloxyacyl hydrolase [EC:3.1.1.77]	0	0	0	0	0	0	0	0	0	0	0	0	0	0	0	0	0	0	0	0	0	0	0	0	0	0	0	0	0	0	0	0	0	0	0	0	0	0	0	0	0	0	0	0	0	0	0	0
K01066	aes; acetyl esterase [EC:3.1.1.-]	2	2	1	1	5	2	2	0	1	0	1	4	3	1	2	2	1	1	0	5	11	1	5	5	2	1	3	2	1	5	2	3	1	1	0	0	2	0	3	2	2	3	0	1	1	1	1	0
K01067	E3.1.2.1, ACH1; acetyl-CoA hydrolase [EC:3.1.2.1]	0	1	0	1	0	1	0	2	1	0	2	0	0	1	1	1	1	1	0	1	0	1	1	0	1	0	0	0	1	1	1	0	1	0	1	1	0	1	0	0	1	0	1	0	0	1	0	1
K01068	ACOT1_2_4; acyl-coenzyme A thioesterase 1/2/4 [EC:3.1.2.2]	0	0	0	0	0	0	0	0	0	0	0	0	0	0	0	0	0	0	0	0	0	0	0	0	0	0	0	0	0	0	0	0	0	0	0	0	0	0	0	0	0	0	0	0	0	0	0	0
K01069	gloB, gloC, HAGH; hydroxyacylglutathione hydrolase [EC:3.1.2.6]	3	2	3	3	3	5	5	7	4	1	4	4	3	4	4	3	3	3	2	4	3	4	3	3	4	5	3	6	5	4	4	5	5	5	3	2	3	4	3	4	3	4	1	2	3	5	2	3
K01070	frmB, ESD, fghA; S-formylglutathione hydrolase [EC:3.1.2.12]	0	0	0	0	0	0	0	0	0	0	0	0	0	0	0	0	0	0	0	0	0	0	0	0	0	0	0	0	0	0	0	0	0	0	0	0	0	0	0	0	0	0	0	0	0	0	0	0
K01071	MCH; medium-chain acyl-[acyl-carrier-protein] hydrolase [EC:3.1.2.21]	0	0	0	0	1	0	0	0	1	0	0	0	0	0	0	0	0	0	0	0	0	0	0	0	0	0	0	0	0	0	0	0	0	0	1	0	0	0	0	0	0	1	1	0	0	0	0	0
K01073	E3.1.2.20; acyl-CoA hydrolase [EC:3.1.2.20]	0	2	0	0	0	0	1	0	0	0	1	0	0	1	0	0	0	0	0	0	0	0	0	0	0	1	1	0	0	0	1	1	0	0	0	0	1	0	0	0	0	0	0	0	0	0	0	0
K01074	PPT; palmitoyl-protein thioesterase [EC:3.1.2.22]	0	0	0	0	0	0	0	0	0	0	0	0	0	0	0	0	0	0	0	0	0	0	0	0	0	0	0	0	0	0	0	0	0	0	0	0	0	0	0	0	0	0	0	0	0	0	0	0
K01075	E3.1.2.23; 4-hydroxybenzoyl-CoA thioesterase [EC:3.1.2.23]	0	0	1	0	0	0	0	0	0	0	0	0	1	1	0	0	2	0	1	0	0	1	1	0	1	0	0	0	1	0	0	0	0	0	0	0	0	0	0	1	1	1	0	0	0	0	0	1
K01077	E3.1.3.1, phoA, phoB; alkaline phosphatase [EC:3.1.3.1]	0	0	2	3	0	0	1	0	0	0	0	0	0	1	1	1	0	3	0	0	2	0	0	3	0	2	1	2	1	0	1	1	0	0	0	0	1	0	1	0	0	0	0	0	0	0	0	0
K01078	PHO; acid phosphatase [EC:3.1.3.2]	0	0	0	0	0	0	0	0	0	0	0	0	0	0	0	0	0	0	0	0	0	0	0	0	0	0	0	0	0	0	0	0	0	0	0	0	0	0	0	0	0	0	0	0	0	0	0	0
K01079	serB, PSPH; phosphoserine phosphatase [EC:3.1.3.3]	1	1	1	1	1	1	1	1	1	1	1	1	1	1	1	1	1	1	0	1	1	0	1	1	1	1	1	1	1	1	1	1	0	1	1	0	1	1	1	1	1	1	1	1	0	1	1	0
K01080	PLPP1_2_3; phosphatidate phosphatase [EC:3.1.3.4]	0	0	0	0	0	0	0	0	0	0	0	0	0	0	0	0	0	0	0	0	0	0	0	0	0	0	0	0	0	0	0	0	0	0	0	0	0	0	0	0	0	0	0	0	0	0	0	0
K01081	E3.1.3.5; 5'-nucleotidase [EC:3.1.3.5]	1	0	1	0	1	0	1	2	1	0	2	0	1	1	1	1	0	0	1	1	1	1	0	1	0	1	1	1	1	1	1	1	1	1	1	0	1	0	0	1	1	1	0	0	0	0	1	1
K01082	cysQ, MET22, BPNT1; 3'(2'), 5'-bisphosphate nucleotidase [EC:3.1.3.7]	0	1	1	0	0	0	0	0	0	0	0	1	0	1	1	0	0	0	0	0	0	1	0	0	0	0	0	0	0	0	1	0	1	0	1	1	0	0	0	0	0	0	0	1	0	0	0	0
K01083	E3.1.3.8; 3-phytase [EC:3.1.3.8]	0	0	0	0	0	0	0	0	0	0	0	0	0	1	0	0	0	0	0	0	0	0	0	1	0	0	0	0	0	0	0	0	0	0	0	0	0	0	0	0	0	0	0	0	0	0	0	0
K01084	G6PC; glucose-6-phosphatase [EC:3.1.3.9]	0	0	0	0	0	0	0	0	0	0	0	0	0	0	0	0	0	0	0	0	0	0	0	0	0	0	0	0	0	0	0	0	0	0	0	0	0	0	0	0	0	0	0	0	0	0	0	0
K01085	agp; glucose-1-phosphatase [EC:3.1.3.10]	0	0	0	0	0	0	0	0	0	0	0	0	0	0	0	0	0	0	0	0	0	0	0	0	0	0	0	0	0	0	0	0	0	0	0	0	0	0	0	0	0	0	0	0	0	0	0	0
K01086	fbp-SEBP; fructose-1,6-bisphosphatase I / sedoheptulose-1,7-bisphosphatase [EC:3.1.3.11 3.1.3.37]	0	0	0	0	0	0	0	0	0	1	0	0	0	0	0	0	0	0	0	1	0	0	0	0	1	0	0	0	0	0	0	0	0	0	0	0	0	0	0	0	0	0	0	0	0	0	0	0
K01087	otsB; trehalose 6-phosphate phosphatase [EC:3.1.3.12]	0	0	1	1	0	1	1	1	0	1	0	1	0	0	0	1	1	1	1	0	1	0	0	1	0	0	1	1	1	0	1	1	1	1	1	0	1	1	1	0	1	0	1	0	0	0	1	0
K01089	hisB; imidazoleglycerol-phosphate dehydratase / histidinol-phosphatase [EC:4.2.1.19 3.1.3.15]	0	0	0	0	0	0	0	0	0	0	0	0	0	0	0	0	0	0	0	0	0	0	0	0	0	0	0	0	0	0	0	0	0	0	0	0	0	0	0	0	0	0	0	0	0	0	0	0
K01090	E3.1.3.16; protein phosphatase [EC:3.1.3.16]	0	0	0	1	1	0	0	0	0	1	0	0	0	1	0	0	0	1	0	1	1	0	0	1	0	0	0	0	1	0	1	0	0	0	1	0	0	0	1	0	2	0	0	0	0	0	0	0
K01091	gph; phosphoglycolate phosphatase [EC:3.1.3.18]	1	0	1	1	0	1	2	1	0	1	0	1	1	0	0	2	1	1	0	0	2	0	1	2	0	1	0	0	1	1	0	0	2	1	0	0	0	0	1	1	1	1	2	0	0	2	2	0
K01092	E3.1.3.25, IMPA, suhB; myo-inositol-1(or 4)-monophosphatase [EC:3.1.3.25]	1	2	1	2	1	3	3	2	2	2	3	2	1	0	2	2	2	2	1	2	1	2	1	2	2	1	2	2	2	2	1	2	2	2	1	2	2	2	2	1	2	1	1	1	2	0	1	1
K01093	appA; 4-phytase / acid phosphatase [EC:3.1.3.26 3.1.3.2]	0	0	0	0	0	0	0	0	0	0	0	0	0	0	0	0	0	0	0	0	0	0	0	0	0	0	0	0	0	0	0	0	0	0	0	0	0	0	0	0	0	0	0	0	0	0	0	0
K01094	GEP4; phosphatidylglycerophosphatase GEP4 [EC:3.1.3.27]	0	0	0	0	0	0	0	0	0	0	0	0	0	0	0	0	0	0	0	0	0	0	0	0	0	0	0	0	0	0	0	0	0	0	0	0	0	0	0	0	0	0	0	0	0	0	0	0
K01095	pgpA; phosphatidylglycerophosphatase A [EC:3.1.3.27]	0	0	0	0	0	0	0	0	0	0	0	0	0	0	0	0	0	0	0	0	0	0	0	0	0	0	0	0	0	0	0	0	0	0	0	0	0	0	0	0	0	0	0	0	0	0	0	0
K01096	pgpB; phosphatidylglycerophosphatase B [EC:3.1.3.27 3.1.3.81 3.1.3.4 3.6.1.27]	0	0	0	0	0	0	0	0	0	0	0	0	0	0	0	0	0	0	0	0	0	0	0	0	0	0	0	0	0	0	0	0	0	0	0	0	0	0	0	0	0	0	0	0	0	0	0	0
K01097	NANP; N-acylneuraminate-9-phosphatase [EC:3.1.3.29]	0	0	0	0	0	0	0	0	0	0	0	0	0	0	0	0	0	0	0	0	0	0	0	0	0	0	0	0	0	0	0	0	0	0	0	0	0	0	0	0	0	0	0	0	0	0	0	0
K01098	CET1; polynucleotide 5'-triphosphatase [EC:3.6.1.-]	0	0	0	0	0	0	0	0	0	0	0	0	0	0	0	0	0	0	0	0	0	0	0	0	0	0	0	0	0	0	0	0	0	0	0	0	0	0	0	0	0	0	0	0	0	0	0	0
K01099	INPP5B_F; inositol polyphosphate 5-phosphatase INPP5B/F [EC:3.1.3.36]	0	0	0	0	0	0	0	0	0	0	0	0	0	0	0	0	0	0	0	0	0	0	0	0	0	0	0	0	0	0	0	0	0	0	0	0	0	0	0	0	0	0	0	0	0	0	0	0
K01100	E3.1.3.37; sedoheptulose-bisphosphatase [EC:3.1.3.37]	0	0	0	0	0	0	0	0	0	0	0	0	0	0	0	0	0	0	0	0	0	0	0	0	0	0	0	0	0	0	0	0	0	0	0	0	0	0	0	0	0	0	0	0	0	0	0	0
K01101	E3.1.3.41; 4-nitrophenyl phosphatase [EC:3.1.3.41]	0	0	0	0	0	1	0	0	0	0	0	0	0	0	0	1	0	0	0	0	0	0	0	0	0	0	0	0	0	0	0	0	0	0	0	0	0	0	0	0	0	0	0	0	0	0	0	0
K01102	PDP; pyruvate dehydrogenase phosphatase [EC:3.1.3.43]	0	0	0	0	0	0	0	0	0	0	0	0	0	0	0	0	0	0	0	0	0	0	0	0	0	0	0	0	0	0	0	0	0	0	0	0	0	0	0	0	0	0	0	0	0	0	0	0
K01103	PFKFB3; 6-phosphofructo-2-kinase / fructose-2,6-biphosphatase 3 [EC:2.7.1.105 3.1.3.46]	0	0	0	0	0	0	0	0	0	0	0	0	0	0	0	0	0	0	0	0	0	0	0	0	0	0	0	0	0	0	0	0	0	0	0	0	0	0	0	0	0	0	0	0	0	0	0	0
K01104	E3.1.3.48; protein-tyrosine phosphatase [EC:3.1.3.48]	2	2	4	1	3	1	3	5	2	0	4	1	2	4	2	3	2	1	3	6	3	1	1	3	3	3	3	2	3	1	2	3	2	3	3	1	2	1	2	3	4	2	1	1	1	2	1	1
K01106	E3.1.3.56; inositol-1,4,5-trisphosphate 5-phosphatase [EC:3.1.3.56]	0	0	0	0	0	0	0	0	0	0	0	0	0	0	0	0	0	0	0	0	0	0	0	0	0	0	0	0	0	0	0	0	0	0	0	0	0	0	0	0	0	0	0	0	0	0	0	0
K01107	INPP1; inositol polyphosphate 1-phosphatase [EC:3.1.3.57]	0	0	0	0	0	0	0	0	0	0	0	0	0	0	0	0	0	0	0	0	0	0	0	0	0	0	0	0	0	0	0	0	0	0	0	0	0	0	0	0	0	0	0	0	0	0	0	0
K01108	MTM1; myotubularin [EC:3.1.3.64 3.1.3.95]	0	0	0	0	0	0	0	0	0	0	0	0	0	0	0	0	0	0	0	0	0	0	0	0	0	0	0	0	0	0	0	0	0	0	0	0	0	0	0	0	0	0	0	0	0	0	0	0
K01109	INPP4; inositol polyphosphate-4-phosphatase [EC:3.1.3.66]	0	0	0	0	0	0	0	0	0	0	0	0	0	0	0	0	0	0	0	0	0	0	0	0	0	0	0	0	0	0	0	0	0	0	0	0	0	0	0	0	0	0	0	0	0	0	0	0
K01110	PTEN; phosphatidylinositol-3,4,5-trisphosphate 3-phosphatase and dual-specificity protein phosphatase PTEN [EC:3.1.3.16 3.1.3.48 3.1.3.67]	0	0	0	0	0	0	0	0	0	0	0	0	0	0	0	0	0	0	0	0	0	0	0	0	0	0	0	0	0	0	0	0	0	0	0	0	0	0	0	0	0	0	0	0	0	0	0	0
K01111	E3.1.3.68; 2-deoxyglucose-6-phosphatase [EC:3.1.3.68]	0	0	0	0	0	0	0	0	0	0	0	0	0	0	0	0	0	0	0	0	0	0	0	0	0	0	0	0	0	0	0	0	0	0	0	0	0	0	0	0	0	0	0	0	0	0	0	0
K01112	PHPT1; phosphohistidine phosphatase [EC:3.9.1.3]	0	0	0	0	0	0	0	0	0	0	0	0	0	0	0	0	0	0	0	0	0	0	0	0	0	0	0	0	0	0	0	0	0	0	0	0	0	0	0	0	0	0	0	0	0	0	0	0
K01113	phoD; alkaline phosphatase D [EC:3.1.3.1]	0	0	1	1	0	0	3	0	0	0	2	0	0	1	1	2	1	1	2	1	3	0	0	3	1	4	2	4	2	0	1	4	1	1	0	0	2	0	2	0	3	0	0	0	0	1	0	0
K01114	plc; phospholipase C [EC:3.1.4.3]	1	0	0	0	2	0	0	1	0	0	0	1	0	0	0	0	0	0	3	0	0	0	1	0	1	1	0	0	2	0	0	0	0	0	0	0	0	0	0	0	2	1	0	0	0	3	2	1
K01115	PLD1_2; phospholipase D1/2 [EC:3.1.4.4]	0	0	0	0	0	0	0	1	1	1	1	0	0	0	1	0	0	0	1	0	0	0	0	1	0	1	0	0	1	0	1	0	0	1	0	0	0	0	0	0	1	0	1	0	0	0	1	0
K01116	PLCG1; phosphatidylinositol phospholipase C, gamma-1 [EC:3.1.4.11]	0	0	0	0	0	0	0	0	0	0	0	0	0	0	0	0	0	0	0	0	0	0	0	0	0	0	0	0	0	0	0	0	0	0	0	0	0	0	0	0	0	0	0	0	0	0	0	0
K01117	sph; sphingomyelin phosphodiesterase [EC:3.1.4.12]	0	0	0	0	0	0	0	0	0	0	0	0	0	0	0	0	0	0	0	0	0	0	0	0	0	0	0	0	0	0	0	0	0	0	0	0	0	0	0	0	0	0	0	0	0	0	0	0
K01118	acpD, azoR; FMN-dependent NADH-azoreductase [EC:1.7.1.17]	0	0	1	0	0	0	0	0	0	0	0	0	0	0	0	0	0	0	0	0	1	0	0	1	0	0	0	0	0	0	0	0	0	0	0	0	1	0	0	0	0	0	1	0	0	0	1	0
K01119	cpdB; 2',3'-cyclic-nucleotide 2'-phosphodiesterase / 3'-nucleotidase [EC:3.1.4.16 3.1.3.6]	0	0	1	0	0	0	0	1	0	0	0	0	0	1	1	0	0	0	1	0	0	0	0	1	0	0	0	0	1	0	1	0	1	1	0	0	0	0	0	0	1	0	0	0	0	0	0	0
K01120	cpdP; 3',5'-cyclic-nucleotide phosphodiesterase [EC:3.1.4.17]	0	0	0	0	0	0	0	0	0	0	0	0	0	0	0	0	0	0	0	0	0	0	0	0	0	0	0	0	0	0	0	0	0	0	0	0	0	0	0	0	0	0	0	0	0	0	0	0
K01121	CNP; 2',3'-cyclic-nucleotide 3'-phosphodiesterase [EC:3.1.4.37]	0	0	0	0	0	0	0	0	0	0	0	0	0	0	0	0	0	0	0	0	0	0	0	0	0	0	0	0	0	0	0	0	0	0	0	0	0	0	0	0	0	0	0	0	0	0	0	0
K01122	ENPP2; ectonucleotide pyrophosphatase/phosphodiesterase family member 2 [EC:3.1.4.39]	0	0	0	0	0	0	0	0	0	0	0	0	0	0	0	0	0	0	0	0	0	0	0	0	0	0	0	0	0	0	0	0	0	0	0	0	0	0	0	0	0	0	0	0	0	0	0	0
K01123	E3.1.4.41; sphingomyelin phosphodiesterase D [EC:3.1.4.41]	0	0	0	0	0	0	0	0	0	0	0	0	0	0	0	0	0	0	0	0	0	0	0	0	0	0	0	0	0	0	0	0	0	0	0	0	0	0	0	0	0	0	0	0	0	0	0	0
K01124	GDPD2; glycerophosphoinositol inositolphosphodiesterase [EC:3.1.4.43]	0	0	0	0	0	0	0	0	0	0	0	0	0	0	0	0	0	0	0	0	0	0	0	0	0	0	0	0	0	0	0	0	0	0	0	0	0	0	0	0	0	0	0	0	0	0	0	0
K01125	NAGPA; N-acetylglucosamine-1-phosphodiester alpha-N-acetylglucosaminidase [EC:3.1.4.45]	0	0	0	0	0	0	0	0	0	0	0	0	0	0	0	0	0	0	0	0	0	0	0	0	0	0	0	0	0	0	0	0	0	0	0	0	0	0	0	0	0	0	0	0	0	0	0	0
K01126	E3.1.4.46, glpQ, ugpQ; glycerophosphoryl diester phosphodiesterase [EC:3.1.4.46]	3	2	3	2	3	3	3	2	3	0	2	2	2	3	2	4	2	2	2	2	2	2	2	3	2	5	3	3	3	2	3	3	4	6	2	2	3	2	2	2	4	3	2	1	1	3	2	2
K01127	GPLD1; glycosylphosphatidylinositol phospholipase D [EC:3.1.4.50]	0	0	0	0	0	0	0	0	0	0	0	0	0	0	0	0	0	0	0	0	0	0	0	0	0	0	0	0	0	0	0	0	0	0	0	0	0	0	0	0	0	0	0	0	0	0	0	0
K01128	SMPDL3; sphingomyelin phosphodiesterase acid-like 3 [EC:3.1.4.-]	0	0	0	0	0	0	0	0	0	0	0	0	0	0	0	0	0	0	0	0	0	0	0	0	0	0	0	0	0	0	0	0	0	0	0	0	0	0	0	0	0	0	0	0	0	0	0	0
K01129	dgt; dGTPase [EC:3.1.5.1]	1	1	1	1	1	1	1	1	1	1	1	1	1	1	1	1	1	1	1	1	1	1	1	1	1	1	1	1	1	1	1	1	1	1	1	1	1	1	1	1	1	1	1	1	1	1	1	1
K01130	E3.1.6.1, aslA; arylsulfatase [EC:3.1.6.1]	0	0	0	0	0	0	0	0	0	2	0	2	0	0	0	0	0	0	1	2	0	0	1	0	2	1	0	0	2	0	0	0	1	0	0	0	0	0	0	0	3	0	1	0	0	1	0	0
K01131	STS; steryl-sulfatase [EC:3.1.6.2]	0	0	0	0	0	0	0	0	0	0	0	0	0	0	0	0	0	0	0	0	0	0	0	0	0	0	0	0	0	0	0	0	0	0	0	0	0	0	0	0	0	0	0	0	0	0	0	0
K01132	GALNS; N-acetylgalactosamine-6-sulfatase [EC:3.1.6.4]	0	0	0	0	0	0	0	0	0	0	0	0	0	0	0	0	0	0	0	0	0	0	0	0	0	0	0	0	0	0	0	0	0	0	0	0	0	0	0	0	0	0	0	0	0	0	0	0
K01133	betC; choline-sulfatase [EC:3.1.6.6]	0	0	0	0	0	0	0	0	0	0	0	1	0	0	0	0	0	0	0	0	0	0	0	0	0	1	0	0	0	0	2	0	0	0	0	0	0	0	0	0	0	0	0	0	0	0	0	0
K01134	ARSA; arylsulfatase A [EC:3.1.6.8]	0	0	0	0	0	0	0	0	0	0	0	0	0	0	0	0	0	0	0	0	0	0	0	0	0	0	0	0	0	0	0	0	0	0	0	0	0	0	0	0	0	0	0	0	0	0	0	0
K01135	ARSB; arylsulfatase B [EC:3.1.6.12]	0	0	0	0	0	0	0	0	0	0	0	0	0	0	0	0	0	0	0	0	0	0	0	0	0	0	0	0	0	0	0	0	0	0	0	0	0	0	0	0	0	0	0	0	0	0	0	0
K01136	IDS; iduronate 2-sulfatase [EC:3.1.6.13]	0	0	0	0	0	0	0	0	0	0	0	0	0	0	0	0	0	0	0	0	0	0	0	0	0	0	0	0	0	0	0	0	0	0	0	0	0	0	0	0	0	0	0	0	0	0	0	0
K01137	GNS; N-acetylglucosamine-6-sulfatase [EC:3.1.6.14]	0	0	0	0	0	0	0	0	0	0	0	0	0	0	0	0	0	0	0	0	0	0	0	0	0	0	0	0	0	0	0	0	0	0	0	0	0	0	0	0	0	0	0	0	0	0	0	0
K01138	K01138; uncharacterized sulfatase [EC:3.1.6.-]	0	0	1	0	0	0	0	0	0	0	0	1	0	0	0	0	0	0	0	0	0	0	0	0	0	1	0	0	0	0	2	0	0	0	0	0	0	0	0	0	0	0	0	0	0	0	0	0
K01139	spoT; GTP diphosphokinase / guanosine-3',5'-bis(diphosphate) 3'-diphosphatase [EC:2.7.6.5 3.1.7.2]	0	0	0	0	0	0	0	0	0	0	0	0	0	0	0	0	0	0	0	0	0	0	0	0	0	0	0	0	0	0	0	0	0	0	0	0	0	0	0	0	0	0	0	0	0	0	0	0
K01141	sbcB, exoI; exodeoxyribonuclease I [EC:3.1.11.1]	0	0	0	0	0	0	0	0	0	0	0	0	0	0	0	0	0	0	0	0	0	0	0	0	0	0	0	0	0	0	0	0	0	0	0	0	0	0	0	0	0	0	0	0	0	0	0	0
K01142	E3.1.11.2, xthA; exodeoxyribonuclease III [EC:3.1.11.2]	1	3	1	2	0	0	2	2	2	2	2	2	1	3	2	2	2	2	2	2	2	2	1	2	2	3	2	2	2	2	1	2	2	1	3	1	2	1	0	0	2	1	2	0	1	1	0	1
K01143	E3.1.11.3; exodeoxyribonuclease (lambda-induced) [EC:3.1.11.3]	0	0	0	0	0	0	0	0	0	0	0	0	0	0	0	0	0	0	0	0	0	0	0	0	0	0	0	0	0	0	0	0	0	0	0	0	0	0	0	0	0	0	0	0	0	0	0	0
K01144	E3.1.11.5; exodeoxyribonuclease V [EC:3.1.11.5]	0	0	0	0	0	0	0	0	0	0	0	0	0	0	0	0	0	0	0	0	0	0	0	0	0	0	0	0	0	0	0	0	0	0	0	0	0	0	0	0	0	0	0	0	0	0	0	0
K01146	xni; protein Xni	0	0	0	0	0	0	0	0	0	0	0	0	0	0	0	0	0	0	0	0	0	0	0	0	0	0	0	0	0	0	0	0	0	0	0	0	0	0	0	0	0	0	0	0	0	0	0	0
K01147	rnb; exoribonuclease II [EC:3.1.13.1]	0	0	0	0	0	0	0	0	0	1	0	0	0	0	0	0	0	0	0	0	0	0	0	0	0	0	0	0	0	0	0	0	0	0	0	0	0	0	0	0	0	0	1	0	0	0	0	0
K01148	PARN, PNLDC1; poly(A)-specific ribonuclease [EC:3.1.13.4]	0	0	0	0	0	0	0	0	0	0	0	0	0	0	0	0	0	0	0	0	0	0	0	0	0	0	0	0	0	0	0	0	0	0	0	0	0	0	0	0	0	0	0	0	0	0	0	0
K01150	endA; deoxyribonuclease I [EC:3.1.21.1]	0	0	0	0	0	0	0	0	0	0	0	0	0	0	0	0	0	0	0	0	0	0	0	0	0	0	0	0	0	0	0	0	0	0	0	0	0	2	0	0	0	0	0	0	0	0	0	0
K01151	nfo; deoxyribonuclease IV [EC:3.1.21.2]	0	0	1	1	0	0	0	1	1	1	1	1	0	1	1	0	1	1	1	1	0	0	0	0	1	1	0	0	1	0	1	0	1	1	1	1	0	0	0	0	1	0	1	0	0	0	0	0
K01152	isftu1; isfu1 transposase	0	0	0	0	0	0	0	0	0	0	0	0	0	0	0	0	0	0	0	0	0	0	0	0	0	0	0	0	0	0	0	0	0	0	0	0	0	0	0	0	0	0	0	0	0	0	0	0
K01153	hsdR; type I restriction enzyme, R subunit [EC:3.1.21.3]	1	0	2	1	5	1	3	1	2	2	0	0	2	3	0	1	1	0	1	0	0	1	2	0	0	0	0	2	1	1	0	2	0	0	1	11	0	0	0	3	1	2	1	0	0	0	0	0
K01154	hsdS; type I restriction enzyme, S subunit [EC:3.1.21.3]	1	0	2	1	4	1	3	1	2	2	0	0	2	3	0	1	1	0	1	0	0	1	2	0	0	0	0	2	1	0	0	2	0	0	2	5	0	0	0	3	1	3	4	0	1	0	0	0
K01155	E3.1.21.4; type II restriction enzyme [EC:3.1.21.4]	0	0	0	0	0	0	0	0	0	0	0	0	0	1	0	0	0	0	0	0	0	1	0	0	0	0	1	0	0	0	0	1	0	0	1	0	0	0	0	0	0	0	0	0	0	0	0	0
K01156	res; type III restriction enzyme [EC:3.1.21.5]	1	0	0	1	1	0	0	1	1	0	1	0	1	1	0	0	0	0	0	0	0	0	0	0	0	1	0	1	0	0	0	0	0	0	1	0	0	0	0	0	0	0	0	0	0	0	0	0
K01158	DNASE2; deoxyribonuclease II [EC:3.1.22.1]	0	0	0	0	0	0	0	0	0	0	0	0	0	0	0	0	0	0	0	0	0	0	0	0	0	0	0	0	0	0	0	0	0	0	0	0	0	0	1	0	0	0	0	0	0	0	0	0
K01159	ruvC; crossover junction endodeoxyribonuclease RuvC [EC:3.1.22.4]	1	1	1	1	1	0	1	1	1	1	1	1	1	1	1	1	1	1	0	1	1	1	1	1	1	1	1	3	1	1	1	1	1	1	1	1	1	1	1	1	1	1	1	1	0	1	1	1
K01160	rusA; crossover junction endodeoxyribonuclease RusA [EC:3.1.22.4]	0	0	0	0	0	0	0	0	0	0	0	0	0	0	0	0	0	0	1	0	0	0	0	0	0	0	0	0	0	0	0	0	0	0	0	0	0	0	0	0	0	0	0	0	0	0	0	0
K01161	E3.1.25.1; deoxyribonuclease (pyrimidine dimer) [EC:3.1.25.1]	0	0	0	0	0	0	0	0	0	0	0	0	0	0	0	0	0	0	0	0	0	0	0	0	0	0	0	0	0	0	0	0	0	0	0	0	0	0	0	0	0	0	0	0	0	0	0	0
K01163	K01163; uncharacterized protein	0	0	0	0	0	0	0	0	0	0	0	0	0	0	0	0	0	0	0	0	0	0	0	0	0	0	0	0	0	0	0	0	0	0	0	0	0	0	0	0	0	0	0	0	0	0	0	0
K01164	POP1; ribonuclease P/MRP protein subunit POP1 [EC:3.1.26.5]	0	0	0	0	0	0	0	0	0	0	0	0	0	0	0	0	0	0	0	0	0	0	0	0	0	0	0	0	0	0	0	0	0	0	0	0	0	0	0	0	0	0	0	0	0	0	0	0
K01165	RNASEL; ribonuclease L	0	0	0	0	0	0	0	0	0	0	0	0	0	0	0	0	0	0	0	0	0	0	0	0	0	0	0	0	0	0	0	0	0	0	0	0	0	0	0	0	0	0	0	0	0	0	0	0
K01166	RNASET2; ribonuclease T2 [EC:4.6.1.19]	0	0	0	0	0	0	0	0	0	0	0	0	0	0	0	0	0	0	0	0	0	0	0	0	0	0	0	0	0	0	0	0	0	0	0	0	0	0	0	0	0	0	0	0	0	0	0	0
K01167	rnaSA; ribonuclease T1 [EC:3.1.27.3]	1	1	1	0	1	1	1	0	1	0	1	0	1	1	0	0	0	0	0	0	0	1	1	0	0	2	1	1	1	1	1	1	1	1	1	1	1	1	0	1	1	1	0	1	0	0	0	1
K01168	RNASE1_2; pancreatic ribonuclease [EC:4.6.1.18]	0	0	0	0	0	0	0	0	0	0	0	0	0	0	0	0	0	0	0	0	0	0	0	0	0	0	0	0	0	0	0	0	0	0	0	0	0	0	0	0	0	0	0	0	0	0	0	0
K01169	rna; ribonuclease I (enterobacter ribonuclease) [EC:4.6.1.21]	0	0	0	0	0	0	0	0	0	0	0	0	0	0	0	0	0	0	0	0	0	0	0	0	0	0	0	0	0	0	0	0	0	0	0	0	0	0	0	0	0	0	0	0	0	0	0	0
K01170	endA; tRNA-intron endonuclease, archaea type [EC:4.6.1.16]	0	0	0	0	0	0	0	0	0	0	0	0	0	0	0	0	0	0	0	0	0	0	0	0	0	0	0	0	0	0	0	0	0	0	0	0	0	0	0	0	0	0	0	0	0	0	0	0
K01171	sar; rRNA endonuclease [EC:3.1.27.10]	0	0	0	0	0	0	0	0	0	0	0	0	0	0	0	0	0	0	0	0	0	0	0	0	0	0	0	0	0	0	0	0	0	0	0	0	0	0	0	0	0	0	0	0	0	0	0	0
K01172	RNASE6_7_8; ribonuclease 6/7/8 [EC:3.1.27.-]	0	0	0	0	0	0	0	0	0	0	0	0	0	0	0	0	0	0	0	0	0	0	0	0	0	0	0	0	0	0	0	0	0	0	0	0	0	0	0	0	0	0	0	0	0	0	0	0
K01173	ENDOG; endonuclease G, mitochondrial	0	0	0	1	0	0	0	0	0	1	0	0	0	0	0	0	1	1	0	0	1	0	0	1	0	0	0	0	0	0	0	0	0	0	0	0	0	0	1	0	0	0	1	0	0	0	0	0
K01174	nuc; micrococcal nuclease [EC:3.1.31.1]	0	0	1	2	0	0	2	0	1	1	2	1	0	0	0	0	0	2	1	0	0	0	0	0	0	0	1	1	1	1	0	1	0	0	0	0	0	0	1	1	1	0	1	0	0	0	0	0
K01175	ybfF; esterase [EC:3.1.-.-]	1	0	0	0	1	0	0	1	1	0	0	1	1	0	1	0	0	0	0	0	0	0	1	0	0	1	0	0	1	0	1	0	0	1	0	0	1	0	0	1	0	1	0	1	0	0	0	0
K01176	AMY, amyA, malS; alpha-amylase [EC:3.2.1.1]	1	1	2	1	3	1	0	0	0	1	0	1	1	2	0	0	1	1	1	0	0	0	1	0	0	0	0	0	1	1	2	0	0	0	2	0	0	2	1	1	1	3	1	0	1	0	0	0
K01177	E3.2.1.2; beta-amylase [EC:3.2.1.2]	0	0	0	0	0	0	0	0	0	0	0	0	0	0	0	0	0	0	0	0	0	0	0	0	0	0	0	0	0	0	0	0	0	0	0	0	0	0	0	0	0	0	0	0	0	0	0	0
K01178	SGA1; glucoamylase [EC:3.2.1.3]	0	0	2	1	0	0	1	2	0	1	0	1	0	0	1	0	1	0	1	0	1	0	0	2	0	0	1	1	2	1	2	1	1	1	0	0	1	0	0	0	1	0	1	0	1	2	0	0
K01179	E3.2.1.4; endoglucanase [EC:3.2.1.4]	0	0	0	0	0	0	0	0	0	0	0	0	0	0	0	0	0	0	0	0	0	0	0	2	0	0	0	0	0	0	1	0	0	0	0	0	0	0	0	0	0	0	0	0	0	0	0	0
K01180	E3.2.1.6; endo-1,3(4)-beta-glucanase [EC:3.2.1.6]	0	0	0	0	0	0	0	0	0	0	0	0	0	0	0	0	0	0	0	0	0	0	0	0	0	0	0	0	0	0	0	0	0	0	0	0	0	0	0	0	0	0	0	0	0	0	0	0
K01181	E3.2.1.8, xynA; endo-1,4-beta-xylanase [EC:3.2.1.8]	0	0	1	0	0	0	0	0	0	0	0	0	0	0	0	0	0	0	0	0	3	0	0	3	0	0	0	0	0	0	0	0	0	0	0	0	0	0	0	0	0	0	0	0	0	0	0	0
K01182	IMA, malL; oligo-1,6-glucosidase [EC:3.2.1.10]	1	0	1	0	1	0	0	0	0	1	0	2	1	0	0	0	0	0	0	0	0	0	0	0	0	0	0	0	0	1	0	0	0	1	1	0	0	0	0	1	0	0	1	0	0	0	0	0
K01183	E3.2.1.14; chitinase [EC:3.2.1.14]	0	0	0	0	0	0	0	0	0	0	0	0	0	0	0	0	0	0	0	0	0	0	0	0	0	0	0	0	0	0	1	0	0	0	0	0	0	0	0	0	0	0	1	0	0	0	0	0
K01184	E3.2.1.15; polygalacturonase [EC:3.2.1.15]	0	0	0	0	0	0	0	0	0	0	0	0	0	0	0	0	0	0	0	0	0	0	0	0	0	0	0	0	0	0	0	0	0	0	0	0	0	0	0	0	0	0	0	0	0	0	0	0
K01185	E3.2.1.17; lysozyme [EC:3.2.1.17]	0	0	0	0	0	0	1	0	0	0	0	0	0	0	0	0	0	0	0	0	1	0	0	0	0	0	1	0	0	0	0	1	0	0	0	0	0	0	0	0	0	0	0	0	0	0	0	0
K01186	NEU1; sialidase-1 [EC:3.2.1.18]	0	0	0	0	1	0	0	0	0	0	0	0	0	0	0	0	0	0	1	0	0	0	0	0	0	0	0	0	0	1	0	0	0	0	0	0	0	0	0	0	0	1	0	0	0	0	0	0
K01187	malZ; alpha-glucosidase [EC:3.2.1.20]	2	2	3	3	1	1	1	3	1	3	1	2	2	2	1	1	1	2	3	1	2	1	1	3	0	1	1	1	3	1	4	2	1	2	2	1	1	1	2	2	3	2	2	0	0	0	1	1
K01188	E3.2.1.21; beta-glucosidase [EC:3.2.1.21]	0	0	0	0	0	0	0	0	0	0	0	0	0	0	0	0	0	0	0	0	0	0	0	0	0	0	0	0	0	0	0	0	0	0	0	0	0	0	0	0	0	0	0	0	0	0	0	0
K01189	GLA; alpha-galactosidase [EC:3.2.1.22]	0	0	0	0	0	0	0	0	0	0	0	0	0	0	0	0	0	0	0	0	0	0	0	0	0	0	0	0	0	0	0	0	0	0	0	0	0	0	0	0	0	0	0	0	0	0	0	0
K01190	lacZ; beta-galactosidase [EC:3.2.1.23]	0	0	0	0	1	0	0	0	0	0	0	0	0	0	0	0	0	0	0	0	3	0	0	2	0	0	0	0	0	0	0	0	0	0	1	1	0	0	0	0	0	0	0	0	0	0	0	0
K01191	MAN2C1; alpha-mannosidase [EC:3.2.1.24]	1	0	0	0	2	1	0	0	0	0	0	0	0	0	0	0	0	0	2	0	2	0	0	0	0	0	0	0	0	1	1	0	0	1	0	0	0	1	0	1	1	2	0	0	0	0	0	0
K01192	E3.2.1.25, MANBA, manB; beta-mannosidase [EC:3.2.1.25]	1	0	0	0	0	0	0	0	0	0	0	0	0	0	0	0	0	0	0	1	0	0	0	0	1	0	0	0	0	0	2	0	0	0	0	0	0	0	0	0	0	0	0	0	0	0	0	0
K01193	INV, sacA; beta-fructofuranosidase [EC:3.2.1.26]	1	1	1	1	0	0	0	0	0	0	0	1	0	2	0	0	1	1	2	1	2	1	0	0	0	0	0	0	1	0	1	0	0	1	1	0	0	0	1	1	1	0	1	0	0	0	0	1
K01194	TREH, treA, treF; alpha,alpha-trehalase [EC:3.2.1.28]	0	0	0	0	0	0	0	1	0	0	0	0	0	0	0	0	1	0	0	0	0	0	0	0	0	0	0	0	0	0	0	0	0	0	0	0	0	0	0	0	0	0	0	0	0	0	0	0
K01195	uidA, GUSB; beta-glucuronidase [EC:3.2.1.31]	1	0	0	0	0	0	0	1	0	0	1	0	1	1	0	0	0	0	0	0	1	0	0	1	0	0	0	0	0	0	0	0	0	0	0	0	0	0	0	0	0	0	0	0	0	0	0	0
K01196	AGL; glycogen debranching enzyme [EC:2.4.1.25 3.2.1.33]	0	0	0	0	0	0	0	0	0	0	0	0	0	0	0	0	0	0	0	0	0	0	0	0	0	0	0	0	0	0	0	0	0	0	0	0	0	0	0	0	0	0	0	0	0	0	0	0
K01197	hya; hyaluronoglucosaminidase [EC:3.2.1.35]	0	0	0	0	0	0	0	0	0	0	0	0	0	0	0	0	0	0	0	0	0	0	0	0	0	1	0	0	0	0	0	0	0	0	0	0	0	0	0	0	0	0	0	0	0	0	0	0
K01198	xynB; xylan 1,4-beta-xylosidase [EC:3.2.1.37]	0	0	0	0	0	0	0	0	0	0	0	0	0	0	0	0	0	0	0	0	4	0	0	1	0	0	0	0	0	0	0	0	0	0	0	0	0	0	0	0	0	0	0	0	0	0	0	0
K01199	EGLC; glucan endo-1,3-beta-D-glucosidase [EC:3.2.1.39]	0	0	0	0	0	0	0	0	0	0	0	0	0	0	0	0	0	0	0	0	0	0	0	0	0	0	0	0	0	0	0	0	0	0	0	0	0	0	0	0	0	0	0	0	0	0	0	0
K01200	pulA; pullulanase [EC:3.2.1.41]	0	1	1	0	0	1	0	0	0	0	0	1	0	0	0	0	0	0	0	0	0	1	0	0	0	0	0	0	1	1	1	0	0	1	1	0	0	1	0	0	1	0	0	0	0	0	1	1
K01201	GBA, srfJ; glucosylceramidase [EC:3.2.1.45]	0	0	0	0	0	0	0	0	0	0	0	0	0	0	0	0	0	0	0	0	0	0	0	0	0	0	0	0	0	0	0	0	0	0	0	0	0	0	0	0	0	0	0	0	0	0	0	0
K01202	GALC; galactosylceramidase [EC:3.2.1.46]	0	0	0	0	0	0	0	0	0	0	0	0	0	0	0	0	0	0	0	0	0	0	0	0	0	0	0	0	0	0	0	0	0	0	0	0	0	0	0	0	0	0	0	0	0	0	0	0
K01203	SI; sucrase-isomaltase [EC:3.2.1.48 3.2.1.10]	0	0	0	0	0	0	0	0	0	0	0	0	0	0	0	0	0	0	0	0	0	0	0	0	0	0	0	0	0	0	0	0	0	0	0	0	0	0	0	0	0	0	0	0	0	0	0	0
K01204	NAGA; alpha-N-acetylgalactosaminidase [EC:3.2.1.49]	0	0	0	0	0	0	0	0	0	0	0	0	0	0	0	0	0	0	0	0	0	0	0	0	0	0	0	0	0	0	0	0	0	0	0	0	0	0	0	0	0	0	0	0	0	0	0	0
K01205	NAGLU; alpha-N-acetylglucosaminidase [EC:3.2.1.50]	0	0	0	0	0	0	0	0	0	0	0	0	0	0	0	0	0	0	0	0	0	0	0	0	0	1	0	0	0	0	0	0	0	0	0	0	0	0	0	0	0	0	0	0	0	0	0	0
K01206	FUCA; alpha-L-fucosidase [EC:3.2.1.51]	0	0	0	0	0	0	0	0	0	0	0	0	0	0	0	0	0	0	0	0	2	0	0	1	0	2	0	0	0	0	0	0	0	0	0	0	0	0	0	0	0	0	0	0	0	0	0	0
K01207	nagZ; beta-N-acetylhexosaminidase [EC:3.2.1.52]	2	2	3	1	2	1	1	1	1	1	2	2	1	2	1	1	3	1	4	2	0	1	1	0	2	3	1	1	3	1	3	1	3	3	2	2	2	0	1	2	4	2	1	1	1	1	0	0
K01208	cd, ma, nplT; cyclomaltodextrinase / maltogenic alpha-amylase / neopullulanase [EC:3.2.1.54 3.2.1.133 3.2.1.135]	0	0	0	0	0	0	0	0	0	0	0	0	0	0	0	0	0	0	0	0	0	0	0	0	0	0	0	0	0	0	0	0	0	0	0	0	0	0	0	0	0	0	0	0	0	0	0	0
K01209	abfA; alpha-L-arabinofuranosidase [EC:3.2.1.55]	0	0	1	0	1	0	0	0	0	1	1	0	0	0	1	0	0	0	2	0	3	0	0	3	0	0	0	0	2	0	1	0	1	0	0	0	1	0	0	0	1	0	0	0	0	0	1	0
K01210	E3.2.1.58; glucan 1,3-beta-glucosidase [EC:3.2.1.58]	0	0	0	0	0	0	0	0	0	0	0	0	0	0	0	0	0	0	0	0	0	0	0	0	0	0	0	0	0	0	0	0	0	0	0	0	0	0	0	0	0	0	0	0	0	0	0	0
K01212	sacC, levB; levanase [EC:3.2.1.65]	0	0	0	0	0	0	0	0	0	0	1	0	0	0	0	0	0	0	0	0	0	0	0	0	0	1	0	0	0	0	0	0	0	0	0	0	0	0	0	0	0	0	0	0	0	0	0	0
K01213	E3.2.1.67; galacturan 1,4-alpha-galacturonidase [EC:3.2.1.67]	0	0	0	0	0	0	0	0	0	0	0	0	0	0	0	0	0	0	0	0	0	0	0	0	0	0	0	0	0	0	0	0	0	0	0	0	0	0	0	0	0	0	0	0	0	0	0	0
K01214	ISA, treX; isoamylase [EC:3.2.1.68]	2	3	2	2	2	3	1	0	2	2	3	2	2	3	2	2	2	2	2	2	3	2	1	3	2	2	1	1	2	3	2	1	2	2	3	2	2	2	1	2	2	2	1	2	1	1	0	2
K01215	dexB; glucan 1,6-alpha-glucosidase [EC:3.2.1.70]	0	0	0	0	0	0	0	0	0	0	0	0	0	0	0	0	0	0	0	0	0	0	0	0	0	0	0	0	0	0	0	0	0	0	0	0	0	0	0	0	0	0	0	0	0	0	0	0
K01216	E3.2.1.73; licheninase [EC:3.2.1.73]	0	0	0	1	0	0	0	0	0	0	0	0	0	0	0	0	1	1	0	0	0	1	0	0	0	0	0	0	0	0	0	0	0	0	0	0	0	0	0	0	0	0	1	0	0	0	0	1
K01217	IDUA; L-iduronidase [EC:3.2.1.76]	0	0	0	0	0	0	0	0	0	0	0	0	0	0	0	0	0	0	0	0	0	0	0	0	0	0	0	0	0	0	0	0	0	0	0	0	0	0	0	0	0	0	0	0	0	0	0	0
K01218	gmuG; mannan endo-1,4-beta-mannosidase [EC:3.2.1.78]	0	0	0	0	0	0	0	0	0	0	0	0	0	0	0	0	0	0	0	0	0	0	0	0	0	0	0	0	0	0	2	0	0	0	0	0	0	0	0	0	0	0	0	0	0	0	0	0
K01219	E3.2.1.81; beta-agarase [EC:3.2.1.81]	0	0	0	0	0	0	0	0	0	0	0	0	0	0	0	0	0	0	0	0	0	0	0	0	0	0	0	0	0	0	0	0	0	0	0	0	0	0	0	0	0	0	0	0	0	0	0	0
K01220	E3.2.1.85, lacG; 6-phospho-beta-galactosidase [EC:3.2.1.85]	0	0	0	0	0	0	0	0	0	0	0	0	0	0	0	0	0	0	0	0	0	0	0	0	0	0	0	0	0	0	0	0	0	0	0	0	0	0	0	0	0	0	0	0	0	0	0	0
K01222	E3.2.1.86A, celF; 6-phospho-beta-glucosidase [EC:3.2.1.86]	0	0	1	1	1	1	0	1	0	1	1	1	0	1	0	0	1	1	2	0	2	0	0	1	0	0	0	0	1	1	3	0	1	1	0	0	1	1	1	0	1	1	1	0	0	0	0	0
K01223	E3.2.1.86B, bglA; 6-phospho-beta-glucosidase [EC:3.2.1.86]	0	0	0	2	1	0	0	0	0	0	0	0	0	0	0	0	1	2	0	0	0	0	0	0	0	0	0	0	0	1	0	0	0	0	0	0	0	0	2	0	0	1	0	0	0	0	0	0
K01224	E3.2.1.89; arabinogalactan endo-1,4-beta-galactosidase [EC:3.2.1.89]	0	0	0	0	0	0	0	0	0	0	0	0	0	0	0	0	0	0	0	0	0	0	0	0	0	0	0	0	0	0	0	0	0	0	0	0	0	0	0	0	0	0	0	0	0	0	0	0
K01225	CBH1; cellulose 1,4-beta-cellobiosidase [EC:3.2.1.91]	0	0	0	0	0	0	0	0	0	0	0	0	0	0	0	0	0	0	0	0	0	0	0	0	0	0	0	0	0	0	0	0	0	0	0	0	0	0	0	0	0	0	0	0	0	0	0	0
K01226	treC; trehalose-6-phosphate hydrolase [EC:3.2.1.93]	0	0	0	0	0	0	0	0	0	0	0	0	0	0	0	0	0	0	0	0	0	0	0	0	0	0	0	0	0	0	0	0	0	0	0	0	0	0	0	0	0	0	0	0	0	0	0	0
K01227	E3.2.1.96; mannosyl-glycoprotein endo-beta-N-acetylglucosaminidase [EC:3.2.1.96]	0	0	0	0	0	0	0	0	0	0	0	0	0	0	0	0	0	0	0	0	0	0	0	0	0	0	0	0	0	0	0	0	0	0	0	0	0	0	0	0	0	0	0	0	0	0	0	0
K01228	GCS1; mannosyl-oligosaccharide glucosidase [EC:3.2.1.106]	0	0	0	0	0	0	0	0	0	0	0	0	0	0	0	0	0	0	0	0	0	0	0	0	0	0	0	0	0	0	0	0	0	0	0	0	0	0	0	0	0	0	0	0	0	0	0	0
K01229	LCT; lactase-phlorizin hydrolase [EC:3.2.1.108 3.2.1.62]	0	0	0	0	0	0	0	0	0	0	0	0	0	0	0	0	0	0	0	0	0	0	0	0	0	0	0	0	0	0	0	0	0	0	0	0	0	0	0	0	0	0	0	0	0	0	0	0
K01230	MAN1; mannosyl-oligosaccharide alpha-1,2-mannosidase [EC:3.2.1.113]	0	0	0	0	0	0	0	0	0	0	0	0	0	0	0	0	0	0	0	0	0	0	0	0	0	0	0	0	0	0	0	0	0	0	0	0	0	0	0	0	0	0	0	0	0	0	0	0
K01231	MAN2; alpha-mannosidase II [EC:3.2.1.114]	0	0	0	0	0	0	0	0	0	0	0	0	0	0	0	0	0	0	0	0	0	0	0	0	0	0	0	0	0	0	0	0	0	0	0	0	0	0	0	0	0	0	0	0	0	0	0	0
K01232	glvA; maltose-6'-phosphate glucosidase [EC:3.2.1.122]	0	0	0	0	0	0	0	0	0	0	0	0	0	0	0	0	0	0	0	0	0	0	0	0	0	0	0	0	0	0	0	0	0	0	0	0	0	0	0	0	0	0	0	0	0	0	0	0
K01233	csn; chitosanase [EC:3.2.1.132]	0	0	0	0	0	0	0	0	0	0	0	0	0	0	0	0	4	0	0	0	0	0	0	0	0	0	0	0	0	0	0	0	0	0	0	0	0	0	2	0	0	0	3	0	1	0	0	0
K01235	aguA; alpha-glucuronidase [EC:3.2.1.139]	0	0	0	0	0	0	0	0	0	0	0	0	0	0	0	0	0	0	0	0	1	0	0	0	0	0	0	0	0	0	0	0	0	0	0	0	0	0	0	0	0	0	0	0	0	0	0	0
K01236	treZ, glgZ; maltooligosyltrehalose trehalohydrolase [EC:3.2.1.141]	0	1	1	1	0	1	0	1	1	1	1	1	0	1	1	1	0	1	1	1	1	0	0	1	1	1	0	0	1	1	1	0	1	1	0	1	1	1	1	0	1	0	1	1	1	1	1	0
K01237	E3.2.1.147; myrosinase [EC:3.2.1.147]	0	0	0	0	0	0	0	0	0	0	0	0	0	0	0	0	0	0	0	0	0	0	0	0	0	0	0	0	0	0	0	0	0	0	0	0	0	0	0	0	0	0	0	0	0	0	0	0
K01238	SUN; SUN family beta-glucosidase [EC:3.2.1.-]	0	0	0	0	0	0	0	0	0	0	0	0	0	0	0	0	0	0	0	0	0	0	0	0	0	0	0	0	0	0	0	0	0	0	0	0	0	0	0	0	0	0	0	0	0	0	0	0
K01239	iunH; purine nucleosidase [EC:3.2.2.1]	0	0	0	2	0	0	0	2	0	1	0	1	0	0	0	0	2	2	0	1	2	0	0	2	1	1	0	0	0	0	1	0	0	0	0	1	0	0	4	0	1	0	0	0	0	0	0	0
K01240	URH1; uridine nucleosidase [EC:3.2.2.3]	0	0	0	0	0	0	0	0	0	0	0	0	0	0	0	0	0	0	0	0	0	0	0	0	0	0	0	0	0	0	0	0	0	0	0	0	0	0	0	0	0	0	0	0	0	0	0	0
K01241	amn; AMP nucleosidase [EC:3.2.2.4]	0	0	0	0	0	0	0	0	0	0	0	0	0	0	0	0	0	0	0	0	0	0	0	0	0	0	0	0	0	0	0	0	0	0	0	0	0	0	0	0	0	0	0	0	0	0	0	0
K01242	CD38; ADP-ribosyl cyclase 1 [EC:3.2.2.6 2.4.99.20]	0	0	0	0	0	0	0	0	0	0	0	0	0	0	0	0	0	0	0	0	0	0	0	0	0	0	0	0	0	0	0	0	0	0	0	0	0	0	0	0	0	0	0	0	0	0	0	0
K01243	mtnN, mtn, pfs; adenosylhomocysteine nucleosidase [EC:3.2.2.9]	0	0	0	0	0	0	1	0	0	0	0	0	0	0	0	0	0	0	0	0	0	0	0	0	0	0	1	1	0	0	0	1	0	0	0	0	1	0	0	0	0	0	0	0	0	0	0	0
K01244	MTN; 5'-methylthioadenosine nucleosidase [EC:3.2.2.16]	0	0	0	0	0	0	0	0	0	0	0	0	0	0	0	0	0	0	0	0	0	0	0	0	0	0	0	0	0	0	0	0	0	0	0	0	0	0	0	0	0	0	0	0	0	0	0	0
K01245	ADPRH; ADP-ribosylarginine hydrolase [EC:3.2.2.19]	0	0	0	0	0	0	0	0	0	0	0	0	0	0	0	0	0	0	0	0	0	0	0	0	0	0	0	0	0	0	0	0	0	0	0	0	0	0	0	0	0	0	0	0	0	0	0	0
K01246	tag; DNA-3-methyladenine glycosylase I [EC:3.2.2.20]	1	0	1	1	1	1	1	1	1	1	1	1	1	1	1	1	1	1	1	1	1	1	2	1	1	1	1	1	1	1	1	1	1	1	1	1	1	1	0	1	1	1	1	0	1	0	1	1
K01247	alkA; DNA-3-methyladenine glycosylase II [EC:3.2.2.21]	0	0	0	0	0	0	0	0	0	0	1	0	0	1	1	0	1	0	0	0	1	0	0	1	0	0	0	0	0	0	1	0	0	1	0	0	0	1	0	0	0	0	0	0	0	0	0	0
K01250	rihA; pyrimidine-specific ribonucleoside hydrolase [EC:3.2.-.-]	1	1	1	0	0	0	0	1	1	0	1	0	1	1	1	0	0	0	1	0	0	1	0	0	1	0	0	0	1	0	1	0	1	1	1	0	0	0	0	1	0	0	0	1	1	1	1	1
K01251	E3.3.1.1, ahcY; adenosylhomocysteinase [EC:3.3.1.1]	1	2	1	1	1	1	1	2	1	1	1	1	1	1	2	1	1	2	1	1	1	1	1	1	1	1	1	1	1	1	1	1	1	1	1	1	1	1	1	1	1	2	0	1	0	0	1	2
K01252	entB, dhbB, vibB, mxcF; bifunctional isochorismate lyase / aryl carrier protein [EC:3.3.2.1 6.3.2.14]	0	0	0	1	0	0	0	0	0	2	0	1	0	0	0	0	0	0	0	0	0	0	0	0	0	0	0	0	0	0	0	0	0	0	0	0	0	0	1	0	0	0	1	0	0	0	0	0
K01253	EPHX1; microsomal epoxide hydrolase [EC:3.3.2.9]	1	0	1	1	1	1	1	1	0	1	0	1	1	0	0	0	0	1	2	0	3	1	1	4	0	0	1	1	1	1	1	1	2	1	1	0	1	1	0	1	2	1	0	0	1	2	1	2
K01254	LTA4H; leukotriene-A4 hydrolase [EC:3.3.2.6]	0	0	0	0	0	0	0	0	0	0	0	0	0	0	0	0	0	0	0	0	0	0	0	0	0	0	0	0	0	0	0	0	0	0	0	0	0	0	0	0	0	0	0	0	0	0	0	0
K01255	CARP, pepA; leucyl aminopeptidase [EC:3.4.11.1]	0	2	1	1	0	1	1	1	2	1	2	3	0	2	1	1	1	1	0	2	2	2	0	2	3	2	1	2	2	1	1	1	1	2	1	2	1	2	2	0	2	0	0	0	0	1	1	2
K01256	pepN; aminopeptidase N [EC:3.4.11.2]	2	2	2	2	2	3	2	1	2	2	2	3	2	2	2	2	2	2	2	2	2	2	2	2	1	2	2	3	2	3	2	2	4	2	2	2	2	1	2	2	2	2	2	1	1	1	2	1
K01257	LNPEP; cystinyl aminopeptidase [EC:3.4.11.3]	0	0	0	0	0	0	0	0	0	0	0	0	0	0	0	0	0	0	0	0	0	0	0	0	0	0	0	0	0	0	0	0	0	0	0	0	0	0	0	0	0	0	0	0	0	0	0	0
K01258	pepT; tripeptide aminopeptidase [EC:3.4.11.4]	0	0	0	0	0	0	0	0	0	0	0	0	0	0	0	0	0	0	0	0	0	0	0	0	0	0	0	0	1	0	0	0	0	0	0	0	0	0	0	0	1	1	0	0	0	0	0	0
K01259	pip; proline iminopeptidase [EC:3.4.11.5]	0	0	1	0	1	0	1	0	0	0	0	2	1	1	1	0	0	0	2	2	2	0	0	1	1	1	1	0	3	0	3	0	2	0	1	1	0	0	0	0	1	0	0	0	0	2	2	0
K01260	RNPEP; aminopeptidase B [EC:3.4.11.6]	0	0	0	0	0	0	0	0	0	0	0	0	0	0	0	0	0	0	0	0	0	0	0	0	0	0	0	0	0	0	0	0	0	0	0	0	0	0	0	0	0	0	0	0	0	0	0	0
K01261	pepA; glutamyl aminopeptidase [EC:3.4.11.7]	0	0	0	0	0	0	0	0	0	0	0	0	0	0	0	0	0	0	0	0	0	0	0	0	0	0	0	0	0	0	0	0	0	0	0	0	0	0	0	0	0	0	0	0	0	0	0	0
K01262	pepP; Xaa-Pro aminopeptidase [EC:3.4.11.9]	1	0	2	1	1	1	1	1	1	1	1	2	1	1	1	1	1	0	1	1	1	1	1	1	0	1	1	1	1	1	2	1	1	1	1	1	1	1	1	1	1	1	0	1	1	1	1	1
K01263	E3.4.11.14; cytosol alanyl aminopeptidase [EC:3.4.11.14]	0	0	0	0	0	0	0	0	0	0	0	0	0	0	0	0	0	0	0	0	0	0	0	0	0	0	0	0	0	0	0	0	0	0	0	0	0	0	0	0	0	0	0	0	0	0	0	0
K01264	APE3; aminopeptidase Y [EC:3.4.11.15]	0	0	0	0	0	0	0	0	0	0	3	0	0	0	0	0	0	0	1	0	0	0	0	0	0	1	0	0	1	0	0	0	0	0	0	0	0	0	0	0	0	0	0	0	0	0	0	0
K01265	map; methionyl aminopeptidase [EC:3.4.11.18]	2	1	3	2	2	2	3	2	2	1	3	3	2	2	3	2	2	2	2	2	3	2	2	3	2	2	3	3	3	3	3	3	3	3	2	2	3	2	1	2	3	2	2	2	0	2	2	2
K01266	dmpA, dap; D-aminopeptidase [EC:3.4.11.19]	0	0	1	0	0	0	0	0	0	0	3	0	0	0	0	0	0	0	0	1	0	0	0	0	1	0	0	0	0	0	0	0	3	0	0	1	0	0	0	0	1	0	0	0	0	0	0	0
K01267	DNPEP; aspartyl aminopeptidase [EC:3.4.11.21]	1	0	1	1	1	1	1	1	0	1	0	0	1	0	1	1	1	1	1	0	0	0	1	0	0	0	1	0	1	1	1	1	1	0	2	0	1	0	1	1	1	1	1	1	0	1	1	0
K01268	LAP4; aminopeptidase I [EC:3.4.11.22]	0	0	0	0	0	0	0	0	0	0	0	0	0	0	0	0	0	0	0	0	0	0	0	0	0	0	0	0	0	0	0	0	0	0	0	0	0	0	0	0	0	0	0	0	0	0	0	0
K01269	E3.4.11.-; aminopeptidase [EC:3.4.11.-]	0	1	2	1	0	0	1	1	1	1	1	2	0	3	0	0	1	0	2	1	1	0	1	0	1	1	1	1	2	0	1	0	0	1	1	1	0	0	1	0	1	0	1	0	0	0	0	0
K01270	pepD; dipeptidase D [EC:3.4.13.-]	0	0	0	0	0	0	0	0	0	0	0	0	0	0	0	0	0	0	0	0	0	0	0	0	0	0	0	0	0	1	0	0	0	0	0	0	0	0	0	0	0	0	0	0	0	0	0	0
K01271	pepQ; Xaa-Pro dipeptidase [EC:3.4.13.9]	0	0	1	0	0	0	1	1	0	0	0	0	0	0	0	0	0	0	1	0	1	0	0	0	0	0	1	0	1	0	1	1	2	0	1	0	0	0	0	0	2	0	1	0	0	0	2	0
K01273	DPEP; membrane dipeptidase [EC:3.4.13.19]	1	1	1	0	1	1	1	1	1	1	1	3	1	2	1	0	1	0	1	1	1	1	0	1	2	1	1	1	1	1	2	1	2	1	1	1	1	1	0	1	1	2	1	0	0	0	2	1
K01274	E3.4.13.-; D-alanyl-D-alanine dipeptidase [EC:3.4.13.-]	0	0	0	0	0	0	0	0	0	0	0	0	0	0	0	0	0	0	1	0	0	0	0	0	0	0	0	0	1	0	0	0	0	0	0	0	0	0	0	0	1	0	0	0	0	0	0	0
K01275	CTSC; cathepsin C [EC:3.4.14.1]	0	0	0	0	0	0	0	0	0	0	0	0	0	0	0	0	0	0	0	0	0	0	0	0	0	0	0	0	0	0	0	0	0	0	0	0	0	0	0	0	0	0	0	0	0	0	0	0
K01276	DPP7; dipeptidyl-peptidase II [EC:3.4.14.2]	0	0	0	0	0	0	0	0	0	0	0	0	0	0	0	0	0	0	0	0	0	0	0	0	0	0	0	0	0	0	0	0	0	0	0	0	0	0	0	0	0	0	0	0	0	0	0	0
K01277	DPP3; dipeptidyl-peptidase III [EC:3.4.14.4]	0	0	0	0	0	0	0	0	0	0	0	0	0	0	0	0	0	0	0	0	0	0	0	0	0	0	0	0	0	0	0	0	0	0	0	0	0	0	0	0	0	0	0	0	0	0	0	0
K01278	DPP4, CD26; dipeptidyl-peptidase 4 [EC:3.4.14.5]	0	0	0	0	0	0	0	0	0	0	0	0	0	0	0	0	0	0	0	0	0	0	0	0	0	0	0	0	0	0	0	0	0	0	0	0	0	0	0	0	0	0	0	0	0	0	0	0
K01279	TPP1, CLN2; tripeptidyl-peptidase I [EC:3.4.14.9]	0	0	0	0	0	0	0	0	0	0	0	0	0	0	0	0	0	0	0	0	0	0	0	0	0	0	0	0	0	0	0	0	0	0	0	0	0	0	0	0	0	0	0	0	0	0	0	0
K01280	TPP2; tripeptidyl-peptidase II [EC:3.4.14.10]	0	0	0	1	0	1	0	0	0	1	1	0	0	0	0	1	1	1	0	0	0	0	1	0	0	1	0	0	1	1	0	0	0	0	0	0	0	0	1	0	1	0	1	0	0	0	0	0
K01281	pepX; X-Pro dipeptidyl-peptidase [EC:3.4.14.11]	0	1	0	0	0	0	0	0	0	0	0	0	0	1	0	0	0	0	0	0	0	0	0	0	0	1	0	0	0	0	0	0	0	0	1	0	0	0	0	0	1	0	0	0	0	0	0	0
K01282	E3.4.14.-; dipeptidyl aminopeptidase [EC:3.4.14.-]	0	0	0	0	0	0	0	0	0	0	0	0	0	0	0	0	0	0	0	0	0	0	0	0	0	0	0	0	0	0	0	0	0	0	0	0	0	0	0	0	0	0	0	0	0	0	0	0
K01283	ACE, CD143; peptidyl-dipeptidase A [EC:3.4.15.1]	0	0	0	0	0	0	0	0	0	0	0	0	0	0	0	0	0	0	0	0	0	0	0	0	0	0	0	0	0	0	0	0	0	0	0	0	0	0	0	0	0	0	0	0	0	0	0	0
K01284	dcp; peptidyl-dipeptidase Dcp [EC:3.4.15.5]	0	0	0	0	0	0	0	0	0	0	0	0	0	0	0	0	0	0	0	0	1	0	0	1	0	0	0	0	0	0	0	0	0	0	0	0	0	0	0	0	1	0	0	0	0	0	0	0
K01285	PRCP; lysosomal Pro-X carboxypeptidase [EC:3.4.16.2]	0	0	0	0	0	0	0	0	0	0	0	0	0	0	0	0	0	0	0	0	0	0	0	0	0	0	0	0	0	0	0	0	0	0	0	0	0	0	0	0	0	0	0	0	0	0	0	0
K01286	E3.4.16.4; D-alanyl-D-alanine carboxypeptidase [EC:3.4.16.4]	1	1	3	1	1	0	1	2	2	2	0	2	1	3	1	0	0	1	1	3	2	2	1	5	0	1	2	1	3	0	2	1	3	2	1	1	2	1	0	1	3	1	0	1	0	3	1	1
K01288	KEX1; carboxypeptidase D [EC:3.4.16.6]	0	0	0	0	0	0	0	0	0	0	0	0	0	0	0	0	0	0	0	0	0	0	0	0	0	0	0	0	0	0	0	0	0	0	0	0	0	0	0	0	0	0	0	0	0	0	0	0
K01290	CPAN; carboxypeptidase A, invertebrate [EC:3.4.17.-]	0	0	0	0	0	0	0	0	0	0	0	0	0	0	0	0	0	0	0	0	0	0	0	0	0	0	0	0	0	0	0	0	0	0	0	0	0	0	0	0	0	0	0	0	0	0	0	0
K01291	CPB1; carboxypeptidase B [EC:3.4.17.2]	0	0	0	0	0	0	0	0	0	0	0	0	0	0	0	0	0	0	0	0	0	0	0	0	0	0	0	0	0	0	0	0	0	0	0	0	0	0	0	0	0	0	0	0	0	0	0	0
K01292	CPN1; carboxypeptidase N catalytic subunit [EC:3.4.17.3]	0	0	0	0	0	0	0	0	0	0	0	0	0	0	0	0	0	0	0	0	0	0	0	0	0	0	0	0	0	0	0	0	0	0	0	0	0	0	0	0	0	0	0	0	0	0	0	0
K01293	E3.4.17.4; Gly-Xaa carboxypeptidase [EC:3.4.17.4]	0	0	0	0	0	0	0	0	0	0	0	0	0	0	0	0	0	0	0	0	0	0	0	0	0	0	0	0	0	0	0	0	0	0	0	0	0	0	0	0	0	0	0	0	0	0	0	0
K01294	CPE; carboxypeptidase E [EC:3.4.17.10]	0	0	0	0	0	0	0	0	0	0	0	0	0	0	0	0	0	0	0	0	0	0	0	0	0	0	0	0	0	0	0	0	0	0	0	0	0	0	0	0	0	0	0	0	0	0	0	0
K01295	cpg; glutamate carboxypeptidase [EC:3.4.17.11]	0	0	1	1	1	1	0	0	0	0	0	0	0	0	0	0	0	1	0	0	0	0	0	0	0	0	0	0	0	0	0	0	0	0	0	0	0	0	0	0	0	0	0	0	0	0	1	0
K01296	CPM; carboxypeptidase M [EC:3.4.17.12]	0	0	0	0	0	0	0	0	0	0	0	0	0	0	0	0	0	0	0	0	0	0	0	0	0	0	0	0	0	0	0	0	0	0	0	0	0	0	0	0	0	0	0	0	0	0	0	0
K01297	ldcA; muramoyltetrapeptide carboxypeptidase [EC:3.4.17.13]	1	0	1	0	0	0	1	1	1	1	0	0	1	0	0	0	0	1	1	0	0	1	1	0	0	0	1	1	1	1	1	1	0	0	0	0	0	0	0	1	1	0	1	0	0	0	1	1
K01298	CPA2; carboxypeptidase A2 [EC:3.4.17.15]	0	0	0	0	0	0	0	0	0	0	0	0	0	0	0	0	0	0	0	0	0	0	0	0	0	0	0	0	0	0	0	0	0	0	0	0	0	0	0	0	0	0	0	0	0	0	0	0
K01299	E3.4.17.19; carboxypeptidase Taq [EC:3.4.17.19]	0	0	0	0	0	0	0	0	0	0	0	0	0	0	0	0	0	0	0	0	0	0	0	0	0	0	0	0	0	0	0	0	0	0	0	0	0	0	0	0	0	0	0	0	0	0	0	0
K01300	CPB2; carboxypeptidase B2 [EC:3.4.17.20]	0	0	0	0	0	0	0	0	0	0	0	0	0	0	0	0	0	0	0	0	0	0	0	0	0	0	0	0	0	0	0	0	0	0	0	0	0	0	0	0	0	0	0	0	0	0	0	0
K01301	NAALAD; N-acetylated-alpha-linked acidic dipeptidase [EC:3.4.17.21]	0	0	0	0	0	0	0	0	0	0	0	0	0	0	0	0	0	0	0	0	0	0	0	0	0	0	0	0	0	0	0	0	1	0	0	0	0	0	0	0	0	0	0	0	0	0	0	0
K01302	CPQ; carboxypeptidase Q [EC:3.4.17.-]	0	0	0	0	0	0	0	0	0	0	0	0	0	0	0	0	0	0	0	0	0	0	0	0	0	0	0	0	0	0	0	0	0	0	0	0	0	0	0	0	0	0	0	0	0	0	0	0
K01303	APEH; acylaminoacyl-peptidase [EC:3.4.19.1]	0	0	1	0	1	0	0	1	0	0	0	0	0	0	0	0	0	0	0	0	1	0	0	1	0	0	0	0	0	0	0	0	1	0	0	0	0	0	0	0	0	0	0	0	0	0	0	0
K01304	pcp; pyroglutamyl-peptidase [EC:3.4.19.3]	0	0	0	0	0	0	0	0	0	0	0	0	0	0	0	0	0	0	0	1	0	0	0	0	0	0	0	0	1	0	0	0	0	0	0	0	0	0	0	0	0	0	0	0	0	0	0	0
K01305	iadA; beta-aspartyl-dipeptidase (metallo-type) [EC:3.4.19.-]	0	0	0	0	0	0	0	0	0	0	0	0	0	0	0	0	0	0	0	0	0	0	0	0	0	0	0	0	0	0	0	0	0	0	0	0	0	0	0	0	0	0	0	0	0	0	0	0
K01306	TRHDE; pyroglutamyl-peptidase II [EC:3.4.19.6]	0	0	0	0	0	0	0	0	0	0	0	0	0	0	0	0	0	0	0	0	0	0	0	0	0	0	0	0	0	0	0	0	0	0	0	0	0	0	0	0	0	0	0	0	0	0	0	0
K01307	GGH; gamma-glutamyl hydrolase [EC:3.4.19.9]	0	0	0	0	0	0	0	0	0	0	0	0	0	0	0	0	0	0	0	0	0	0	0	0	0	0	0	0	0	0	0	0	0	0	0	0	0	0	0	0	0	0	0	0	0	0	0	0
K01308	yqgT; g-D-glutamyl-meso-diaminopimelate peptidase [EC:3.4.19.11]	0	0	0	0	0	0	0	0	0	0	0	0	0	0	0	0	0	0	0	0	0	0	0	0	0	0	0	0	0	0	0	0	0	0	0	0	0	0	0	0	0	0	0	0	0	0	0	0
K01310	CTRB; chymotrypsin [EC:3.4.21.1]	0	0	0	0	0	0	0	0	0	0	0	0	0	0	0	0	0	0	0	0	0	0	0	0	0	0	0	0	0	0	0	0	0	0	0	0	0	0	0	0	0	0	0	0	0	0	0	0
K01311	CTRC; chymotrypsin C [EC:3.4.21.2]	0	0	0	0	0	0	0	0	0	0	0	0	0	0	0	0	0	0	0	0	0	0	0	0	0	0	0	0	0	0	0	0	0	0	0	0	0	0	0	0	0	0	0	0	0	0	0	0
K01312	PRSS1_2_3; trypsin [EC:3.4.21.4]	0	0	0	0	0	0	0	0	0	0	0	0	0	0	0	0	0	0	0	0	0	0	0	0	0	0	0	0	0	0	0	0	0	0	0	0	0	0	0	0	0	0	0	0	0	0	0	0
K01313	F2; coagulation factor II (thrombin) [EC:3.4.21.5]	0	0	0	0	0	0	0	0	0	0	0	0	0	0	0	0	0	0	0	0	0	0	0	0	0	0	0	0	0	0	0	0	0	0	0	0	0	0	0	0	0	0	0	0	0	0	0	0
K01314	F10; coagulation factor X [EC:3.4.21.6]	0	0	0	0	0	0	0	0	0	0	0	0	0	0	0	0	0	0	0	0	0	0	0	0	0	0	0	0	0	0	0	0	0	0	0	0	0	0	0	0	0	0	0	0	0	0	0	0
K01315	PLG; plasminogen [EC:3.4.21.7]	0	0	0	0	0	0	0	0	0	0	0	0	0	0	0	0	0	0	0	0	0	0	0	0	0	0	0	0	0	0	0	0	0	0	0	0	0	0	0	0	0	0	0	0	0	0	0	0
K01316	TMPRSS15, PRSS7; enterokinase [EC:3.4.21.9]	0	0	0	0	0	0	0	0	0	0	0	0	0	0	0	0	0	0	0	0	0	0	0	0	0	0	0	0	0	0	0	0	0	0	0	0	0	0	0	0	0	0	0	0	0	0	0	0
K01317	ACR; acrosin [EC:3.4.21.10]	0	0	0	0	0	0	0	0	0	0	0	0	0	0	0	0	0	0	0	0	0	0	0	0	0	0	0	0	0	0	0	0	0	0	0	0	0	0	0	0	0	0	0	0	0	0	0	0
K01318	sspA; glutamyl endopeptidase [EC:3.4.21.19]	0	0	0	0	0	0	0	0	0	0	0	0	0	0	0	0	0	0	0	0	0	0	0	0	0	0	0	0	0	0	0	0	0	0	0	0	0	0	0	0	0	0	0	0	0	0	0	0
K01319	CTSG; cathepsin G [EC:3.4.21.20]	0	0	0	0	0	0	0	0	0	0	0	0	0	0	0	0	0	0	0	0	0	0	0	0	0	0	0	0	0	0	0	0	0	0	0	0	0	0	0	0	0	0	0	0	0	0	0	0
K01320	F7; coagulation factor VII [EC:3.4.21.21]	0	0	0	0	0	0	0	0	0	0	0	0	0	0	0	0	0	0	0	0	0	0	0	0	0	0	0	0	0	0	0	0	0	0	0	0	0	0	0	0	0	0	0	0	0	0	0	0
K01321	F9; coagulation factor IX (Christmas factor) [EC:3.4.21.22]	0	0	0	0	0	0	0	0	0	0	0	0	0	0	0	0	0	0	0	0	0	0	0	0	0	0	0	0	0	0	0	0	0	0	0	0	0	0	0	0	0	0	0	0	0	0	0	0
K01322	PREP; prolyl oligopeptidase [EC:3.4.21.26]	0	0	0	0	0	0	0	1	0	0	0	0	0	0	0	0	0	0	0	0	1	0	0	1	0	0	0	0	0	0	0	0	1	0	0	0	0	0	0	0	0	0	0	0	0	0	0	0
K01323	F11; coagulation factor XI [EC:3.4.21.27]	0	0	0	0	0	0	0	0	0	0	0	0	0	0	0	0	0	0	0	0	0	0	0	0	0	0	0	0	0	0	0	0	0	0	0	0	0	0	0	0	0	0	0	0	0	0	0	0
K01324	KLKB1; plasma kallikrein [EC:3.4.21.34]	0	0	0	0	0	0	0	0	0	0	0	0	0	0	0	0	0	0	0	0	0	0	0	0	0	0	0	0	0	0	0	0	0	0	0	0	0	0	0	0	0	0	0	0	0	0	0	0
K01325	KLK1_2; tissue kallikrein [EC:3.4.21.35]	0	0	0	0	0	0	0	0	0	0	0	0	0	0	0	0	0	0	0	0	0	0	0	0	0	0	0	0	0	0	0	0	0	0	0	0	0	0	0	0	0	0	0	0	0	0	0	0
K01326	CELA1; pancreatic elastase I [EC:3.4.21.36]	0	0	0	0	0	0	0	0	0	0	0	0	0	0	0	0	0	0	0	0	0	0	0	0	0	0	0	0	0	0	0	0	0	0	0	0	0	0	0	0	0	0	0	0	0	0	0	0
K01327	ELANE; leukocyte elastase [EC:3.4.21.37]	0	0	0	0	0	0	0	0	0	0	0	0	0	0	0	0	0	0	0	0	0	0	0	0	0	0	0	0	0	0	0	0	0	0	0	0	0	0	0	0	0	0	0	0	0	0	0	0
K01328	F12; coagulation factor XII (Hageman factor) [EC:3.4.21.38]	0	0	0	0	0	0	0	0	0	0	0	0	0	0	0	0	0	0	0	0	0	0	0	0	0	0	0	0	0	0	0	0	0	0	0	0	0	0	0	0	0	0	0	0	0	0	0	0
K01329	CMA1; chymase [EC:3.4.21.39]	0	0	0	0	0	0	0	0	0	0	0	0	0	0	0	0	0	0	0	0	0	0	0	0	0	0	0	0	0	0	0	0	0	0	0	0	0	0	0	0	0	0	0	0	0	0	0	0
K01330	C1R; complement component 1, r subcomponent [EC:3.4.21.41]	0	0	0	0	0	0	0	0	0	0	0	0	0	0	0	0	0	0	0	0	0	0	0	0	0	0	0	0	0	0	0	0	0	0	0	0	0	0	0	0	0	0	0	0	0	0	0	0
K01331	C1S; complement component 1, s subcomponent [EC:3.4.21.42]	0	0	0	0	0	0	0	0	0	0	0	0	0	0	0	0	0	0	0	0	0	0	0	0	0	0	0	0	0	0	0	0	0	0	0	0	0	0	0	0	0	0	0	0	0	0	0	0
K01332	C2; complement component 2 [EC:3.4.21.43]	0	0	0	0	0	0	0	0	0	0	0	0	0	0	0	0	0	0	0	0	0	0	0	0	0	0	0	0	0	0	0	0	0	0	0	0	0	0	0	0	0	0	0	0	0	0	0	0
K01333	CFI; complement factor I [EC:3.4.21.45]	0	0	0	0	0	0	0	0	0	0	0	0	0	0	0	0	0	0	0	0	0	0	0	0	0	0	0	0	0	0	0	0	0	0	0	0	0	0	0	0	0	0	0	0	0	0	0	0
K01334	CFD; complement factor D [EC:3.4.21.46]	0	0	0	0	0	0	0	0	0	0	0	0	0	0	0	0	0	0	0	0	0	0	0	0	0	0	0	0	0	0	0	0	0	0	0	0	0	0	0	0	0	0	0	0	0	0	0	0
K01335	CFB; complement factor B [EC:3.4.21.47]	0	0	0	0	0	0	0	0	0	0	0	0	0	0	0	0	0	0	0	0	0	0	0	0	0	0	0	0	0	0	0	0	0	0	0	0	0	0	0	0	0	0	0	0	0	0	0	0
K01336	E3.4.21.48; cerevisin [EC:3.4.21.48]	0	0	0	0	0	0	0	0	0	0	0	0	0	0	0	0	0	0	0	0	0	0	0	0	0	0	0	0	0	0	0	0	0	0	0	0	0	0	0	0	0	0	0	0	0	0	0	0
K01337	E3.4.21.50; lysyl endopeptidase [EC:3.4.21.50]	0	0	0	0	0	0	0	0	0	0	0	0	0	0	0	0	0	0	0	0	0	0	0	0	0	0	0	0	0	0	0	0	0	0	0	0	0	0	0	0	0	0	0	0	0	0	0	0
K01338	lon; ATP-dependent Lon protease [EC:3.4.21.53]	0	0	0	1	0	0	0	0	0	1	0	0	0	0	0	0	1	1	0	0	0	0	0	0	0	0	0	0	0	0	0	0	0	0	0	0	0	0	0	0	0	0	0	0	0	0	0	0
K01339	KLK16; g-renin [EC:3.4.21.54]	0	0	0	0	0	0	0	0	0	0	0	0	0	0	0	0	0	0	0	0	0	0	0	0	0	0	0	0	0	0	0	0	0	0	0	0	0	0	0	0	0	0	0	0	0	0	0	0
K01340	E3.4.21.59; tryptase [EC:3.4.21.59]	0	0	0	0	0	0	0	0	0	0	0	0	0	0	0	0	0	0	0	0	0	0	0	0	0	0	0	0	0	0	0	0	0	0	0	0	0	0	0	0	0	0	0	0	0	0	0	0
K01341	KEX2; kexin [EC:3.4.21.61]	0	0	0	0	0	0	0	0	0	0	0	0	0	0	0	0	0	0	0	0	0	0	0	0	0	0	0	0	0	0	0	0	0	0	0	0	0	0	0	0	0	0	0	0	0	0	0	0
K01342	aprE; subtilisin [EC:3.4.21.62]	0	0	0	0	0	0	0	0	0	0	1	0	0	0	0	0	0	0	0	0	0	0	0	0	0	0	0	0	0	0	0	0	0	0	0	0	0	0	0	0	0	0	0	0	0	0	0	0
K01343	PLAT; tissue plasminogen activator [EC:3.4.21.68]	0	0	0	0	0	0	0	0	0	0	0	0	0	0	0	0	0	0	0	0	0	0	0	0	0	0	0	0	0	0	0	0	0	0	0	0	0	0	0	0	0	0	0	0	0	0	0	0
K01344	PROC; protein C (activated) [EC:3.4.21.69]	0	0	0	0	0	0	0	0	0	0	0	0	0	0	0	0	0	0	0	0	0	0	0	0	0	0	0	0	0	0	0	0	0	0	0	0	0	0	0	0	0	0	0	0	0	0	0	0
K01345	CELA3; pancreatic endopeptidase E [EC:3.4.21.70]	0	0	0	0	0	0	0	0	0	0	0	0	0	0	0	0	0	0	0	0	0	0	0	0	0	0	0	0	0	0	0	0	0	0	0	0	0	0	0	0	0	0	0	0	0	0	0	0
K01346	CELA2; pancreatic elastase II [EC:3.4.21.71]	0	0	0	0	0	0	0	0	0	0	0	0	0	0	0	0	0	0	0	0	0	0	0	0	0	0	0	0	0	0	0	0	0	0	0	0	0	0	0	0	0	0	0	0	0	0	0	0
K01347	iga; IgA-specific serine endopeptidase [EC:3.4.21.72]	0	0	0	0	0	0	0	0	0	0	0	0	0	0	0	0	0	0	0	0	0	0	0	0	0	0	0	0	0	0	0	0	0	0	0	0	0	0	0	0	0	0	0	0	0	0	0	0
K01348	PLAU; urokinase plasminogen activator [EC:3.4.21.73]	0	0	0	0	0	0	0	0	0	0	0	0	0	0	0	0	0	0	0	0	0	0	0	0	0	0	0	0	0	0	0	0	0	0	0	0	0	0	0	0	0	0	0	0	0	0	0	0
K01349	FURIN, PCSK3; furin [EC:3.4.21.75]	0	0	0	0	0	0	0	0	0	0	0	0	0	0	0	0	0	0	0	0	0	0	0	0	0	0	0	0	0	0	0	0	0	0	0	0	0	0	0	0	0	0	0	0	0	0	0	0
K01350	PRTN3; myeloblastin [EC:3.4.21.76]	0	0	0	0	0	0	0	0	0	0	0	0	0	0	0	0	0	0	0	0	0	0	0	0	0	0	0	0	0	0	0	0	0	0	0	0	0	0	0	0	0	0	0	0	0	0	0	0
K01351	KLK3; semenogelase [EC:3.4.21.77]	0	0	0	0	0	0	0	0	0	0	0	0	0	0	0	0	0	0	0	0	0	0	0	0	0	0	0	0	0	0	0	0	0	0	0	0	0	0	0	0	0	0	0	0	0	0	0	0
K01352	GZMA; granzyme A [EC:3.4.21.78]	0	0	0	0	0	0	0	0	0	0	0	0	0	0	0	0	0	0	0	0	0	0	0	0	0	0	0	0	0	0	0	0	0	0	0	0	0	0	0	0	0	0	0	0	0	0	0	0
K01353	GZMB; granzyme B [EC:3.4.21.79]	0	0	0	0	0	0	0	0	0	0	0	0	0	0	0	0	0	0	0	0	0	0	0	0	0	0	0	0	0	0	0	0	0	0	0	0	0	0	0	0	0	0	0	0	0	0	0	0
K01354	ptrB; oligopeptidase B [EC:3.4.21.83]	1	1	1	1	0	1	1	1	1	1	1	1	1	1	1	1	1	1	1	1	0	1	1	0	1	1	1	1	1	1	1	1	1	1	1	1	1	1	0	1	1	1	1	1	0	1	1	2
K01355	ompT; omptin [EC:3.4.23.49]	0	0	0	0	0	0	0	0	0	0	0	0	0	0	0	0	0	0	0	0	0	0	0	0	0	0	0	0	0	0	0	0	0	0	0	0	0	0	0	0	0	0	0	0	0	0	0	0
K01356	lexA; repressor LexA [EC:3.4.21.88]	1	2	1	1	1	1	1	1	1	1	1	1	1	1	1	1	1	1	1	1	1	1	1	1	1	1	1	1	1	1	1	1	1	1	1	1	1	1	2	1	1	1	0	1	1	1	1	0
K01357	WNT10; wingless-type MMTV integration site family, member 10	0	0	0	0	0	0	0	0	0	0	0	0	0	0	0	0	0	0	0	0	0	0	0	0	0	0	0	0	0	0	0	0	0	0	0	0	0	0	0	0	0	0	0	0	0	0	0	0
K01358	clpP, CLPP; ATP-dependent Clp protease, protease subunit [EC:3.4.21.92]	2	1	2	4	2	2	4	4	2	4	2	4	2	2	2	2	2	4	4	3	4	2	2	4	3	2	4	2	4	4	4	4	4	4	2	1	2	2	4	2	4	3	4	2	4	1	2	2
K01359	PCSK1; proprotein convertase subtilisin/kexin type 1 [EC:3.4.21.93]	0	0	0	0	0	0	0	0	0	0	0	0	0	0	0	0	0	0	0	0	0	0	0	0	0	0	0	0	0	0	0	0	0	0	0	0	0	0	0	0	0	0	0	0	0	0	0	0
K01360	PCSK2; proprotein convertase subtilisin/kexin type 2 [EC:3.4.21.94]	0	0	0	0	0	0	0	0	0	0	0	0	0	0	0	0	0	0	0	0	0	0	0	0	0	0	0	0	0	0	0	0	0	0	0	0	0	0	0	0	0	0	0	0	0	0	0	0
K01361	E3.4.21.96; lactocepin [EC:3.4.21.96]	0	0	0	0	0	0	0	0	0	0	0	0	0	0	0	0	0	0	0	0	0	0	0	0	0	0	0	0	0	0	0	0	0	0	0	0	0	0	0	0	0	0	0	0	0	0	0	0
K01362	OVCH; ovochymase [EC:3.4.21.-]	0	0	0	0	0	0	0	0	0	0	0	0	0	0	0	0	0	0	0	0	0	0	0	0	0	0	0	0	0	0	0	0	0	0	0	0	0	0	0	0	0	0	0	0	0	0	0	0
K01363	CTSB; cathepsin B [EC:3.4.22.1]	0	0	0	0	0	0	0	0	0	0	0	0	0	0	0	0	0	0	0	0	0	0	0	0	0	0	0	0	0	0	0	0	0	0	0	0	0	0	0	0	0	0	0	0	0	0	0	0
K01364	speB; streptopain [EC:3.4.22.10]	0	0	0	0	0	0	0	0	0	0	0	0	0	0	0	0	0	0	0	0	0	0	0	0	0	0	0	0	0	0	0	0	0	0	0	0	0	0	0	0	0	0	0	0	0	0	0	0
K01365	CTSL; cathepsin L [EC:3.4.22.15]	0	0	0	0	0	0	0	0	0	0	0	0	0	0	0	0	0	0	0	0	0	0	0	0	0	0	0	0	0	0	0	0	0	0	0	0	0	0	0	0	0	0	0	0	0	0	0	0
K01366	CTSH; cathepsin H [EC:3.4.22.16]	0	0	0	0	0	0	0	0	0	0	0	0	0	0	0	0	0	0	0	0	0	0	0	0	0	0	0	0	0	0	0	0	0	0	0	0	0	0	0	0	0	0	0	0	0	0	0	0
K01367	CAPN1; calpain-1 [EC:3.4.22.52]	0	0	0	0	0	0	0	0	0	0	0	0	0	0	0	0	0	0	0	0	0	0	0	0	0	0	0	0	0	0	0	0	0	0	0	0	0	0	0	0	0	0	0	0	0	0	0	0
K01368	CTSS; cathepsin S [EC:3.4.22.27]	0	0	0	0	0	0	0	0	0	0	0	0	0	0	0	0	0	0	0	0	0	0	0	0	0	0	0	0	0	0	0	0	0	0	0	0	0	0	0	0	0	0	0	0	0	0	0	0
K01369	LGMN; legumain [EC:3.4.22.34]	0	0	0	0	0	0	0	0	0	0	0	0	0	0	0	0	0	0	0	0	0	0	0	0	0	0	0	0	0	0	0	0	0	0	0	0	0	0	0	0	0	0	0	0	0	0	0	0
K01370	CASP1; caspase 1 [EC:3.4.22.36]	0	0	0	0	0	0	0	0	0	0	0	0	0	0	0	0	0	0	0	0	0	0	0	0	0	0	0	0	0	0	0	0	0	0	0	0	0	0	0	0	0	0	0	0	0	0	0	0
K01371	CTSK; cathepsin K [EC:3.4.22.38]	0	0	0	0	0	0	0	0	0	0	0	0	0	0	0	0	0	0	0	0	0	0	0	0	0	0	0	0	0	0	0	0	0	0	0	0	0	0	0	0	0	0	0	0	0	0	0	0
K01372	BLMH, pepC; bleomycin hydrolase [EC:3.4.22.40]	0	0	1	0	0	0	0	1	0	0	0	0	0	0	0	0	0	0	1	0	0	0	0	0	0	0	0	0	1	0	1	0	1	0	0	0	0	0	0	0	1	0	0	0	0	0	1	0
K01373	CTSF; cathepsin F [EC:3.4.22.41]	0	0	0	0	0	0	0	0	0	0	0	0	0	0	0	0	0	0	0	0	0	0	0	0	0	0	0	0	0	0	0	0	0	0	0	0	0	0	0	0	0	0	0	0	0	0	0	0
K01374	CTSO; cathepsin O [EC:3.4.22.42]	0	0	0	0	0	0	0	0	0	0	0	0	0	0	0	0	0	0	0	0	0	0	0	0	0	0	0	0	0	0	0	0	0	0	0	0	0	0	0	0	0	0	0	0	0	0	0	0
K01375	CTSL2, CTSV; cathepsin V [EC:3.4.22.43]	0	0	0	0	0	0	0	0	0	0	0	0	0	0	0	0	0	0	0	0	0	0	0	0	0	0	0	0	0	0	0	0	0	0	0	0	0	0	0	0	0	0	0	0	0	0	0	0
K01376	UFSP2; UFM1-specific protease 2 [EC:3.4.22.-]	0	0	0	0	0	0	0	0	0	0	0	0	0	0	0	0	0	0	0	0	0	0	0	0	0	0	0	0	0	0	0	0	0	0	0	0	0	0	0	0	0	0	0	0	0	0	0	0
K01377	PGC; gastricsin [EC:3.4.23.3]	0	0	0	0	0	0	0	0	0	0	0	0	0	0	0	0	0	0	0	0	0	0	0	0	0	0	0	0	0	0	0	0	0	0	0	0	0	0	0	0	0	0	0	0	0	0	0	0
K01378	CYM; chymosin [EC:3.4.23.4]	0	0	0	0	0	0	0	0	0	0	0	0	0	0	0	0	0	0	0	0	0	0	0	0	0	0	0	0	0	0	0	0	0	0	0	0	0	0	0	0	0	0	0	0	0	0	0	0
K01379	CTSD; cathepsin D [EC:3.4.23.5]	0	0	0	0	0	0	0	0	0	0	0	0	0	0	0	0	0	0	0	0	0	0	0	0	0	0	0	0	0	0	0	0	0	0	0	0	0	0	0	0	0	0	0	0	0	0	0	0
K01380	REN; renin [EC:3.4.23.15]	0	0	0	0	0	0	0	0	0	0	0	0	0	0	0	0	0	0	0	0	0	0	0	0	0	0	0	0	0	0	0	0	0	0	0	0	0	0	0	0	0	0	0	0	0	0	0	0
K01381	PEP4; saccharopepsin [EC:3.4.23.25]	0	0	0	0	0	0	0	0	0	0	0	0	0	0	0	0	0	0	0	0	0	0	0	0	0	0	0	0	0	0	0	0	0	0	0	0	0	0	0	0	0	0	0	0	0	0	0	0
K01382	CTSE; cathepsin E [EC:3.4.23.34]	0	0	0	0	0	0	0	0	0	0	0	0	0	0	0	0	0	0	0	0	0	0	0	0	0	0	0	0	0	0	0	0	0	0	0	0	0	0	0	0	0	0	0	0	0	0	0	0
K01383	BAR1; barrierpepsin [EC:3.4.23.35]	0	0	0	0	0	0	0	0	0	0	0	0	0	0	0	0	0	0	0	0	0	0	0	0	0	0	0	0	0	0	0	0	0	0	0	0	0	0	0	0	0	0	0	0	0	0	0	0
K01384	WNT11; wingless-type MMTV integration site family, member 11	0	0	0	0	0	0	0	0	0	0	0	0	0	0	0	0	0	0	0	0	0	0	0	0	0	0	0	0	0	0	0	0	0	0	0	0	0	0	0	0	0	0	0	0	0	0	0	0
K01385	E3.4.23.42; thermopsin [EC:3.4.23.42]	0	0	0	0	0	0	0	0	0	0	0	0	0	0	0	0	0	0	0	0	0	0	0	0	0	0	0	0	0	0	0	0	0	0	0	0	0	0	0	0	0	0	0	0	0	0	0	0
K01386	E3.4.23.23; mucorpepsin [EC:3.4.23.23]	0	0	0	0	0	0	0	0	0	0	0	0	0	0	0	0	0	0	0	0	0	0	0	0	0	0	0	0	0	0	0	0	0	0	0	0	0	0	0	0	0	0	0	0	0	0	0	0
K01387	colA; microbial collagenase [EC:3.4.24.3]	0	0	0	0	0	0	0	0	0	0	0	0	0	0	0	0	0	0	0	0	0	0	0	0	0	0	0	0	0	0	0	0	0	0	0	0	0	0	0	0	0	0	0	0	0	0	0	0
K01388	MMP1; matrix metalloproteinase-1 (interstitial collagenase) [EC:3.4.24.7]	0	0	0	0	0	0	0	0	0	0	0	0	0	0	0	0	0	0	0	0	0	0	0	0	0	0	0	0	0	0	0	0	0	0	0	0	0	0	0	0	0	0	0	0	0	0	0	0
K01389	MME, CD10; neprilysin [EC:3.4.24.11]	0	0	0	0	0	0	0	0	0	0	0	0	0	0	0	0	0	0	0	0	0	0	0	0	0	0	0	0	0	0	0	0	0	0	0	0	0	0	0	0	0	0	0	0	0	0	0	0
K01390	iga; IgA-specific metalloendopeptidase [EC:3.4.24.13]	0	0	0	0	0	0	0	0	0	0	0	0	0	0	0	0	0	0	0	0	0	0	0	0	0	0	0	0	0	0	0	0	0	0	0	0	0	0	0	0	0	0	0	0	0	0	0	0
K01392	THOP1; thimet oligopeptidase [EC:3.4.24.15]	1	0	1	0	0	0	0	1	0	0	0	0	1	1	0	0	0	0	1	0	0	1	1	0	0	0	0	0	1	0	1	0	0	0	1	0	0	1	0	1	1	1	0	1	0	0	0	1
K01393	NLN; neurolysin [EC:3.4.24.16]	0	0	0	0	0	0	0	0	0	0	0	0	0	0	0	0	0	0	0	0	0	0	0	0	0	0	0	0	0	0	0	0	0	0	0	0	0	0	0	0	0	0	0	0	0	0	0	0
K01394	MMP3; matrix metalloproteinase-3 (stromelysin 1, progelatinase) [EC:3.4.24.17]	0	0	0	0	0	0	0	0	0	0	0	0	0	0	0	0	0	0	0	0	0	0	0	0	0	0	0	0	0	0	0	0	0	0	0	0	0	0	0	0	0	0	0	0	0	0	0	0
K01395	MEP1A; meprin A [EC:3.4.24.18]	0	0	0	0	0	0	0	0	0	0	0	0	0	0	0	0	0	0	0	0	0	0	0	0	0	0	0	0	0	0	0	0	0	0	0	0	0	0	0	0	0	0	0	0	0	0	0	0
K01396	MMP10; matrix metalloproteinase-10 (stromelysin 2) [EC:3.4.24.22]	0	0	0	0	0	0	0	0	0	0	0	0	0	0	0	0	0	0	0	0	0	0	0	0	0	0	0	0	0	0	0	0	0	0	0	0	0	0	0	0	0	0	0	0	0	0	0	0
K01397	MMP7; matrix metalloproteinase-7 (matrilysin, uterine) [EC:3.4.24.23]	0	0	0	0	0	0	0	0	0	0	0	0	0	0	0	0	0	0	0	0	0	0	0	0	0	0	0	0	0	0	0	0	0	0	0	0	0	0	0	0	0	0	0	0	0	0	0	0
K01398	MMP2; matrix metalloproteinase-2 (gelatinase A) [EC:3.4.24.24]	0	0	0	0	0	0	0	0	0	0	0	0	0	0	0	0	0	0	0	0	0	0	0	0	0	0	0	0	0	0	0	0	0	0	0	0	0	0	0	0	0	0	0	0	0	0	0	0
K01399	lasB; pseudolysin [EC:3.4.24.26]	0	0	0	0	0	0	0	0	0	0	0	0	0	0	0	0	0	0	0	0	0	0	0	0	0	0	0	0	0	0	0	0	0	0	0	0	0	0	0	0	0	0	0	0	0	0	0	0
K01400	nprE; bacillolysin [EC:3.4.24.28]	0	0	0	0	0	0	0	0	0	0	0	0	0	0	0	0	0	0	0	0	0	0	0	0	0	0	0	0	0	0	0	0	0	0	0	0	0	0	0	0	0	0	0	0	0	0	0	0
K01401	aur; aureolysin [EC:3.4.24.29]	0	0	0	0	0	0	0	0	0	0	0	0	0	0	0	0	0	0	0	0	0	0	0	0	0	0	0	0	0	0	0	0	0	0	0	0	0	0	0	0	0	0	0	0	0	0	0	0
K01402	MMP8; matrix metalloproteinase-8 (neutrophil collagenase) [EC:3.4.24.34]	0	0	0	0	0	0	0	0	0	0	0	0	0	0	0	0	0	0	0	0	0	0	0	0	0	0	0	0	0	0	0	0	0	0	0	0	0	0	0	0	0	0	0	0	0	0	0	0
K01403	MMP9; matrix metalloproteinase-9 (gelatinase B) [EC:3.4.24.35]	0	0	0	0	0	0	0	0	0	0	0	0	0	0	0	0	0	0	0	0	0	0	0	0	0	0	0	0	0	0	0	0	0	0	0	0	0	0	0	0	0	0	0	0	0	0	0	0
K01404	GP63; leishmanolysin [EC:3.4.24.36]	0	0	0	0	0	0	0	0	0	0	0	0	0	0	0	0	0	0	0	0	0	0	0	0	0	0	0	0	0	0	0	0	0	0	0	0	0	0	0	0	0	0	0	0	0	0	0	0
K01405	PRD1; saccharolysin [EC:3.4.24.37]	0	0	0	0	0	0	0	0	0	0	0	0	0	0	0	0	0	0	0	0	0	0	0	0	0	0	0	0	0	0	0	0	0	0	0	0	0	0	0	0	0	0	0	0	0	0	0	0
K01406	prtC; serralysin [EC:3.4.24.40]	0	0	0	0	0	0	0	0	0	0	0	0	0	0	0	0	0	0	0	0	0	0	0	0	0	0	0	0	0	0	0	0	0	0	0	0	0	0	0	0	0	0	0	0	0	0	0	0
K01407	ptrA; protease III [EC:3.4.24.55]	0	0	0	0	0	0	0	0	0	0	0	0	0	0	0	0	0	0	0	0	0	0	0	0	0	0	0	0	0	0	0	0	0	0	0	0	0	0	0	0	0	0	0	0	0	0	0	0
K01408	IDE, ide; insulysin [EC:3.4.24.56]	0	0	0	0	0	0	0	0	0	0	0	0	0	0	0	0	0	0	0	0	0	0	0	0	0	0	0	0	0	0	0	0	0	0	0	0	0	0	0	0	0	0	0	0	0	0	0	0
K01409	KAE1, tsaD, QRI7; N6-L-threonylcarbamoyladenine synthase [EC:2.3.1.234]	1	1	1	1	1	1	1	1	1	1	1	1	1	1	1	1	1	1	1	1	1	1	1	1	1	1	1	1	1	1	1	1	1	1	1	1	1	1	1	1	1	1	1	1	1	1	1	1
K01410	MIPEP; mitochondrial intermediate peptidase [EC:3.4.24.59]	0	0	0	0	0	0	0	0	0	0	0	0	0	0	0	0	0	0	0	0	0	0	0	0	0	0	0	0	0	0	0	0	0	0	0	0	0	0	0	0	0	0	0	0	0	0	0	0
K01411	NRD1; nardilysin [EC:3.4.24.61]	0	0	0	0	0	0	0	0	0	0	0	0	0	0	0	0	0	0	0	0	0	0	0	0	0	0	0	0	0	0	0	0	0	0	0	0	0	0	0	0	0	0	0	0	0	0	0	0
K01412	PMPCA, MAS2; mitochondrial-processing peptidase subunit alpha [EC:3.4.24.64]	0	0	0	0	0	0	0	0	0	0	0	0	0	0	0	0	0	0	0	0	0	0	0	0	0	0	0	0	0	0	0	0	0	0	0	0	0	0	0	0	0	0	0	0	0	0	0	0
K01413	MMP12; matrix metalloproteinase-12 (macrophage elastase) [EC:3.4.24.65]	0	0	0	0	0	0	0	0	0	0	0	0	0	0	0	0	0	0	0	0	0	0	0	0	0	0	0	0	0	0	0	0	0	0	0	0	0	0	0	0	0	0	0	0	0	0	0	0
K01414	prlC; oligopeptidase A [EC:3.4.24.70]	0	0	0	0	0	0	0	0	0	0	0	0	0	0	0	0	0	0	0	0	0	0	0	0	0	0	0	0	0	0	0	0	0	0	0	0	0	0	0	0	0	0	0	0	0	0	0	0
K01415	ECE; endothelin-converting enzyme [EC:3.4.24.71]	0	0	0	0	0	0	0	0	0	0	0	0	0	0	0	0	0	0	0	0	0	0	0	0	0	0	0	0	0	0	0	0	0	0	0	0	0	0	0	0	0	0	0	0	0	0	0	0
K01416	snpA; snapalysin [EC:3.4.24.77]	0	0	0	0	0	0	0	0	0	0	0	0	0	0	0	0	0	0	0	0	0	0	0	0	0	1	0	0	0	0	0	0	0	1	0	0	0	0	0	0	0	0	0	0	0	0	0	0
K01417	MEP; extracellular elastinolytic metalloproteinase [EC:3.4.24.-]	0	0	0	0	0	0	0	1	0	0	1	0	0	0	0	0	0	0	0	0	0	0	0	0	0	1	0	0	0	0	0	0	1	1	0	0	1	0	0	0	0	0	0	0	0	0	0	0
K01419	hslV, clpQ; ATP-dependent HslUV protease, peptidase subunit HslV [EC:3.4.25.2]	0	0	0	0	0	0	0	0	0	0	0	0	0	0	0	0	0	0	0	0	0	0	0	0	0	0	0	0	0	0	0	0	0	0	0	0	0	0	0	0	0	0	0	0	0	0	0	0
K01420	fnr; CRP/FNR family transcriptional regulator, anaerobic regulatory protein	0	0	0	0	0	0	0	0	0	0	0	0	0	0	0	0	0	0	0	0	0	0	0	0	0	0	0	0	0	0	0	0	0	0	0	0	0	0	0	0	0	0	0	0	0	0	0	0
K01421	yhgE; putative membrane protein	1	0	1	1	1	0	0	0	0	1	0	2	1	0	0	0	1	1	1	0	1	2	2	1	0	1	0	0	1	2	0	0	0	1	0	0	0	1	1	1	2	1	1	0	0	0	0	1
K01422	AXL1; protease AXL1 [EC:3.4.24.-]	0	0	0	0	0	0	0	0	0	0	0	0	0	0	0	0	0	0	0	0	0	0	0	0	0	0	0	0	0	0	0	0	0	0	0	0	0	0	0	0	0	0	0	0	0	0	0	0
K01424	E3.5.1.1, ansA, ansB; L-asparaginase [EC:3.5.1.1]	1	1	2	1	0	1	1	1	1	1	0	1	1	0	1	0	1	1	1	2	4	1	1	2	1	0	1	1	1	1	2	1	2	1	0	1	1	1	1	1	2	1	0	0	0	0	2	0
K01425	glsA, GLS; glutaminase [EC:3.5.1.2]	0	0	0	2	0	0	1	0	0	0	0	1	0	0	0	0	1	2	1	0	0	0	0	0	0	0	1	1	1	0	1	1	1	1	0	1	1	0	0	0	1	0	0	0	0	1	0	0
K01426	E3.5.1.4, amiE; amidase [EC:3.5.1.4]	1	3	1	2	2	3	2	1	1	2	1	3	1	2	1	1	1	2	0	2	7	1	1	3	3	1	2	4	1	1	1	2	0	0	1	6	1	0	3	1	0	1	1	1	2	2	2	1
K01427	URE; urease [EC:3.5.1.5]	0	0	0	0	0	0	0	0	0	0	0	0	0	0	0	0	0	0	0	0	0	0	0	0	0	0	0	0	0	0	0	0	0	0	0	0	0	0	0	0	0	0	0	0	0	0	0	0
K01428	ureC; urease subunit alpha [EC:3.5.1.5]	0	1	1	1	0	0	0	0	0	0	0	0	0	0	0	0	2	1	0	1	2	0	0	1	1	0	1	0	0	0	0	0	1	1	1	0	0	0	1	0	0	0	1	0	0	0	0	0
K01429	ureB; urease subunit beta [EC:3.5.1.5]	0	1	1	0	0	0	0	0	0	0	0	0	0	0	0	0	0	0	0	0	0	0	0	0	0	0	1	0	0	0	0	0	0	1	1	0	0	0	0	0	0	0	1	0	0	0	0	0
K01430	ureA; urease subunit gamma [EC:3.5.1.5]	0	1	1	0	0	0	0	0	0	0	0	0	0	0	0	0	0	0	0	0	0	0	0	0	0	0	0	0	0	0	0	0	0	1	1	0	0	0	0	0	0	0	1	0	0	0	0	0
K01431	UPB1, pydC; beta-ureidopropionase [EC:3.5.1.6]	0	0	0	0	0	0	0	0	0	0	1	1	0	0	0	0	0	0	0	1	2	0	0	1	1	0	0	0	0	0	0	0	1	0	1	0	0	0	0	0	0	0	0	0	0	0	0	0
K01432	AFMID; arylformamidase [EC:3.5.1.9]	0	0	0	0	0	0	0	0	0	0	0	0	0	0	0	0	0	0	0	0	0	0	0	0	0	0	0	0	0	0	0	0	0	0	0	0	0	0	0	0	0	0	0	0	0	0	0	0
K01433	purU; formyltetrahydrofolate deformylase [EC:3.5.1.10]	0	1	2	2	0	1	1	2	1	1	1	1	0	1	1	1	1	2	1	2	2	1	0	1	2	1	1	1	1	1	2	1	0	2	1	0	1	1	1	0	1	0	2	0	1	0	1	1
K01434	E3.5.1.11; penicillin amidase [EC:3.5.1.11]	1	0	2	0	1	0	1	1	1	0	1	1	1	0	1	0	0	0	2	1	0	1	0	0	1	1	2	0	2	1	2	2	2	1	0	1	2	1	0	1	2	1	0	1	0	1	1	1
K01435	BTD; biotinidase [EC:3.5.1.12]	0	0	0	0	0	0	0	0	0	0	0	0	0	0	0	0	0	0	0	0	0	0	0	0	0	0	0	0	0	0	0	0	0	0	0	0	0	0	0	0	0	0	0	0	0	0	0	0
K01436	K01436; amidohydrolase [EC:3.5.1.-]	1	2	1	1	1	1	1	1	1	5	1	3	2	1	1	1	2	1	2	3	2	2	2	1	1	1	1	1	3	1	1	1	4	1	2	2	1	0	1	1	3	1	4	0	1	1	1	2
K01437	ASPA, aspA; aspartoacylase [EC:3.5.1.15]	0	0	0	0	0	0	0	0	0	0	0	0	0	0	0	0	0	0	0	0	0	0	0	0	0	0	0	0	0	0	0	0	0	0	0	0	0	0	0	0	0	0	0	0	0	0	0	0
K01438	argE; acetylornithine deacetylase [EC:3.5.1.16]	0	0	1	2	1	1	0	0	0	3	0	0	0	1	2	0	2	2	1	2	0	0	0	1	2	0	0	0	1	1	1	0	3	1	1	0	1	1	0	0	1	2	3	0	0	1	0	0
K01439	dapE; succinyl-diaminopimelate desuccinylase [EC:3.5.1.18]	1	1	1	1	1	1	1	1	1	1	1	1	1	1	1	1	1	1	1	2	2	1	1	1	2	1	1	1	1	1	1	1	1	1	1	1	1	1	1	1	1	1	0	1	1	0	1	1
K01440	PNC1; nicotinamidase [EC:3.5.1.19]	0	0	0	0	0	0	0	0	0	0	0	0	0	0	0	0	0	0	0	0	0	0	0	0	0	0	0	0	0	0	0	0	0	0	0	0	0	0	0	0	0	0	0	0	0	0	0	0
K01441	ACER1_2, ASAH3; alkaline ceramidase [EC:3.5.1.23]	0	0	0	0	0	0	0	0	0	0	0	0	0	0	0	0	0	0	0	0	0	0	0	0	0	0	0	0	0	0	0	0	0	0	0	0	0	0	0	0	0	0	0	0	0	0	0	0
K01442	E3.5.1.24; choloylglycine hydrolase [EC:3.5.1.24]	0	0	0	0	0	0	0	0	0	0	0	0	0	0	0	0	0	0	0	0	0	0	0	0	0	0	0	0	0	0	1	0	0	0	0	0	0	0	0	0	0	0	0	0	0	0	0	0
K01443	nagA, AMDHD2; N-acetylglucosamine-6-phosphate deacetylase [EC:3.5.1.25]	1	1	1	1	2	1	1	1	1	1	1	1	1	1	1	1	1	1	1	0	1	1	0	2	0	1	1	1	1	1	1	0	1	1	0	0	1	1	1	1	1	2	1	0	0	0	2	0
K01444	AGA, aspG; N4-(beta-N-acetylglucosaminyl)-L-asparaginase [EC:3.5.1.26]	0	0	0	0	0	0	0	0	0	0	0	0	0	0	0	0	0	0	0	0	0	0	0	0	0	0	0	0	0	0	0	0	0	0	0	0	0	0	0	0	0	0	0	0	0	0	0	0
K01446	PGRP; peptidoglycan recognition protein	1	0	1	2	0	1	0	2	0	2	1	0	0	0	1	1	2	1	2	2	2	0	0	1	0	1	0	1	1	0	1	1	0	2	0	1	0	1	1	2	2	0	2	0	1	2	0	0
K01447	xlyAB; N-acetylmuramoyl-L-alanine amidase [EC:3.5.1.28]	0	0	0	0	0	0	0	0	0	0	0	0	0	0	0	0	0	0	0	0	0	0	0	0	0	0	0	0	0	0	0	0	0	0	0	0	0	0	0	0	0	0	0	0	0	0	0	0
K01448	amiABC; N-acetylmuramoyl-L-alanine amidase [EC:3.5.1.28]	0	0	1	2	0	0	0	1	0	1	0	0	0	0	0	0	2	2	1	0	1	0	0	0	0	0	0	0	1	0	1	0	0	1	0	0	0	0	1	0	1	0	4	0	0	0	1	0
K01449	cwlJ, sleB; N-acetylmuramoyl-L-alanine amidase [EC:3.5.1.28]	0	0	0	0	0	0	0	0	0	0	0	0	0	0	0	0	0	0	0	0	0	0	0	0	0	0	0	0	0	0	0	0	0	0	0	0	0	0	0	0	0	0	0	0	0	0	0	0
K01450	def; formylmethionine deformylase [EC:3.5.1.31]	0	0	0	0	0	0	0	0	0	0	0	0	0	0	0	0	0	0	0	0	0	0	0	0	0	0	0	0	0	0	0	0	0	0	0	0	0	0	0	0	0	0	0	0	0	0	0	0
K01451	hipO; hippurate hydrolase [EC:3.5.1.32]	0	0	0	2	0	0	1	2	1	1	1	1	1	2	1	0	0	1	1	1	0	0	0	0	0	1	2	2	1	0	1	0	0	1	0	0	1	0	1	0	1	0	0	0	0	0	0	0
K01452	E3.5.1.41; chitin deacetylase [EC:3.5.1.41]	0	0	0	0	0	0	0	0	0	1	0	0	0	0	0	0	0	0	0	0	0	0	0	0	0	0	0	0	0	0	0	0	0	0	0	0	0	0	0	0	0	0	0	0	0	0	0	0
K01453	nylB; 6-aminohexanoate-oligomer exohydrolase [EC:3.5.1.46]	0	0	0	1	0	0	0	0	0	1	0	2	0	1	0	0	3	1	0	0	0	1	0	0	0	0	0	0	0	0	2	0	0	0	0	1	0	0	0	1	0	0	1	0	0	0	0	1
K01455	E3.5.1.49; formamidase [EC:3.5.1.49]	0	0	0	2	0	1	0	1	0	0	0	1	0	0	0	0	0	2	0	3	2	0	0	2	1	0	0	1	0	0	0	0	2	0	0	1	0	0	0	0	0	0	0	0	0	0	1	0
K01456	E3.5.1.52, NGLY1, PNG1; peptide-N4-(N-acetyl-beta-glucosaminyl)asparagine amidase [EC:3.5.1.52]	0	0	0	0	0	0	0	0	0	0	0	0	0	0	0	0	0	0	0	0	0	0	0	0	0	0	0	0	0	0	0	0	0	0	0	0	0	0	0	0	0	0	0	0	0	0	0	0
K01457	atzF; allophanate hydrolase [EC:3.5.1.54]	0	0	0	0	0	0	0	0	0	0	0	0	0	0	0	0	0	0	0	0	1	0	0	1	0	0	0	0	0	0	0	0	0	0	0	0	0	0	0	0	0	0	0	0	0	0	0	0
K01458	hutG; N-formylglutamate deformylase [EC:3.5.1.68]	0	0	0	0	0	0	0	0	0	0	1	0	0	0	0	1	0	0	0	0	0	0	0	0	0	1	0	1	0	0	0	0	0	0	0	0	1	0	0	0	0	0	0	0	0	1	1	0
K01459	E3.5.1.77; N-carbamoyl-D-amino-acid hydrolase [EC:3.5.1.77]	0	0	0	0	0	0	0	0	0	0	0	0	0	0	0	0	0	0	0	0	0	0	0	0	0	0	0	0	0	0	0	0	0	0	0	0	0	0	0	0	0	0	0	0	0	0	0	0
K01460	gsp; glutathionylspermidine amidase/synthetase [EC:3.5.1.78 6.3.1.8]	0	0	0	0	0	0	0	0	0	0	0	0	0	0	0	0	0	0	0	0	0	0	0	0	0	0	0	0	0	0	0	0	0	0	0	0	0	0	0	0	0	0	0	0	0	0	0	0
K01461	E3.5.1.82; N-acyl-D-glutamate deacylase [EC:3.5.1.82]	0	0	1	0	0	0	0	0	0	0	0	0	0	0	0	0	0	0	0	0	0	0	0	0	0	0	0	0	0	0	0	0	0	0	0	0	0	0	0	0	0	0	0	0	0	0	0	0
K01462	PDF, def; peptide deformylase [EC:3.5.1.88]	3	2	2	2	3	3	1	2	1	2	1	2	3	2	1	1	2	2	1	1	2	2	3	2	1	1	1	1	2	2	2	1	3	2	2	0	1	2	2	3	2	3	2	3	2	1	1	2
K01464	DPYS, dht, hydA; dihydropyrimidinase [EC:3.5.2.2]	0	0	0	0	0	1	0	0	0	0	0	1	0	0	0	0	0	0	0	1	1	1	0	1	1	0	0	0	0	1	0	0	1	0	1	0	0	0	0	0	0	0	0	0	0	0	1	1
K01465	URA4, pyrC; dihydroorotase [EC:3.5.2.3]	1	1	1	1	1	2	1	1	1	1	1	1	1	1	1	1	1	1	0	1	1	1	1	1	1	1	1	1	1	1	1	1	1	1	1	0	1	1	0	1	1	1	0	1	1	1	3	1
K01466	allB; allantoinase [EC:3.5.2.5]	0	0	1	1	0	1	0	1	0	0	0	1	0	0	0	0	1	1	1	0	1	0	0	1	0	0	0	0	0	1	2	0	0	1	0	1	0	0	0	0	0	0	0	0	0	0	0	0
K01467	ampC; beta-lactamase class C [EC:3.5.2.6]	0	0	0	0	0	0	0	0	0	0	0	0	0	0	0	0	0	0	0	0	0	0	0	0	0	0	0	0	0	0	0	0	0	0	0	0	0	0	0	0	0	0	0	0	0	0	0	0
K01468	hutI, AMDHD1; imidazolonepropionase [EC:3.5.2.7]	1	1	1	1	1	1	1	1	1	1	1	2	1	1	1	0	0	1	1	1	2	1	1	2	1	1	1	1	1	1	1	1	1	1	1	2	1	1	0	1	1	0	1	0	0	1	1	1
K01469	OPLAH, OXP1, oplAH; 5-oxoprolinase (ATP-hydrolysing) [EC:3.5.2.9]	0	0	0	0	0	0	0	0	0	0	0	0	0	0	0	0	0	0	0	0	0	0	0	0	0	0	0	0	0	0	0	0	0	0	0	0	0	0	0	0	0	0	0	0	0	0	0	0
K01470	E3.5.2.10; creatinine amidohydrolase [EC:3.5.2.10]	0	0	0	0	0	0	1	1	0	0	0	0	0	0	0	0	0	0	0	1	1	0	0	0	0	0	1	1	0	0	0	1	0	0	0	0	1	0	0	0	0	0	0	0	1	1	0	0
K01471	nylA; 6-aminohexanoate-cyclic-dimer hydrolase [EC:3.5.2.12]	0	0	0	0	0	0	0	0	0	0	0	0	0	0	0	0	0	0	0	0	1	0	0	0	0	0	0	0	0	0	0	0	0	0	0	0	0	0	0	0	0	0	0	0	0	0	0	0
K01473	hyuA; N-methylhydantoinase A [EC:3.5.2.14]	0	1	0	0	0	0	0	4	1	0	1	3	0	1	1	0	0	0	1	2	0	1	0	0	0	0	0	0	1	0	2	0	1	1	0	0	0	0	0	0	1	2	0	0	0	1	2	1
K01474	hyuB; N-methylhydantoinase B [EC:3.5.2.14]	0	0	0	0	0	0	0	4	1	0	1	1	0	1	1	0	0	0	1	2	0	1	0	0	0	0	0	0	1	0	2	0	1	1	0	1	0	0	0	0	1	0	0	0	0	1	3	1
K01476	E3.5.3.1, rocF, arg; arginase [EC:3.5.3.1]	1	0	0	0	1	0	0	0	1	1	0	0	1	0	0	0	0	0	0	1	0	0	1	0	1	1	0	0	0	0	1	0	0	0	0	0	0	0	0	1	0	1	0	0	0	0	0	0
K01477	alc, ALLC; allantoicase [EC:3.5.3.4]	0	0	0	0	0	0	0	0	0	0	0	0	0	0	0	0	0	0	0	0	0	0	0	0	0	0	0	0	0	0	0	0	0	0	0	0	0	0	0	0	0	0	0	0	0	0	0	0
K01478	arcA; arginine deiminase [EC:3.5.3.6]	0	0	0	1	0	1	0	2	0	1	0	0	0	0	1	0	1	1	2	0	0	0	0	0	0	0	0	0	0	1	1	0	1	0	0	1	0	1	1	0	0	0	1	0	0	2	1	0
K01479	hutG; formiminoglutamase [EC:3.5.3.8]	0	0	0	1	0	1	1	0	0	0	0	0	0	0	0	0	0	1	0	0	0	0	0	0	0	0	1	1	0	1	0	1	0	0	0	0	1	0	0	0	0	0	0	0	0	0	0	0
K01480	speB; agmatinase [EC:3.5.3.11]	1	0	1	2	1	0	0	3	1	1	0	0	1	1	0	0	1	2	0	1	1	1	1	1	1	0	0	0	0	0	1	0	6	2	1	0	0	0	0	1	0	1	2	0	0	0	1	1
K01481	E3.5.3.15; protein-arginine deiminase [EC:3.5.3.15]	0	0	0	1	0	1	0	0	0	0	0	0	1	0	0	0	0	1	0	0	0	0	0	0	0	0	0	0	0	0	0	0	0	0	0	0	0	0	1	0	0	0	0	0	0	0	0	0
K01482	DDAH, ddaH; dimethylargininase [EC:3.5.3.18]	1	0	1	0	1	0	0	1	1	0	1	0	1	1	0	0	0	0	1	1	0	1	1	1	1	1	0	0	1	0	1	0	2	0	1	2	0	0	0	1	1	1	0	0	0	0	0	1
K01483	allA; ureidoglycolate lyase [EC:4.3.2.3]	0	0	0	0	0	0	0	0	0	0	0	0	0	0	0	0	0	0	0	0	0	0	0	0	0	0	0	0	0	0	0	0	0	0	0	0	0	0	0	0	0	1	0	0	0	0	0	0
K01484	astB; succinylarginine dihydrolase [EC:3.5.3.23]	0	0	0	0	0	0	0	0	0	0	0	0	0	0	0	0	0	0	0	0	0	0	0	0	0	0	0	0	0	0	0	0	0	0	0	0	0	0	0	0	0	0	0	0	0	0	0	0
K01485	codA; cytosine/creatinine deaminase [EC:3.5.4.1 3.5.4.21]	0	0	0	0	0	0	0	0	0	1	0	1	0	0	0	0	0	0	0	0	0	1	0	1	0	0	0	0	0	0	1	0	0	0	0	0	0	0	0	0	0	0	0	0	0	0	0	1
K01486	ade; adenine deaminase [EC:3.5.4.2]	0	0	0	0	0	0	0	0	0	0	0	0	0	0	0	0	0	0	0	0	1	0	0	0	0	0	0	0	0	0	0	0	0	0	0	0	0	0	0	0	0	0	0	0	0	0	0	0
K01487	E3.5.4.3, guaD; guanine deaminase [EC:3.5.4.3]	0	0	2	1	0	1	0	1	0	0	1	2	0	0	0	0	1	1	1	0	1	1	0	1	0	0	0	0	1	1	2	0	1	1	0	0	0	0	0	0	1	0	0	0	0	0	0	1
K01488	add, ADA; adenosine deaminase [EC:3.5.4.4]	2	2	2	1	2	2	2	1	1	1	2	2	2	2	2	2	1	1	3	2	9	3	2	6	2	2	2	2	2	2	2	2	2	2	2	2	2	2	1	2	2	2	1	0	1	2	1	3
K01489	cdd, CDA; cytidine deaminase [EC:3.5.4.5]	1	2	1	1	1	1	1	1	1	1	1	1	1	2	1	1	1	1	1	1	1	1	2	2	1	1	1	2	1	1	1	1	1	1	2	1	1	1	1	1	1	2	1	0	0	3	1	1
K01490	AMPD; AMP deaminase [EC:3.5.4.6]	0	0	0	0	0	0	0	0	0	0	0	0	0	0	0	0	0	0	0	0	0	0	0	0	0	0	0	0	0	0	0	0	0	0	0	0	0	0	0	0	0	0	0	0	0	0	0	0
K01491	folD; methylenetetrahydrofolate dehydrogenase (NADP+) / methenyltetrahydrofolate cyclohydrolase [EC:1.5.1.5 3.5.4.9]	2	1	1	1	1	1	1	1	1	1	1	1	1	1	1	1	1	1	1	2	1	1	1	1	2	1	1	1	1	1	1	1	1	1	1	0	1	1	1	2	1	1	0	1	0	1	1	1
K01492	purNH; phosphoribosylglycinamide/phosphoribosylaminoimidazolecarboxamide formyltransferase [EC:2.1.2.2 2.1.2.3]	0	0	0	0	0	0	0	0	0	0	0	0	0	0	0	0	0	0	0	0	0	0	0	0	0	0	0	0	0	0	0	0	0	0	0	0	0	0	0	0	0	0	0	0	0	0	0	0
K01493	comEB; dCMP deaminase [EC:3.5.4.12]	1	0	0	0	0	1	1	0	1	0	0	0	1	0	0	0	0	0	0	0	0	1	0	0	0	0	1	1	0	1	0	1	0	0	0	0	1	1	0	1	0	0	0	0	0	0	0	0
K01494	dcd; dCTP deaminase [EC:3.5.4.13]	1	1	1	1	1	1	1	1	1	1	1	1	1	2	1	1	1	1	1	1	1	1	1	1	1	1	1	1	1	1	1	1	1	1	1	1	1	1	1	1	1	0	0	0	0	1	1	1
K01495	GCH1, folE; GTP cyclohydrolase IA [EC:3.5.4.16]	1	1	1	1	2	1	2	2	2	1	1	2	1	1	1	1	1	1	1	1	1	1	1	1	1	1	2	1	2	1	2	1	2	1	1	1	1	1	2	1	2	2	1	0	1	0	2	2
K01496	hisI; phosphoribosyl-AMP cyclohydrolase [EC:3.5.4.19]	1	1	1	1	1	1	1	1	0	1	1	1	1	1	1	1	1	1	0	1	1	1	1	1	1	1	1	1	1	1	1	0	0	1	1	1	1	1	1	1	1	1	0	0	1	1	1	1
K01497	ribA, RIB1; GTP cyclohydrolase II [EC:3.5.4.25]	0	0	0	0	0	0	0	0	0	0	1	1	0	0	0	0	0	0	1	0	2	0	0	1	0	0	0	1	1	0	0	0	0	1	0	0	0	0	0	0	1	0	0	0	0	0	0	0
K01498	ribD1; diaminohydroxyphosphoribosylaminopyrimidine deaminase [EC:3.5.4.26]	0	0	0	0	0	0	0	0	0	0	0	0	0	0	0	0	0	0	0	0	0	0	0	0	0	0	0	0	0	0	0	0	0	0	0	0	0	0	0	0	0	0	0	0	0	0	0	0
K01499	mch; methenyltetrahydromethanopterin cyclohydrolase [EC:3.5.4.27]	0	0	0	0	0	0	0	0	0	0	0	0	0	0	0	0	0	0	0	0	0	0	0	0	0	0	0	0	0	0	0	0	0	0	0	0	0	0	0	0	0	0	0	0	0	0	0	0
K01501	E3.5.5.1; nitrilase [EC:3.5.5.1]	0	0	0	0	0	1	0	0	0	1	0	0	0	0	0	0	1	0	0	1	2	1	0	2	0	0	0	1	0	0	0	2	1	0	0	2	1	0	0	0	0	0	1	0	1	0	0	1
K01502	E3.5.5.7; aliphatic nitrilase [EC:3.5.5.7]	0	0	0	0	0	0	0	0	0	0	0	0	0	0	0	0	0	0	0	0	0	0	0	0	0	0	0	0	0	0	0	0	0	0	0	0	0	0	0	0	0	0	0	0	0	0	0	0
K01505	E3.5.99.7; 1-aminocyclopropane-1-carboxylate deaminase [EC:3.5.99.7]	1	0	1	1	1	0	0	0	1	0	0	1	1	1	1	0	1	1	1	1	0	1	1	0	1	0	0	0	0	0	1	0	0	1	1	2	0	1	1	1	0	1	0	0	1	0	0	1
K01507	ppa; inorganic pyrophosphatase [EC:3.6.1.1]	1	1	1	1	1	1	1	1	1	1	1	2	1	1	1	1	1	1	1	1	1	1	1	1	1	1	1	1	1	1	1	1	1	1	1	0	1	1	1	1	1	1	1	0	0	0	1	1
K01509	ENTPD2; adenosinetriphosphatase [EC:3.6.1.3]	0	0	0	0	0	0	0	0	0	0	0	0	0	0	0	0	0	0	0	0	0	0	0	0	0	0	0	0	0	0	0	0	0	0	0	0	0	0	0	0	0	0	0	0	0	0	0	0
K01510	ENTPD1_3_8, CD39; apyrase [EC:3.6.1.5]	0	0	0	0	0	0	0	0	0	0	0	0	0	0	0	0	0	0	0	0	0	0	0	0	0	0	0	0	0	0	0	0	0	0	0	0	0	0	0	0	0	0	0	0	0	0	0	0
K01511	ENTPD5_6; ectonucleoside triphosphate diphosphohydrolase 5/6 [EC:3.6.1.6]	0	0	0	0	0	0	0	0	0	0	0	0	0	0	0	0	0	0	0	0	0	0	0	0	0	0	0	0	0	0	0	0	0	0	0	0	0	0	0	0	0	0	0	0	0	0	0	0
K01512	acyP; acylphosphatase [EC:3.6.1.7]	1	1	1	1	1	0	0	1	1	1	1	1	1	1	1	0	2	1	1	1	1	1	1	0	1	1	0	1	1	1	1	1	1	1	1	1	1	1	1	1	1	1	0	1	1	1	1	1
K01513	ENPP1_3, CD203; ectonucleotide pyrophosphatase/phosphodiesterase family member 1/3 [EC:3.1.4.1 3.6.1.9]	0	0	0	0	0	0	0	0	0	0	0	0	0	0	0	0	0	0	0	0	0	0	0	0	0	0	0	0	0	0	0	0	0	0	0	0	0	0	0	0	0	0	0	0	0	0	0	0
K01514	PRUNE, PPX1; exopolyphosphatase [EC:3.6.1.11]	0	0	0	0	0	0	0	0	0	0	0	0	0	0	0	0	0	0	0	0	0	0	0	0	0	0	0	0	0	0	0	0	0	0	0	0	0	0	0	0	0	0	0	0	0	0	0	0
K01515	nudF; ADP-ribose pyrophosphatase [EC:3.6.1.13]	1	1	3	1	2	1	1	1	2	1	1	1	1	1	1	1	1	1	1	2	1	1	2	2	2	1	1	1	1	1	2	1	1	1	1	1	1	1	1	1	2	1	1	1	1	0	1	1
K01517	ADPRM; manganese-dependent ADP-ribose/CDP-alcohol diphosphatase [EC:3.6.1.13 3.6.1.16 3.6.1.53]	0	0	0	0	0	0	0	0	0	0	0	0	0	0	0	0	0	0	0	0	0	0	0	0	0	0	0	0	0	0	0	0	0	0	0	0	0	0	0	0	0	0	0	0	0	0	0	0
K01518	NUDT2; bis(5'-nucleosidyl)-tetraphosphatase [EC:3.6.1.17]	0	0	0	0	0	0	0	0	0	0	0	0	0	0	0	0	0	0	0	0	0	0	0	0	0	0	0	0	0	0	0	0	0	0	0	0	0	0	0	0	0	0	0	0	0	0	0	0
K01519	ITPA; inosine triphosphate pyrophosphatase [EC:3.6.1.-]	0	0	0	0	0	0	0	0	0	0	0	0	0	0	0	0	0	0	0	0	0	0	0	0	0	0	0	0	0	0	0	0	0	0	0	0	0	0	0	0	0	0	0	0	0	0	0	0
K01520	dut, DUT; dUTP pyrophosphatase [EC:3.6.1.23]	1	1	1	1	1	1	1	1	1	1	1	1	1	1	1	1	1	1	0	1	1	1	1	1	1	1	1	1	1	1	1	1	1	1	1	1	1	1	0	1	1	1	0	1	1	1	1	1
K01521	cdh; CDP-diacylglycerol pyrophosphatase [EC:3.6.1.26]	0	0	0	0	0	0	0	0	0	0	0	0	0	0	0	0	0	0	0	0	0	0	0	0	0	0	0	0	0	0	0	0	0	0	0	0	0	0	0	0	0	0	0	0	0	0	0	0
K01522	FHIT; bis(5'-adenosyl)-triphosphatase [EC:3.6.1.29]	0	0	0	0	0	0	0	0	0	0	0	0	0	0	0	0	0	0	0	0	0	0	0	0	0	0	0	0	0	0	0	0	0	0	0	0	0	0	0	0	0	0	0	0	0	0	0	0
K01523	hisE; phosphoribosyl-ATP pyrophosphohydrolase [EC:3.6.1.31]	1	0	1	1	1	1	1	1	1	1	1	1	1	1	1	1	1	1	0	1	0	1	1	1	1	1	1	1	1	1	1	1	1	1	2	0	1	1	1	1	1	1	1	1	0	1	1	1
K01524	ppx-gppA; exopolyphosphatase / guanosine-5'-triphosphate,3'-diphosphate pyrophosphatase [EC:3.6.1.11 3.6.1.40]	1	2	2	2	2	2	2	2	1	1	2	2	2	2	2	2	2	2	2	2	2	1	2	2	2	2	2	2	2	2	1	2	1	2	2	2	2	2	2	1	2	2	1	1	1	1	2	1
K01525	apaH; bis(5'-nucleosyl)-tetraphosphatase (symmetrical) [EC:3.6.1.41]	0	0	0	0	0	0	0	0	0	0	0	0	0	0	0	0	0	0	0	0	0	0	0	0	0	0	0	0	0	0	0	0	0	0	0	0	0	0	0	0	0	0	0	0	0	0	0	0
K01526	E3.6.1.42; guanosine-diphosphatase [EC:3.6.1.42]	0	0	0	0	0	0	0	0	0	0	0	0	0	0	0	0	0	0	0	0	0	0	0	0	0	0	0	0	0	0	0	0	0	0	0	0	0	0	0	0	0	0	0	0	0	0	0	0
K01527	EGD1, BTF3; nascent polypeptide-associated complex subunit beta	0	0	0	0	0	0	0	0	0	0	0	0	0	0	0	0	0	0	0	0	0	0	0	0	0	0	0	0	0	0	0	0	0	0	0	0	0	0	0	0	0	0	0	0	0	0	0	0
K01528	DNM1_3; dynamin 1/3 [EC:3.6.5.5]	0	0	0	0	0	0	0	0	0	0	0	0	0	0	0	0	0	0	0	0	0	0	0	0	0	0	0	0	0	0	0	0	0	0	0	0	0	0	0	0	0	0	0	0	0	0	0	0
K01530	E7.6.2.1; phospholipid-translocating ATPase [EC:7.6.2.1]	0	0	0	0	0	0	0	0	0	0	0	0	0	0	0	0	0	0	0	0	0	0	0	0	0	0	0	0	0	0	0	0	0	0	0	0	0	0	0	0	0	0	0	0	0	0	0	0
K01531	mgtA, mgtB; P-type Mg2+ transporter [EC:7.2.2.14]	0	0	0	0	0	1	0	1	0	0	0	1	0	0	0	0	0	0	0	0	0	0	0	0	0	0	0	0	1	0	0	0	0	0	0	0	0	0	0	0	0	0	0	0	0	0	0	0
K01533	copB; P-type Cu2+ transporter [EC:7.2.2.9]	0	0	0	1	0	0	1	1	0	1	1	1	0	1	0	2	1	1	0	2	0	0	0	0	0	1	1	1	0	0	0	2	1	0	0	0	0	0	0	0	0	0	0	0	0	0	0	0
K01534	zntA; Cd2+/Zn2+-exporting ATPase [EC:3.6.3.3 7.2.2.12]	0	0	0	0	0	0	0	1	0	0	0	0	0	0	0	0	0	0	0	0	0	0	0	0	0	0	0	0	0	0	1	0	0	0	0	0	0	0	0	0	0	0	0	0	0	0	1	0
K01535	PMA1, PMA2; H+-transporting ATPase [EC:7.1.2.1]	0	0	0	0	0	0	0	0	0	0	0	0	0	0	0	0	0	0	0	0	0	0	0	0	0	0	0	0	0	0	2	0	0	0	0	0	0	0	0	0	0	0	0	0	0	0	1	0
K01536	ENA; P-type Na+/K+ transporter [EC:7.2.2.3 7.2.2.-]	0	0	0	0	0	0	0	0	0	0	0	0	0	0	0	0	0	0	0	0	0	0	0	0	0	0	0	0	0	0	0	0	0	0	0	0	0	0	0	0	0	0	0	0	0	0	0	0
K01537	ATP2C; P-type Ca2+ transporter type 2C [EC:7.2.2.10]	0	0	0	0	0	0	0	0	0	0	2	1	0	0	0	0	0	0	1	1	0	0	0	0	0	0	0	1	0	0	0	0	0	0	0	0	0	0	0	0	1	0	0	0	0	0	0	0
K01538	FXYD2, ATP1G1; sodium/potassium-transporting ATPase subunit gamma (FXYD domain-containing ion transport regulator 2)	0	0	0	0	0	0	0	0	0	0	0	0	0	0	0	0	0	0	0	0	0	0	0	0	0	0	0	0	0	0	0	0	0	0	0	0	0	0	0	0	0	0	0	0	0	0	0	0
K01539	ATP1A; sodium/potassium-transporting ATPase subunit alpha [EC:7.2.2.13]	0	0	0	0	0	0	0	0	0	0	0	0	0	0	0	0	0	0	0	0	0	0	0	0	0	0	0	0	1	0	0	0	0	0	0	0	0	0	0	0	0	0	0	0	0	0	1	0
K01540	ATP1B, CD298; sodium/potassium-transporting ATPase subunit beta	0	0	0	0	0	0	0	0	0	0	0	0	0	0	0	0	0	0	0	0	0	0	0	0	0	0	0	0	0	0	0	0	0	0	0	0	0	0	0	0	0	0	0	0	0	0	0	0
K01541	NA	0	0	0	0	0	1	0	2	3	0	4	2	0	0	0	0	0	0	1	0	0	0	1	0	0	0	0	0	1	0	0	0	0	0	0	2	0	0	2	0	1	1	1	0	2	1	5	0
K01542	ATP4A; H+/K+-exchanging ATPase subunit alpha [EC:7.2.2.19]	0	0	0	0	0	0	0	0	0	0	0	0	0	0	0	0	0	0	0	0	0	0	0	0	0	0	0	0	0	0	0	0	0	0	0	0	0	0	0	0	0	0	0	0	0	0	0	0
K01543	ATP4B; H+/K+-exchanging ATPase subunit beta [EC:7.2.2.19]	0	0	0	0	0	0	0	0	0	0	0	0	0	0	0	0	0	0	0	0	0	0	0	0	0	0	0	0	0	0	0	0	0	0	0	0	0	0	0	0	0	0	0	0	0	0	0	0
K01544	ATP12A; non-gastric H+/K+-exchanging ATPase [EC:7.2.2.19]	0	0	0	0	0	0	0	0	0	0	0	0	0	0	0	0	0	0	0	0	0	0	0	0	0	0	0	0	0	0	0	0	0	0	0	0	0	0	0	0	0	0	0	0	0	0	0	0
K01545	kdpF; potassium-transporting ATPase KdpF subunit	0	0	0	0	0	0	0	0	0	0	0	0	0	0	0	0	0	0	0	0	1	0	0	0	0	0	0	0	0	0	0	0	0	0	0	0	0	0	0	0	0	0	0	0	0	0	0	0
K01546	kdpA; potassium-transporting ATPase potassium-binding subunit	0	0	1	0	0	1	0	2	1	0	0	1	0	0	0	1	0	0	1	0	1	0	1	1	0	1	0	0	1	1	1	0	0	1	0	1	1	1	0	1	1	1	1	0	0	0	1	0
K01547	kdpB; potassium-transporting ATPase ATP-binding subunit [EC:7.2.2.6]	0	0	1	0	0	1	0	2	1	0	0	1	0	0	0	1	0	0	1	0	1	0	1	1	0	1	0	0	1	1	1	0	0	1	0	1	1	1	0	1	1	1	1	0	0	0	0	0
K01548	kdpC; potassium-transporting ATPase KdpC subunit	0	0	1	0	0	1	0	1	1	0	0	1	0	0	0	1	0	0	1	0	1	0	1	1	0	1	0	0	1	1	1	0	0	1	0	0	1	1	0	1	1	1	1	0	0	0	0	0
K01549	TIM11, ATP21; F-type H+-transporting ATP synthase subunit e	0	0	0	0	0	0	0	0	0	0	0	0	0	0	0	0	0	0	0	0	0	0	0	0	0	0	0	0	0	0	0	0	0	0	0	0	0	0	0	0	0	0	0	0	0	0	0	0
K01551	arsA, ASNA1, GET3; arsenite/tail-anchored protein-transporting ATPase [EC:7.3.2.7 7.3.-.-]	3	3	2	3	3	2	2	3	2	2	3	3	3	3	2	2	2	3	2	3	0	2	4	0	3	3	2	2	3	2	2	2	3	3	3	3	2	2	2	3	3	3	2	0	3	5	4	2
K01555	FAH, fahA; fumarylacetoacetase [EC:3.7.1.2]	1	1	1	1	1	1	1	0	1	0	1	0	1	1	1	0	1	1	1	1	0	1	1	0	1	1	1	1	1	1	1	1	1	1	1	0	1	0	1	3	1	1	0	1	1	0	0	1
K01556	KYNU, kynU; kynureninase [EC:3.7.1.3]	0	1	1	1	0	0	1	1	1	1	1	1	0	0	1	0	0	1	0	1	1	0	1	1	1	1	1	1	1	0	1	1	1	1	1	0	1	0	0	0	1	0	1	0	1	0	0	0
K01557	FAHD1; acylpyruvate hydrolase [EC:3.7.1.5]	0	0	0	0	0	0	0	0	0	0	0	0	0	0	0	0	0	0	0	0	0	0	0	0	0	0	0	0	0	0	0	0	0	0	0	0	0	0	0	0	0	0	0	0	0	0	0	0
K01558	WNT16; wingless-type MMTV integration site family, member 16	0	0	0	0	0	0	0	0	0	0	0	0	0	0	0	0	0	0	0	0	0	0	0	0	0	0	0	0	0	0	0	0	0	0	0	0	0	0	0	0	0	0	0	0	0	0	0	0
K01560	E3.8.1.2; 2-haloacid dehalogenase [EC:3.8.1.2]	0	0	0	0	0	0	0	1	0	0	0	4	0	0	0	0	0	0	0	0	1	0	0	0	0	0	0	0	0	0	0	0	3	1	0	0	0	0	0	0	0	0	1	0	0	0	1	0
K01561	dehH; haloacetate dehalogenase [EC:3.8.1.3]	0	0	0	1	0	0	0	0	0	0	0	0	1	0	1	0	1	1	0	0	2	0	0	0	0	0	0	0	0	1	0	0	0	1	0	0	1	0	0	0	0	0	1	0	1	0	0	0
K01562	DIO1; type I thyroxine 5'-deiodinase [EC:1.21.99.4]	0	0	0	0	0	0	0	0	0	0	0	0	0	0	0	0	0	0	0	0	0	0	0	0	0	0	0	0	0	0	0	0	0	0	0	0	0	0	0	0	0	0	0	0	0	0	0	0
K01563	dhaA; haloalkane dehalogenase [EC:3.8.1.5]	0	0	0	0	0	0	0	0	0	0	0	0	0	0	0	0	0	0	0	0	0	0	0	0	0	0	1	0	0	0	2	0	0	0	0	0	0	0	0	0	0	0	0	0	0	0	0	0
K01565	SGSH; N-sulfoglucosamine sulfohydrolase [EC:3.10.1.1]	0	0	0	0	0	0	0	0	0	0	0	0	0	0	0	0	0	0	0	0	0	0	0	0	0	0	0	0	0	0	0	0	0	0	0	0	0	0	0	0	0	0	0	0	0	0	0	0
K01567	pdaA; peptidoglycan-N-acetylmuramic acid deacetylase [EC:3.5.1.-]	0	0	0	0	0	0	0	0	0	0	0	0	0	0	0	0	0	0	0	0	0	0	0	0	0	0	0	0	0	0	0	0	0	0	0	0	0	0	0	0	0	0	0	0	0	0	0	0
K01568	PDC, pdc; pyruvate decarboxylase [EC:4.1.1.1]	0	0	0	0	0	0	0	0	0	0	0	0	0	0	0	0	0	0	0	0	0	0	0	0	0	0	0	0	0	0	0	0	0	0	0	0	0	0	0	0	0	0	0	0	0	0	0	0
K01569	oxdD; oxalate decarboxylase [EC:4.1.1.2]	0	0	0	0	0	0	0	0	0	0	0	0	0	0	0	0	0	0	0	0	0	0	0	0	0	0	0	0	0	0	0	0	0	0	0	0	0	0	0	0	0	0	0	0	0	0	0	0
K01571	oadA; oxaloacetate decarboxylase (Na+ extruding) subunit alpha [EC:7.2.4.2]	0	0	0	0	0	0	0	1	0	0	0	0	0	0	0	0	0	0	0	1	0	0	0	0	0	0	0	0	0	0	0	0	0	0	0	0	0	0	0	0	0	0	0	0	0	0	0	0
K01572	NA	0	0	0	0	0	0	0	0	0	0	0	0	0	1	0	0	0	0	0	0	0	0	0	0	0	0	0	0	0	0	0	0	0	0	0	0	0	0	0	0	0	0	0	0	0	0	0	0
K01573	oadG; oxaloacetate decarboxylase (Na+ extruding) subunit gamma	0	0	0	0	0	0	0	0	0	0	0	0	0	0	0	0	0	0	0	0	0	0	0	0	0	0	0	0	0	0	0	0	0	0	0	0	0	0	0	0	0	0	0	0	0	0	0	0
K01574	adc; acetoacetate decarboxylase [EC:4.1.1.4]	0	0	0	0	1	0	0	0	0	0	0	2	0	0	0	0	0	0	0	1	0	0	0	0	1	0	0	0	0	0	0	0	0	0	0	0	0	0	0	0	0	1	0	0	0	0	0	0
K01575	alsD, budA, aldC; acetolactate decarboxylase [EC:4.1.1.5]	0	0	0	0	0	0	0	0	0	0	0	0	0	0	0	0	0	0	0	0	0	0	0	0	0	0	0	0	0	0	0	0	0	0	0	0	0	0	0	0	0	0	0	0	0	0	0	0
K01576	mdlC; benzoylformate decarboxylase [EC:4.1.1.7]	0	0	0	0	0	0	0	0	0	0	0	0	0	0	0	0	0	0	0	0	0	0	0	0	0	0	0	0	0	0	0	0	0	0	0	0	0	0	0	0	0	0	0	0	0	0	0	0
K01577	oxc; oxalyl-CoA decarboxylase [EC:4.1.1.8]	0	0	0	0	0	0	0	0	0	0	0	0	0	0	0	0	0	0	0	0	0	0	0	0	0	0	0	0	0	0	0	0	0	0	0	0	0	0	0	0	0	0	0	0	0	0	0	0
K01578	MLYCD; malonyl-CoA decarboxylase [EC:4.1.1.9]	0	0	0	0	0	0	0	0	0	0	0	0	0	0	0	0	0	0	0	0	0	0	0	0	0	0	0	0	0	0	0	0	0	0	0	0	0	0	0	0	0	0	0	0	0	0	0	0
K01579	panD; aspartate 1-decarboxylase [EC:4.1.1.11]	0	1	0	0	0	1	1	1	1	0	1	0	0	1	0	0	0	0	1	0	0	0	0	0	0	1	1	1	1	1	0	1	0	1	0	0	0	1	0	0	1	0	0	0	1	2	2	0
K01580	E4.1.1.15, gadB, gadA, GAD; glutamate decarboxylase [EC:4.1.1.15]	0	0	0	0	0	0	0	0	0	0	0	1	0	0	0	0	0	0	1	0	0	0	0	0	0	0	0	0	1	0	1	0	0	0	0	0	0	0	0	0	1	0	0	0	0	1	1	0
K01581	E4.1.1.17, ODC1, speC, speF; ornithine decarboxylase [EC:4.1.1.17]	1	0	0	0	0	1	0	0	1	0	0	0	1	0	0	0	0	0	0	1	0	0	1	0	1	0	0	0	0	1	0	0	0	0	0	0	0	0	0	1	0	0	0	0	0	0	0	0
K01582	E4.1.1.18, ldcC, cadA; lysine decarboxylase [EC:4.1.1.18]	0	0	0	0	0	0	0	0	0	0	0	0	0	0	0	0	0	0	0	0	0	0	0	0	0	0	0	0	0	0	0	0	0	0	0	0	0	0	0	0	0	0	0	0	0	0	0	0
K01583	E4.1.1.19; arginine decarboxylase [EC:4.1.1.19]	0	0	0	0	0	0	0	0	0	0	0	0	0	0	0	0	0	0	0	0	0	0	0	0	0	0	0	0	0	0	0	0	0	0	0	0	0	0	0	0	0	0	0	0	0	0	0	0
K01584	adiA; arginine decarboxylase [EC:4.1.1.19]	0	0	0	1	0	0	0	0	0	2	0	2	0	0	0	0	1	1	0	0	0	0	0	0	0	0	0	0	0	0	0	0	0	0	0	1	0	0	0	0	0	0	2	0	0	0	0	0
K01585	speA; arginine decarboxylase [EC:4.1.1.19]	1	1	0	0	1	0	0	0	0	1	0	1	1	1	1	0	0	0	0	1	0	1	0	1	1	0	0	0	0	0	1	0	0	0	1	1	1	0	0	0	0	2	1	0	0	0	0	1
K01586	lysA; diaminopimelate decarboxylase [EC:4.1.1.20]	1	0	1	1	1	1	1	1	1	2	1	2	1	1	1	1	1	1	1	1	2	1	1	1	1	1	1	1	1	2	1	1	1	1	1	2	1	1	1	1	1	1	1	1	1	1	1	1
K01587	PAICS; phosphoribosylaminoimidazole carboxylase / phosphoribosylaminoimidazole-succinocarboxamide synthase [EC:4.1.1.21 6.3.2.6]	0	0	0	0	0	0	0	0	0	0	0	0	0	0	0	0	0	0	0	0	0	0	0	0	0	0	0	0	0	0	0	0	0	0	0	0	0	0	0	0	0	0	0	0	0	0	0	0
K01588	purE; 5-(carboxyamino)imidazole ribonucleotide mutase [EC:5.4.99.18]	1	1	1	1	1	1	1	1	1	1	1	1	1	1	1	1	1	1	1	1	1	1	1	1	1	1	1	1	1	1	1	1	1	1	1	1	1	1	1	2	1	1	1	1	0	1	0	1
K01589	purK; 5-(carboxyamino)imidazole ribonucleotide synthase [EC:6.3.4.18]	1	1	1	1	1	1	1	1	1	1	1	1	1	1	1	1	1	1	1	1	1	1	1	1	1	1	1	1	1	1	1	1	1	1	1	0	1	1	1	2	1	1	1	1	1	0	0	1
K01590	hdc, HDC; histidine decarboxylase [EC:4.1.1.22]	0	0	0	0	0	0	0	0	0	0	0	0	0	0	0	0	0	0	0	0	0	0	0	0	0	0	0	0	0	0	0	0	0	0	0	0	0	0	0	0	0	0	0	0	0	0	0	0
K01591	pyrF; orotidine-5'-phosphate decarboxylase [EC:4.1.1.23]	1	1	1	1	1	1	1	1	1	1	1	1	1	1	1	1	1	1	0	1	1	1	1	1	1	1	1	1	1	1	1	1	1	1	1	1	1	1	1	1	1	1	1	1	1	1	1	1
K01592	TYDC; tyrosine decarboxylase [EC:4.1.1.25]	0	0	0	0	0	0	0	0	0	0	0	0	0	0	0	0	0	0	0	0	0	0	0	0	0	0	0	0	0	0	0	0	0	0	0	0	0	0	0	0	0	0	0	0	0	0	0	0
K01593	DDC, TDC; aromatic-L-amino-acid/L-tryptophan decarboxylase [EC:4.1.1.28 4.1.1.105]	1	0	0	1	0	0	0	0	0	0	1	1	0	1	1	1	2	1	0	2	0	1	0	0	1	0	0	0	1	0	0	0	0	1	0	0	1	0	1	1	1	0	0	0	0	0	1	0
K01594	CSAD; sulfinoalanine decarboxylase [EC:4.1.1.29]	0	0	0	0	0	0	0	0	0	0	0	0	0	0	0	0	0	0	0	0	0	0	0	0	0	0	0	0	0	0	0	0	0	0	0	0	0	0	0	0	0	0	0	0	0	0	0	0
K01595	ppc; phosphoenolpyruvate carboxylase [EC:4.1.1.31]	0	1	1	1	0	2	0	0	0	1	0	0	0	1	1	0	1	1	1	0	1	0	0	1	0	0	0	0	1	0	1	0	0	0	1	0	1	0	2	0	1	0	1	0	0	0	0	0
K01596	E4.1.1.32, pckA, PCK; phosphoenolpyruvate carboxykinase (GTP) [EC:4.1.1.32]	1	0	1	1	2	1	1	1	3	1	1	2	1	1	1	1	0	1	1	0	1	1	1	1	1	1	1	1	1	1	2	1	1	1	1	1	1	1	1	2	1	1	1	0	1	2	1	0
K01597	MVD, mvaD; diphosphomevalonate decarboxylase [EC:4.1.1.33]	0	0	0	0	0	0	0	0	0	0	0	0	0	0	0	0	0	0	0	0	0	0	0	0	0	0	0	0	0	0	0	0	0	0	0	0	0	0	0	0	0	0	0	0	0	0	0	0
K01598	PPCDC, coaC; phosphopantothenoylcysteine decarboxylase [EC:4.1.1.36]	0	0	0	0	0	0	0	0	0	0	0	0	0	0	0	0	0	0	0	0	0	0	0	0	0	0	0	0	0	0	0	0	0	0	0	0	0	0	0	0	0	0	0	0	0	0	0	0
K01599	hemE, UROD; uroporphyrinogen decarboxylase [EC:4.1.1.37]	0	1	1	1	1	1	1	1	1	1	1	1	0	1	1	0	1	1	0	1	1	0	0	1	1	1	1	1	1	1	1	1	1	1	1	0	1	1	1	0	1	1	1	1	1	1	1	0
K01601	rbcL; ribulose-bisphosphate carboxylase large chain [EC:4.1.1.39]	0	0	0	0	0	0	0	0	0	1	0	0	0	0	0	0	0	0	0	1	0	0	0	0	1	0	0	0	0	0	0	0	0	0	0	0	0	0	0	0	0	0	0	0	1	0	0	0
K01602	rbcS; ribulose-bisphosphate carboxylase small chain [EC:4.1.1.39]	0	0	0	0	0	0	0	0	0	1	0	0	0	0	0	0	0	0	0	1	0	0	0	0	1	0	0	0	0	0	0	0	0	0	0	0	0	0	0	0	0	0	0	0	1	0	0	0
K01607	pcaC; 4-carboxymuconolactone decarboxylase [EC:4.1.1.44]	0	0	0	1	0	0	1	3	0	1	1	1	0	0	1	0	0	2	0	1	1	0	0	0	1	1	1	1	0	1	0	1	1	0	0	1	0	0	1	0	0	1	1	0	1	1	2	0
K01608	gcl; tartronate-semialdehyde synthase [EC:4.1.1.47]	0	0	1	1	0	1	0	1	0	0	0	1	0	0	0	0	1	1	1	0	0	0	0	0	0	0	0	0	0	1	1	0	0	1	0	1	0	0	0	0	0	0	0	0	0	0	0	0
K01609	trpC; indole-3-glycerol phosphate synthase [EC:4.1.1.48]	1	1	1	1	1	1	1	1	1	1	1	1	1	1	1	1	1	1	0	1	1	1	1	1	1	1	1	1	1	1	1	1	1	1	1	1	1	1	1	1	1	1	0	2	1	1	1	1
K01610	E4.1.1.49, pckA; phosphoenolpyruvate carboxykinase (ATP) [EC:4.1.1.49]	0	0	0	0	0	0	0	0	0	0	0	0	0	0	0	0	0	0	0	0	0	0	0	0	0	0	0	0	0	0	0	0	0	0	0	0	0	0	0	0	0	0	0	0	0	0	0	0
K01611	speD, AMD1; S-adenosylmethionine decarboxylase [EC:4.1.1.50]	0	0	0	0	0	1	0	0	0	0	0	0	0	0	0	0	0	0	0	0	0	0	0	0	0	0	0	0	0	1	0	0	0	0	0	0	0	0	0	0	0	0	0	0	0	0	0	0
K01612	bsdC; vanillate/4-hydroxybenzoate decarboxylase subunit C [EC:4.1.1.- 4.1.1.61]	0	0	0	0	0	0	0	0	0	0	0	0	0	0	0	0	0	0	0	0	0	0	0	0	0	0	0	0	0	0	0	0	0	0	0	0	0	0	0	0	0	0	0	0	1	0	0	0
K01613	psd, PISD; phosphatidylserine decarboxylase [EC:4.1.1.65]	0	0	1	0	0	0	0	1	1	0	1	0	0	0	1	0	0	0	0	1	1	0	0	0	1	1	0	0	1	0	1	0	0	0	0	1	0	0	0	0	1	0	0	0	0	0	0	0
K01615	gcdA; glutaconyl-CoA decarboxylase subunit alpha [EC:7.2.4.5]	0	0	0	0	0	0	0	0	0	0	0	0	0	0	0	0	0	0	0	0	0	0	0	0	0	0	0	0	0	0	0	0	0	0	0	0	0	0	0	0	0	0	0	0	0	0	0	0
K01616	kgd; 2-oxoglutarate decarboxylase [EC:4.1.1.71]	0	0	0	0	0	0	0	0	0	0	0	0	0	0	0	0	0	0	0	0	0	0	0	0	0	0	0	0	0	0	0	0	0	0	0	0	0	0	0	0	0	0	0	0	0	0	0	0
K01617	dmpH, xylI, nahK; 2-oxo-3-hexenedioate decarboxylase [EC:4.1.1.77]	0	0	0	0	0	1	1	1	0	0	0	0	1	1	1	0	0	0	0	1	0	1	1	0	1	0	1	1	0	1	0	1	0	0	0	0	1	1	0	0	0	0	0	0	0	1	0	1
K01619	deoC, DERA; deoxyribose-phosphate aldolase [EC:4.1.2.4]	1	1	1	1	2	1	1	2	2	2	1	2	1	1	1	1	1	1	1	1	1	1	1	1	1	1	1	1	2	1	1	1	1	2	1	1	1	1	1	0	1	1	1	0	0	1	0	1
K01620	ltaE; threonine aldolase [EC:4.1.2.48]	1	1	2	1	1	1	1	1	1	1	1	1	1	1	1	0	1	1	1	1	1	1	1	2	1	1	1	1	2	2	1	1	2	1	2	1	2	2	1	1	1	1	1	0	0	3	3	1
K01621	xfp, xpk; xylulose-5-phosphate/fructose-6-phosphate phosphoketolase [EC:4.1.2.9 4.1.2.22]	0	0	1	0	0	0	0	1	0	2	1	1	0	1	0	0	1	0	0	0	1	0	0	0	0	0	0	0	1	0	3	0	0	1	1	0	0	0	1	0	1	0	2	0	0	0	0	0
K01622	K01622; fructose 1,6-bisphosphate aldolase/phosphatase [EC:4.1.2.13 3.1.3.11]	0	0	0	0	0	0	0	0	0	0	0	0	0	0	0	0	0	0	0	0	0	0	0	0	0	0	0	0	0	0	0	0	0	0	0	0	0	0	0	0	0	0	0	0	0	0	0	0
K01623	ALDO; fructose-bisphosphate aldolase, class I [EC:4.1.2.13]	0	0	0	0	0	0	0	0	0	0	0	0	0	1	0	0	0	0	0	1	0	0	0	0	1	0	0	0	0	0	1	0	0	0	0	0	0	0	0	0	0	0	0	0	0	1	1	0
K01624	FBA, fbaA; fructose-bisphosphate aldolase, class II [EC:4.1.2.13]	1	1	2	1	0	2	1	2	1	1	2	2	1	3	2	1	0	1	2	2	2	1	1	2	2	2	1	1	2	2	2	1	2	2	1	1	2	2	1	1	2	1	2	0	1	1	1	2
K01625	eda; 2-dehydro-3-deoxyphosphogluconate aldolase / (4S)-4-hydroxy-2-oxoglutarate aldolase [EC:4.1.2.14 4.1.3.42]	0	0	0	1	1	1	0	2	0	2	1	0	0	0	0	0	0	1	0	1	1	0	0	2	1	2	0	0	0	1	2	1	0	1	0	0	0	0	0	0	0	2	2	0	0	1	1	0
K01626	E2.5.1.54, aroF, aroG, aroH; 3-deoxy-7-phosphoheptulonate synthase [EC:2.5.1.54]	1	1	1	1	1	1	1	1	1	1	1	1	1	1	1	1	1	1	0	1	1	1	1	1	1	1	1	1	1	1	1	1	1	1	1	1	1	1	1	1	1	1	1	1	1	1	1	1
K01627	kdsA; 2-dehydro-3-deoxyphosphooctonate aldolase (KDO 8-P synthase) [EC:2.5.1.55]	0	0	0	0	0	0	0	0	0	0	0	0	0	0	0	0	0	0	0	0	0	0	0	0	0	0	0	0	0	0	0	0	0	0	0	0	0	0	0	0	0	0	0	0	0	0	0	0
K01628	fucA; L-fuculose-phosphate aldolase [EC:4.1.2.17]	0	0	0	2	0	1	0	0	1	0	0	0	0	0	1	0	1	1	0	2	1	1	0	0	1	0	0	0	0	1	0	0	0	0	0	2	0	1	1	0	0	0	1	0	1	0	0	1
K01629	rhaD; rhamnulose-1-phosphate aldolase [EC:4.1.2.19]	0	0	0	0	0	0	0	0	0	0	0	0	0	0	0	0	0	0	0	0	0	0	0	0	0	0	0	0	0	0	0	0	0	0	0	0	0	0	0	0	0	0	0	0	0	0	0	0
K01630	garL; 2-dehydro-3-deoxyglucarate aldolase [EC:4.1.2.20]	0	0	0	0	0	0	0	0	0	0	0	0	0	0	0	0	0	0	0	0	0	0	0	0	0	0	0	0	0	0	0	0	0	0	0	0	0	0	0	0	0	0	0	0	0	0	0	0
K01631	dgoA; 2-dehydro-3-deoxyphosphogalactonate aldolase [EC:4.1.2.21]	0	0	0	0	0	0	0	0	0	0	0	0	0	0	0	0	0	0	0	0	0	0	0	0	0	0	0	0	0	0	0	0	0	0	0	0	0	0	0	0	0	0	0	0	0	0	0	0
K01633	folB; 7,8-dihydroneopterin aldolase/epimerase/oxygenase [EC:4.1.2.25 5.1.99.8 1.13.11.81]	0	0	0	0	0	0	0	0	0	0	0	0	0	0	0	0	0	0	0	0	1	0	0	1	0	0	0	0	0	0	0	0	0	0	0	0	0	0	0	0	0	0	0	0	1	0	0	0
K01634	SGPL1, DPL1; sphinganine-1-phosphate aldolase [EC:4.1.2.27]	2	2	0	0	1	0	0	1	2	0	1	0	2	2	1	0	0	0	1	1	0	2	2	0	1	0	0	0	1	0	1	0	1	1	2	2	0	0	0	2	1	1	0	0	0	0	0	2
K01635	lacD; tagatose 1,6-diphosphate aldolase [EC:4.1.2.40]	0	1	0	0	0	0	0	0	0	0	0	0	0	1	1	0	0	0	0	0	0	0	0	0	0	0	0	0	0	0	0	0	0	0	0	0	0	0	0	0	0	0	0	0	0	0	0	0
K01637	E4.1.3.1, aceA; isocitrate lyase [EC:4.1.3.1]	0	0	1	0	0	0	0	0	0	0	0	0	0	0	0	0	0	0	0	0	0	0	0	0	0	0	0	0	0	0	0	0	0	0	0	0	0	0	0	0	0	0	0	1	0	0	0	0
K01638	aceB, glcB; malate synthase [EC:2.3.3.9]	0	0	1	1	0	1	0	1	0	0	0	1	0	0	0	0	1	1	1	0	0	0	0	1	0	0	0	0	0	1	1	0	1	1	0	1	0	0	0	0	0	0	0	1	0	0	2	0
K01639	E4.1.3.3, nanA, NPL; N-acetylneuraminate lyase [EC:4.1.3.3]	0	0	0	0	0	0	0	0	0	0	0	0	0	0	0	0	0	0	0	0	0	0	0	0	0	0	0	0	0	0	0	0	0	0	0	0	0	0	0	0	0	0	0	0	0	0	0	0
K01640	E4.1.3.4, HMGCL, hmgL; hydroxymethylglutaryl-CoA lyase [EC:4.1.3.4]	1	0	1	1	1	0	1	2	1	1	1	1	1	0	1	0	1	1	1	2	0	1	1	0	1	1	1	1	1	1	2	1	3	1	0	0	1	1	1	1	1	1	1	0	1	1	2	1
K01641	E2.3.3.10; hydroxymethylglutaryl-CoA synthase [EC:2.3.3.10]	0	0	0	0	0	0	0	0	0	0	0	0	0	0	0	0	0	0	0	0	0	0	0	0	0	0	0	0	0	0	0	0	0	0	0	0	0	0	0	0	0	0	0	0	0	0	0	0
K01643	citF; citrate lyase subunit alpha / citrate CoA-transferase [EC:2.8.3.10]	0	0	0	1	0	0	0	0	0	0	0	0	0	0	0	0	1	1	0	0	0	0	0	0	0	0	0	0	0	0	0	0	0	0	0	0	0	0	0	0	0	0	0	0	0	0	0	0
K01644	citE; citrate lyase subunit beta / citryl-CoA lyase [EC:4.1.3.34]	1	2	2	2	2	1	1	3	1	3	1	2	1	2	1	1	2	2	1	4	1	1	2	1	2	1	2	2	2	1	3	1	2	1	2	1	1	3	0	1	1	2	1	1	1	1	1	1
K01645	CER1; cerberus 1	0	0	0	0	0	0	0	0	0	0	0	0	0	0	0	0	0	0	0	0	0	0	0	0	0	0	0	0	0	0	0	0	0	0	0	0	0	0	0	0	0	0	0	0	0	0	0	0
K01646	citD; citrate lyase subunit gamma (acyl carrier protein)	0	0	0	1	0	0	0	0	0	0	0	0	0	0	0	0	0	1	0	0	0	0	0	0	0	0	0	0	0	0	0	0	0	0	0	0	0	0	0	0	0	0	0	0	0	0	0	0
K01647	CS, gltA; citrate synthase [EC:2.3.3.1]	3	0	3	2	4	2	2	2	2	3	2	2	3	1	3	2	4	4	4	3	3	2	3	1	2	2	2	2	4	4	3	2	4	2	2	1	1	2	4	3	4	4	3	2	2	1	2	2
K01648	ACLY; ATP citrate (pro-S)-lyase [EC:2.3.3.8]	0	0	0	0	0	0	0	0	0	0	0	0	0	0	0	0	0	0	0	0	0	0	0	0	0	0	0	0	0	0	0	0	0	0	0	0	0	0	0	0	0	0	0	0	0	0	0	0
K01649	leuA, IMS; 2-isopropylmalate synthase [EC:2.3.3.13]	2	0	2	1	2	2	2	2	2	1	2	2	2	1	2	2	1	1	2	2	2	2	2	1	2	2	2	2	2	2	2	2	2	2	2	1	2	2	1	2	2	2	1	2	1	0	2	1
K01652	E2.2.1.6L, ilvB, ilvG, ilvI; acetolactate synthase I/II/III large subunit [EC:2.2.1.6]	1	2	1	3	2	1	1	2	1	2	1	3	0	1	1	2	3	3	1	3	3	2	1	1	1	1	4	2	1	1	2	2	4	1	2	2	1	1	1	1	1	2	3	1	2	1	4	2
K01653	E2.2.1.6S, ilvH, ilvN; acetolactate synthase I/III small subunit [EC:2.2.1.6]	1	1	1	1	1	1	1	1	1	1	1	1	1	1	1	1	1	1	1	1	1	1	1	1	1	1	1	1	1	1	1	1	1	1	1	0	1	1	0	1	1	1	1	1	1	0	1	1
K01654	E2.5.1.56, neuB; N-acetylneuraminate synthase [EC:2.5.1.56]	0	0	1	0	0	0	0	1	0	0	0	1	0	0	0	1	0	0	1	1	0	1	0	0	1	1	0	0	1	0	1	0	0	1	0	0	0	0	0	0	1	0	0	0	0	0	1	0
K01655	LYS21, LYS20; homocitrate synthase [EC:2.3.3.14]	0	0	0	0	0	0	0	0	0	0	0	0	0	0	0	0	0	0	0	0	0	0	0	0	0	0	0	0	0	0	0	0	0	0	0	0	0	0	0	0	0	0	0	0	0	0	0	0
K01656	TRP3; anthranilate synthase / indole-3-glycerol phosphate synthase [EC:4.1.3.27 4.1.1.48]	0	0	0	0	0	0	0	0	0	0	0	0	0	0	0	0	0	0	0	0	0	0	0	0	0	0	0	0	0	0	0	0	0	0	0	0	0	0	0	0	0	0	0	0	0	0	0	0
K01657	trpE; anthranilate synthase component I [EC:4.1.3.27]	1	1	1	1	1	1	1	1	1	1	1	1	1	1	1	1	1	1	0	1	0	1	1	0	1	1	1	1	1	1	1	1	1	1	0	1	1	1	1	1	1	1	0	1	0	0	1	1
K01658	trpG; anthranilate synthase component II [EC:4.1.3.27]	0	0	0	0	0	0	0	0	0	0	0	0	0	0	0	0	0	0	0	1	0	0	0	0	1	0	0	0	0	0	0	0	0	0	0	0	0	0	0	0	0	0	0	0	0	0	0	0
K01659	prpC; 2-methylcitrate synthase [EC:2.3.3.5]	0	0	0	0	0	0	0	0	0	0	0	0	0	0	0	0	0	0	0	0	1	0	0	1	0	0	0	0	0	0	0	0	0	0	0	0	0	0	0	0	0	0	0	0	0	0	0	0
K01661	menB; naphthoate synthase [EC:4.1.3.36]	2	0	1	1	1	1	1	3	1	1	1	1	2	1	1	1	1	0	1	1	1	1	2	1	1	1	1	1	1	0	1	1	1	1	1	1	1	1	0	2	1	2	1	0	1	2	1	1
K01662	dxs; 1-deoxy-D-xylulose-5-phosphate synthase [EC:2.2.1.7]	1	1	1	1	1	1	1	2	1	1	1	2	1	1	1	1	1	1	0	1	1	1	1	2	1	1	1	1	1	1	1	1	2	1	1	0	1	1	1	1	1	1	1	1	2	1	2	1
K01663	HIS7; imidazole glycerol-phosphate synthase [EC:4.3.2.10]	0	0	0	0	0	0	0	0	0	0	0	0	0	0	0	0	0	0	0	0	0	0	0	0	0	0	0	0	0	0	0	0	0	0	0	0	0	0	0	0	0	0	0	0	0	0	0	0
K01664	pabA; para-aminobenzoate synthetase component II [EC:2.6.1.85]	1	0	1	1	1	1	1	1	1	1	1	1	1	1	1	1	1	0	1	1	0	1	1	0	1	1	1	1	1	1	1	1	1	1	1	1	1	1	1	1	1	1	1	0	1	1	1	1
K01665	pabB; para-aminobenzoate synthetase component I [EC:2.6.1.85]	0	1	1	0	0	0	1	1	0	0	1	1	0	1	1	0	0	0	0	1	0	1	0	0	1	1	1	1	1	0	1	1	0	1	2	1	1	0	0	0	1	0	0	0	0	0	0	1
K01666	mhpE; 4-hydroxy 2-oxovalerate aldolase [EC:4.1.3.39]	0	0	0	0	0	1	1	1	0	0	0	0	1	1	1	0	0	0	0	1	0	1	1	0	1	0	1	1	0	1	0	1	1	0	0	0	1	1	0	0	0	0	0	0	0	2	0	1
K01667	tnaA; tryptophanase [EC:4.1.99.1]	1	0	0	1	1	3	0	0	0	0	0	0	1	1	0	0	0	1	0	0	0	1	1	0	0	0	0	0	0	1	0	0	0	0	0	0	0	2	0	1	0	1	0	0	2	0	0	1
K01668	E4.1.99.2; tyrosine phenol-lyase [EC:4.1.99.2]	0	0	0	0	0	1	0	0	0	0	0	0	0	1	0	0	0	0	0	0	0	1	0	0	0	0	0	0	0	1	0	0	0	0	0	0	0	1	0	0	0	0	0	0	0	0	0	1
K01669	phrB; deoxyribodipyrimidine photo-lyase [EC:4.1.99.3]	1	1	2	2	1	2	1	1	1	0	1	1	1	1	2	1	1	1	1	1	2	1	1	2	1	1	1	1	1	1	1	2	1	1	1	0	1	1	1	1	1	1	1	1	1	0	0	0
K01670	nmsA; naphthyl-2-methylsuccinate synthase alpha subunit [EC:4.1.99.-]	0	0	0	0	0	0	0	0	0	0	0	0	0	0	0	0	0	0	0	0	0	0	0	0	0	0	0	0	0	0	0	0	0	0	0	0	0	0	0	0	0	0	0	0	1	0	0	0
K01671	yihT; sulfofructosephosphate aldolase [EC:4.1.2.57]	0	0	0	0	0	0	0	0	0	1	0	0	0	0	2	0	0	0	0	0	0	0	0	0	0	0	0	0	0	0	0	0	0	0	0	0	0	0	0	0	0	0	0	0	0	0	0	0
K01672	CA; carbonic anhydrase [EC:4.2.1.1]	0	0	0	0	0	0	0	0	0	0	0	0	0	0	0	0	0	0	0	0	0	0	0	0	0	0	0	0	0	0	0	0	0	0	0	0	0	0	0	0	0	0	0	0	0	0	0	0
K01673	cynT, can; carbonic anhydrase [EC:4.2.1.1]	1	1	1	2	1	2	1	1	2	1	1	1	1	1	1	1	2	2	0	1	1	1	1	2	1	1	1	1	1	2	1	1	1	1	2	1	1	1	2	2	1	1	2	1	2	1	2	1
K01674	cah; carbonic anhydrase [EC:4.2.1.1]	0	0	0	0	0	0	0	0	0	0	0	0	0	0	0	0	1	0	0	0	0	0	0	0	0	0	0	0	0	0	0	0	0	0	0	0	0	0	0	0	0	0	0	0	0	0	0	0
K01676	E4.2.1.2A, fumA, fumB; fumarate hydratase, class I [EC:4.2.1.2]	1	1	1	1	1	1	0	1	1	0	0	1	1	1	1	1	1	1	0	1	0	1	1	0	1	1	0	0	1	1	0	0	1	1	1	1	0	1	1	1	1	1	1	1	1	1	1	1
K01677	E4.2.1.2AA, fumA; fumarate hydratase subunit alpha [EC:4.2.1.2]	0	0	0	0	0	0	0	0	0	0	0	0	0	0	0	0	0	0	0	0	0	0	0	0	0	0	0	0	0	0	0	0	0	0	0	0	0	0	0	0	0	0	0	0	0	0	0	0
K01678	E4.2.1.2AB, fumB; fumarate hydratase subunit beta [EC:4.2.1.2]	0	0	0	0	0	0	0	0	0	0	0	0	0	0	0	0	0	0	0	0	0	0	0	0	0	0	0	0	0	0	0	0	0	0	0	0	0	0	0	0	0	0	0	0	0	0	0	0
K01679	E4.2.1.2B, fumC, FH; fumarate hydratase, class II [EC:4.2.1.2]	0	1	1	1	0	1	1	1	1	1	1	1	0	1	1	1	1	1	1	1	2	0	0	1	1	1	1	1	1	0	1	1	1	1	1	1	1	0	0	0	1	0	1	0	1	0	1	0
K01681	ACO, acnA; aconitate hydratase [EC:4.2.1.3]	1	0	1	1	1	2	1	1	1	1	1	3	1	1	1	1	1	1	1	1	1	1	1	1	1	1	1	1	1	1	2	1	4	1	1	0	1	1	0	1	1	1	0	1	1	0	0	0
K01682	acnB; aconitate hydratase 2 / 2-methylisocitrate dehydratase [EC:4.2.1.3 4.2.1.99]	0	0	0	0	0	0	0	0	0	0	0	0	0	0	0	0	0	0	0	0	0	0	0	0	0	0	0	0	0	0	0	0	0	0	0	0	0	0	0	0	0	0	0	0	0	0	0	0
K01683	araD; D-arabinonate dehydratase [EC:4.2.1.5]	0	0	0	0	0	0	0	0	0	0	0	0	0	0	0	0	0	0	0	0	0	0	0	0	0	0	0	0	0	0	0	0	0	0	0	0	0	0	0	0	0	0	0	0	0	0	0	0
K01684	dgoD; galactonate dehydratase [EC:4.2.1.6]	0	0	0	0	1	1	0	1	0	0	1	0	0	0	0	0	0	0	0	0	0	0	0	1	0	1	0	0	0	0	0	0	0	0	0	0	0	0	0	0	0	2	0	0	0	0	2	0
K01685	uxaA; altronate hydrolase [EC:4.2.1.7]	0	0	0	0	0	0	0	1	0	0	0	0	0	0	0	0	0	0	0	1	0	0	0	1	1	0	0	0	0	0	0	0	0	0	0	0	0	0	0	0	0	0	0	0	0	0	1	0
K01686	uxuA; mannonate dehydratase [EC:4.2.1.8]	0	0	0	0	0	0	0	0	0	0	0	0	0	0	0	0	0	0	0	0	0	0	0	0	0	0	0	0	0	0	1	0	0	0	0	0	0	0	0	0	0	0	0	0	0	1	1	0
K01687	ilvD; dihydroxy-acid dehydratase [EC:4.2.1.9]	1	1	1	1	1	1	1	1	1	2	1	2	1	1	1	1	1	1	1	1	2	1	1	2	1	1	1	1	1	1	1	2	1	1	1	1	1	0	1	0	1	1	1	1	0	0	1	1
K01689	ENO, eno; enolase [EC:4.2.1.11]	1	1	1	1	1	1	1	1	1	2	1	2	1	1	1	1	1	1	1	1	1	1	1	1	1	1	1	1	1	1	3	1	2	1	1	1	1	1	2	1	1	1	3	1	1	0	1	1
K01690	edd; phosphogluconate dehydratase [EC:4.2.1.12]	0	0	0	0	0	0	0	0	0	0	0	0	0	0	0	0	0	0	0	0	0	0	0	0	0	0	0	0	0	0	0	1	0	1	0	0	0	0	0	0	0	0	0	0	0	0	0	0
K01691	WIF1; WNT inhibitory factor 1	0	0	0	0	0	0	0	0	0	0	0	0	0	0	0	0	0	0	0	0	0	0	0	0	0	0	0	0	0	0	0	0	0	0	0	0	0	0	0	0	0	0	0	0	0	0	0	0
K01692	paaF, echA; enoyl-CoA hydratase [EC:4.2.1.17]	2	3	3	6	4	3	8	10	4	1	9	3	3	1	4	3	3	6	3	7	0	2	4	0	6	5	9	5	4	5	4	6	4	3	4	4	5	4	1	3	3	4	2	5	3	2	3	2
K01693	hisB; imidazoleglycerol-phosphate dehydratase [EC:4.2.1.19]	1	1	1	1	1	1	1	1	1	1	1	1	1	1	1	1	1	1	1	1	1	1	1	1	1	1	1	1	1	1	1	1	1	1	0	0	1	1	0	2	1	1	1	1	1	1	1	1
K01694	TRP; tryptophan synthase [EC:4.2.1.20]	0	0	0	0	0	0	0	0	0	0	0	0	0	0	0	0	0	0	0	0	0	0	0	0	0	0	0	0	0	0	0	0	0	0	0	0	0	0	0	0	0	0	0	0	0	0	0	0
K01695	trpA; tryptophan synthase alpha chain [EC:4.2.1.20]	1	1	1	1	1	1	1	1	1	1	1	1	1	1	1	1	1	1	0	1	1	1	1	1	1	1	1	1	1	1	1	1	1	1	1	1	1	1	1	1	1	1	0	1	1	1	1	1
K01696	trpB; tryptophan synthase beta chain [EC:4.2.1.20]	1	1	1	1	1	1	1	1	1	1	1	1	1	1	1	1	1	1	0	1	1	1	1	1	1	1	1	1	1	1	1	1	1	1	1	0	1	1	1	1	1	1	0	1	1	1	1	1
K01697	CBS; cystathionine beta-synthase [EC:4.2.1.22]	1	0	1	0	1	0	1	1	1	0	1	2	1	0	1	0	0	0	1	1	2	1	0	1	1	1	1	1	1	0	1	1	1	1	0	0	1	0	0	1	1	1	0	0	0	0	0	1
K01698	hemB, ALAD; porphobilinogen synthase [EC:4.2.1.24]	0	1	1	1	1	1	1	1	1	1	1	1	0	1	1	1	1	1	1	1	1	0	0	1	1	1	1	1	1	1	1	1	1	1	1	1	1	1	1	0	1	1	1	0	1	1	1	0
K01699	pduC; propanediol dehydratase large subunit [EC:4.2.1.28]	0	0	0	0	0	0	0	0	0	0	0	0	0	0	0	0	0	0	0	1	0	0	0	0	1	0	0	0	0	0	0	0	0	0	0	0	0	0	0	0	0	0	0	0	0	0	1	0
K01702	LEU1; 3-isopropylmalate dehydratase [EC:4.2.1.33]	0	0	0	0	0	0	0	0	0	0	0	0	0	0	0	0	0	0	0	0	0	0	0	0	0	0	0	0	0	0	0	0	0	0	0	0	0	0	0	0	0	0	0	0	0	0	0	0
K01703	leuC, IPMI-L; 3-isopropylmalate/(R)-2-methylmalate dehydratase large subunit [EC:4.2.1.33 4.2.1.35]	1	1	1	1	1	1	1	1	1	1	1	1	1	1	1	1	1	1	1	1	1	1	1	1	1	1	1	1	1	1	1	1	2	1	1	1	1	1	1	1	1	1	0	1	1	1	2	1
K01704	leuD, IPMI-S; 3-isopropylmalate/(R)-2-methylmalate dehydratase small subunit [EC:4.2.1.33 4.2.1.35]	1	1	1	1	1	1	1	1	1	1	1	1	1	1	1	1	1	1	1	1	1	1	1	1	1	1	1	1	1	1	1	1	2	1	1	1	1	1	1	1	1	1	0	1	1	1	2	1
K01705	LYS4; homoaconitate hydratase [EC:4.2.1.36]	0	0	0	0	0	0	0	0	0	0	0	0	0	0	0	0	0	0	0	0	0	0	0	0	0	0	0	0	0	0	0	0	0	0	0	0	0	0	0	0	0	0	0	0	0	0	0	0
K01706	gudD; glucarate dehydratase [EC:4.2.1.40]	0	0	0	0	0	0	0	0	0	0	0	0	0	0	0	0	0	0	2	0	2	0	0	0	0	0	0	0	0	0	0	0	0	0	0	1	2	0	2	0	0	0	0	0	0	0	0	0
K01707	kdgD; 5-dehydro-4-deoxyglucarate dehydratase [EC:4.2.1.41]	0	0	0	0	0	0	0	0	0	0	0	0	0	0	0	0	0	0	1	0	1	0	0	0	0	0	0	0	0	0	0	0	1	0	0	0	1	0	1	0	0	0	0	0	0	0	0	0
K01708	garD; galactarate dehydratase [EC:4.2.1.42]	0	0	0	0	0	0	0	0	0	0	0	0	0	0	0	0	0	0	0	0	0	0	0	0	0	0	0	0	0	0	0	0	0	0	0	0	0	0	0	0	0	0	0	0	0	0	0	0
K01709	rfbG; CDP-glucose 4,6-dehydratase [EC:4.2.1.45]	0	0	0	0	0	0	0	0	0	0	0	0	0	0	0	0	0	0	0	0	0	0	0	0	0	0	0	0	0	0	0	0	0	0	0	0	0	0	0	0	0	0	0	1	0	0	0	0
K01710	E4.2.1.46, rfbB, rffG; dTDP-glucose 4,6-dehydratase [EC:4.2.1.46]	1	1	2	3	1	3	1	2	2	0	2	1	1	2	1	3	0	2	1	1	1	0	2	0	1	2	2	2	2	0	2	2	3	3	1	1	2	1	1	1	1	1	3	1	2	1	1	0
K01711	gmd, GMDS; GDPmannose 4,6-dehydratase [EC:4.2.1.47]	0	0	0	0	0	0	0	0	2	0	0	0	0	0	0	2	0	0	1	2	0	0	1	1	2	2	0	0	0	0	0	0	0	0	0	0	0	0	0	0	0	0	1	0	1	0	0	0
K01712	hutU, UROC1; urocanate hydratase [EC:4.2.1.49]	1	0	1	1	1	1	1	1	1	1	1	1	1	1	1	0	0	2	1	1	1	1	1	1	1	1	1	1	1	1	1	1	1	1	1	3	1	1	0	1	1	1	1	0	0	1	2	1
K01713	pheC; cyclohexadienyl dehydratase [EC:4.2.1.51 4.2.1.91]	0	0	0	0	0	0	0	0	0	0	0	0	0	0	0	0	0	0	0	0	0	0	0	0	0	0	0	0	0	0	0	0	0	0	0	0	0	0	0	0	0	0	0	0	0	0	0	0
K01714	dapA; 4-hydroxy-tetrahydrodipicolinate synthase [EC:4.3.3.7]	1	1	2	1	2	2	3	2	2	4	1	6	1	1	1	1	2	1	3	1	1	1	1	2	1	2	2	2	1	3	3	4	1	1	1	2	1	3	3	1	1	3	5	1	0	0	3	1
K01715	crt; enoyl-CoA hydratase [EC:4.2.1.17]	1	0	1	2	0	0	0	3	0	0	0	0	0	0	1	1	0	1	0	2	0	2	1	1	0	0	0	0	0	0	0	0	1	1	0	0	0	1	1	0	0	0	1	1	1	1	1	2
K01716	fabA; 3-hydroxyacyl-[acyl-carrier protein] dehydratase / trans-2-decenoyl-[acyl-carrier protein] isomerase [EC:4.2.1.59 5.3.3.14]	0	0	0	0	0	0	0	0	0	0	0	0	0	0	0	0	0	0	0	0	0	0	0	0	0	0	0	0	0	0	0	0	0	0	0	0	0	0	0	0	0	0	0	0	0	0	0	0
K01719	hemD, UROS; uroporphyrinogen-III synthase [EC:4.2.1.75]	1	0	1	1	1	0	2	0	0	0	1	1	0	0	0	0	1	1	1	0	1	0	0	1	0	1	2	2	1	0	0	2	0	1	0	0	1	0	1	0	1	1	0	0	0	1	0	0
K01720	prpD; 2-methylcitrate dehydratase [EC:4.2.1.79]	0	0	0	1	0	0	0	1	0	0	0	1	0	0	0	0	0	1	0	0	1	0	0	1	0	0	0	0	0	0	1	0	1	0	0	0	0	0	0	0	0	0	0	0	0	0	1	0
K01721	nthA; nitrile hydratase subunit alpha [EC:4.2.1.84]	0	0	0	1	0	0	0	0	0	0	0	0	0	1	0	0	1	1	0	0	0	0	0	0	0	0	0	0	0	0	0	0	0	0	0	0	0	0	1	0	0	0	0	0	0	0	0	0
K01723	AOS; hydroperoxide dehydratase [EC:4.2.1.92]	0	0	0	0	0	0	0	0	0	0	0	0	0	0	0	0	0	0	0	0	0	0	0	0	0	0	0	0	0	0	0	0	0	0	0	0	0	0	0	0	0	0	0	0	0	0	0	0
K01724	PCBD, phhB; 4a-hydroxytetrahydrobiopterin dehydratase [EC:4.2.1.96]	1	0	1	1	0	0	1	1	1	1	3	1	0	2	1	1	1	1	2	2	0	0	0	0	2	2	2	1	3	0	2	2	2	1	2	1	2	1	3	1	3	1	0	0	1	1	1	0
K01725	cynS; cyanate lyase [EC:4.2.1.104]	0	0	0	1	0	0	0	0	0	2	0	0	0	0	0	0	0	0	0	0	0	0	0	0	0	0	0	0	0	0	0	0	0	0	0	1	0	0	0	0	0	0	0	0	0	0	0	0
K01727	hysA, hylA, hylB; hyaluronate lyase [EC:4.2.2.1]	0	0	0	0	0	0	0	0	0	0	0	0	0	0	0	0	0	0	0	0	0	0	0	0	0	1	0	0	0	0	1	0	0	0	0	0	0	0	0	0	0	0	0	0	0	0	0	0
K01728	pel; pectate lyase [EC:4.2.2.2]	0	0	0	0	0	0	0	0	0	0	0	0	0	0	0	0	0	0	0	0	0	0	0	0	0	0	0	0	0	0	0	0	0	0	0	0	0	0	0	0	0	0	0	0	0	0	0	0
K01729	algL; poly(beta-D-mannuronate) lyase [EC:4.2.2.3]	0	1	2	0	0	0	0	0	0	0	0	0	0	0	0	0	0	0	0	0	0	1	0	0	0	0	0	0	0	0	0	0	0	0	0	0	0	0	0	0	0	0	0	0	0	0	0	1
K01730	ogl; oligogalacturonide lyase [EC:4.2.2.6]	0	0	0	0	0	0	0	0	0	0	0	0	0	0	0	0	0	0	0	0	0	0	0	0	0	0	0	0	0	0	0	0	0	0	0	0	0	0	0	0	0	0	0	0	0	0	0	0
K01731	pelW; pectate disaccharide-lyase [EC:4.2.2.9]	0	0	0	0	0	0	0	0	0	0	0	0	0	0	0	0	0	0	0	0	0	0	0	0	0	0	0	0	0	0	0	0	0	0	0	0	0	0	0	0	0	0	0	0	0	0	0	0
K01732	E4.2.2.10; pectin lyase [EC:4.2.2.10]	0	0	0	0	0	0	0	0	0	0	0	0	0	0	0	0	0	0	0	0	0	0	0	0	0	0	0	0	0	0	0	0	0	0	0	0	0	0	0	0	0	0	0	0	0	0	0	0
K01733	thrC; threonine synthase [EC:4.2.3.1]	1	1	2	1	1	1	1	2	1	2	1	1	1	1	1	1	1	1	1	2	1	1	1	1	1	1	1	1	1	1	1	1	1	1	1	1	1	1	1	1	1	1	1	1	1	1	0	1
K01734	mgsA; methylglyoxal synthase [EC:4.2.3.3]	0	0	1	0	0	0	0	0	0	0	0	0	0	0	0	0	0	0	0	0	0	0	0	0	0	0	0	0	0	0	0	0	0	0	0	0	0	0	0	0	0	0	0	0	0	0	0	0
K01735	aroB; 3-dehydroquinate synthase [EC:4.2.3.4]	0	1	1	1	1	1	1	1	1	1	1	1	0	1	1	1	1	1	0	1	1	1	0	1	1	1	1	1	1	1	1	1	1	1	1	1	1	0	1	0	1	1	1	1	1	1	1	1
K01736	aroC; chorismate synthase [EC:4.2.3.5]	1	1	2	1	1	1	1	1	1	1	1	1	1	1	1	1	1	1	0	1	1	1	1	1	1	1	1	1	1	1	1	1	1	1	1	1	1	1	1	1	1	1	1	1	1	0	1	1
K01737	queD, ptpS, PTS; 6-pyruvoyltetrahydropterin/6-carboxytetrahydropterin synthase [EC:4.2.3.12 4.1.2.50]	0	0	0	0	0	1	0	0	0	1	0	1	0	0	0	0	0	0	1	0	1	0	0	1	0	0	0	1	1	1	0	0	1	1	0	1	0	0	0	0	1	0	1	0	0	0	0	0
K01738	cysK; cysteine synthase [EC:2.5.1.47]	1	0	2	2	1	1	2	2	1	1	2	2	1	1	1	1	1	2	1	1	1	1	1	1	1	2	2	1	1	1	1	1	1	2	1	2	1	1	2	1	1	1	1	0	0	0	1	1
K01739	metB; cystathionine gamma-synthase [EC:2.5.1.48]	2	1	2	3	2	1	2	2	2	2	2	2	2	1	2	2	2	3	2	2	2	2	1	2	2	2	2	2	2	2	2	2	2	2	2	1	2	1	2	2	2	2	2	1	1	1	2	2
K01740	metY; O-acetylhomoserine (thiol)-lyase [EC:2.5.1.49]	1	1	1	1	0	1	1	2	1	1	1	1	1	1	2	1	2	1	1	1	3	0	1	3	1	1	1	1	1	1	1	1	1	1	1	0	1	1	0	1	1	1	1	1	1	1	1	1
K01741	E4.2.99.18; DNA-(apurinic or apyrimidinic site) lyase [EC:4.2.99.18]	0	0	0	0	0	0	0	0	0	0	0	0	0	0	0	0	0	0	0	0	0	0	0	0	0	0	0	0	0	0	0	0	0	0	0	0	0	0	0	0	0	0	0	0	0	0	0	0
K01744	aspA; aspartate ammonia-lyase [EC:4.3.1.1]	0	0	0	1	0	0	0	0	1	0	0	2	0	0	0	0	0	1	0	0	1	0	0	0	0	0	0	0	0	0	1	0	0	0	0	1	0	0	0	0	0	0	0	0	0	0	1	0
K01745	hutH, HAL; histidine ammonia-lyase [EC:4.3.1.3]	1	0	1	1	1	1	1	1	1	1	1	2	1	1	1	0	0	1	2	1	3	1	1	3	1	1	1	1	1	1	1	1	2	2	1	2	1	1	1	1	1	1	1	0	0	1	1	0
K01746	E4.3.1.4; formiminotetrahydrofolate cyclodeaminase [EC:4.3.1.4]	0	0	0	0	0	0	0	0	0	0	0	0	0	0	0	0	0	0	0	0	0	0	0	0	0	0	0	0	0	0	0	0	0	0	0	0	0	0	0	0	0	0	0	0	0	0	0	0
K01749	hemC, HMBS; hydroxymethylbilane synthase [EC:2.5.1.61]	0	1	1	1	1	1	1	1	1	1	1	1	0	1	1	1	1	1	1	1	1	0	0	1	1	1	1	1	1	1	1	1	1	1	1	1	1	1	1	0	1	1	1	0	1	1	1	0
K01750	E4.3.1.12, ocd; ornithine cyclodeaminase [EC:4.3.1.12]	0	0	0	2	0	1	0	4	0	4	1	1	1	0	0	0	2	2	1	1	0	1	0	0	1	0	1	0	1	1	1	0	1	1	0	0	0	2	4	0	1	0	5	0	2	0	1	1
K01751	E4.3.1.15; diaminopropionate ammonia-lyase [EC:4.3.1.15]	0	0	0	1	1	1	0	0	0	0	0	1	1	1	0	0	0	1	0	0	0	0	0	0	0	0	0	1	0	1	0	0	1	0	1	1	0	0	0	0	0	0	1	0	0	0	0	0
K01752	E4.3.1.17, sdaA, sdaB, tdcG; L-serine dehydratase [EC:4.3.1.17]	0	0	2	3	0	1	1	1	0	1	0	2	0	0	1	1	2	2	1	1	1	1	0	1	1	0	1	1	1	0	1	1	0	1	0	0	1	0	2	0	1	0	1	0	1	1	0	1
K01753	dsdA; D-serine dehydratase [EC:4.3.1.18]	0	0	0	1	0	0	0	0	0	1	0	0	0	0	0	0	0	0	0	0	1	0	0	1	0	0	0	0	0	0	0	0	0	0	0	0	0	0	0	0	0	0	1	0	0	0	1	0
K01754	E4.3.1.19, ilvA, tdcB; threonine dehydratase [EC:4.3.1.19]	2	1	0	3	3	2	2	2	2	3	1	3	2	1	0	0	0	3	0	2	2	1	1	2	2	1	2	2	1	2	1	2	2	2	1	1	1	0	1	2	0	3	2	0	1	1	1	1
K01755	argH, ASL; argininosuccinate lyase [EC:4.3.2.1]	1	0	1	1	2	1	1	1	1	2	1	1	1	1	1	1	1	1	1	1	1	1	1	1	1	1	1	1	1	1	1	1	1	1	1	0	1	1	1	1	1	1	1	1	1	1	0	1
K01756	purB, ADSL; adenylosuccinate lyase [EC:4.3.2.2]	1	1	1	1	1	1	1	1	1	0	1	1	1	1	1	1	1	1	1	1	1	1	1	1	1	1	1	1	1	1	1	1	1	1	1	1	1	1	2	1	1	1	1	0	1	1	1	1
K01757	STR1; strictosidine synthase [EC:4.3.3.2]	1	0	0	0	0	0	1	0	0	0	0	0	1	1	0	0	0	0	0	0	0	1	0	0	1	0	1	0	0	0	0	0	0	0	0	1	0	0	0	0	0	1	0	0	0	0	0	1
K01758	CTH; cystathionine gamma-lyase [EC:4.4.1.1]	0	0	0	0	0	0	0	0	0	0	0	0	0	0	0	0	0	0	0	0	0	0	0	0	0	0	0	0	0	0	0	0	0	0	0	0	0	0	0	0	0	0	0	0	0	0	0	0
K01759	GLO1, gloA; lactoylglutathione lyase [EC:4.4.1.5]	1	2	0	0	1	0	0	2	1	1	2	1	2	2	1	2	0	0	2	1	0	2	1	1	1	0	0	0	2	0	0	1	3	2	2	1	1	0	0	1	2	1	1	1	0	1	1	2
K01760	metC; cysteine-S-conjugate beta-lyase [EC:4.4.1.13]	0	0	0	0	0	0	0	0	0	0	0	0	0	0	0	0	0	0	0	0	0	0	0	0	0	0	0	0	0	0	0	0	0	0	0	0	0	0	0	0	0	0	0	0	0	0	0	0
K01761	E4.4.1.11; methionine-gamma-lyase [EC:4.4.1.11]	1	1	0	1	1	0	0	1	1	1	1	0	1	1	0	0	1	1	0	1	0	1	1	0	1	1	0	0	0	0	0	0	1	0	0	1	0	1	0	2	0	1	2	1	1	0	1	1
K01762	ACS; 1-aminocyclopropane-1-carboxylate synthase [EC:4.4.1.14]	0	0	0	0	0	0	0	0	0	0	0	0	0	0	0	0	0	0	0	0	0	0	0	0	0	0	0	0	0	0	0	0	0	0	0	0	0	0	0	0	0	0	0	0	0	0	0	0
K01763	SCLY; selenocysteine lyase [EC:4.4.1.16]	0	0	0	0	0	0	0	0	0	0	0	0	0	0	0	0	0	0	0	0	0	0	0	0	0	0	0	0	0	0	0	0	0	0	0	0	0	0	0	0	0	0	0	0	0	0	0	0
K01764	HCCS; cytochrome c heme-lyase [EC:4.4.1.17]	0	0	0	0	0	0	0	0	0	0	0	0	0	0	0	0	0	0	0	0	0	0	0	0	0	0	0	0	0	0	0	0	0	0	0	0	0	0	0	0	0	0	0	0	0	0	0	0
K01766	csdA; cysteine sulfinate desulfinase [EC:4.4.1.-]	0	0	0	0	0	0	0	0	0	0	0	0	0	0	0	0	0	0	0	0	0	0	0	0	0	0	0	0	0	0	0	1	0	0	0	0	0	0	0	0	0	0	0	0	0	0	0	0
K01768	E4.6.1.1; adenylate cyclase [EC:4.6.1.1]	1	1	1	1	1	1	1	1	1	0	2	1	1	2	1	1	0	1	2	1	0	1	1	0	1	1	1	1	3	1	1	1	1	2	1	0	1	1	0	2	3	1	1	1	1	0	0	1
K01769	E4.6.1.2; guanylate cyclase, other [EC:4.6.1.2]	0	0	0	0	0	0	0	0	0	0	0	0	0	0	0	0	0	0	0	0	0	0	0	0	0	0	0	0	1	0	0	0	0	0	0	0	0	0	0	0	1	0	0	0	0	0	0	0
K01770	ispF; 2-C-methyl-D-erythritol 2,4-cyclodiphosphate synthase [EC:4.6.1.12]	1	0	1	1	0	1	1	1	1	1	1	1	1	0	1	1	0	1	0	1	1	1	1	1	1	1	1	1	1	1	1	1	1	1	0	1	1	1	0	1	0	1	0	0	1	1	1	1
K01771	plc; 1-phosphatidylinositol phosphodiesterase [EC:4.6.1.13]	0	0	0	0	0	0	0	0	0	0	0	0	0	0	0	0	0	0	0	0	0	0	0	0	0	0	0	0	0	0	0	0	0	0	0	0	0	0	0	0	0	0	0	0	0	0	0	0
K01772	hemH, FECH; protoporphyrin/coproporphyrin ferrochelatase [EC:4.99.1.1 4.99.1.9]	0	1	1	1	1	1	1	1	1	1	1	1	0	0	1	1	1	1	0	1	1	0	0	1	1	1	1	1	1	1	1	1	1	1	1	2	1	1	2	0	1	1	0	1	1	0	1	0
K01773	CYP71B40_41; aldoxime dehydratase [EC:4.99.1.-]	0	0	0	0	0	0	0	0	0	0	0	0	0	0	0	0	0	0	0	0	0	0	0	0	0	0	0	0	0	0	0	0	0	0	0	0	0	0	0	0	0	0	0	0	0	0	0	0
K01775	alr; alanine racemase [EC:5.1.1.1]	2	2	2	2	2	2	1	2	1	1	1	2	2	3	1	1	2	2	2	2	2	2	1	1	2	1	1	1	2	2	2	3	1	3	2	1	2	3	2	3	3	3	1	1	1	1	3	3
K01776	murI; glutamate racemase [EC:5.1.1.3]	1	1	1	1	1	1	1	1	1	1	1	1	1	1	1	1	1	1	1	1	1	1	1	1	1	1	1	1	1	1	1	1	1	1	1	0	1	1	0	2	1	1	1	1	1	1	1	1
K01777	prdF; proline racemase [EC:5.1.1.4]	0	0	1	1	0	0	0	2	0	7	0	5	0	0	0	0	2	1	0	0	0	0	0	0	0	0	0	0	0	0	2	0	0	0	0	1	0	2	2	0	0	0	5	0	0	0	1	0
K01778	dapF; diaminopimelate epimerase [EC:5.1.1.7]	1	1	1	1	1	1	1	1	1	1	1	1	1	1	1	1	1	1	1	1	1	1	1	1	1	1	1	1	1	1	1	1	1	1	1	1	1	1	0	1	1	1	1	1	1	1	1	1
K01779	racD; aspartate racemase [EC:5.1.1.13]	0	0	0	0	1	0	1	1	0	0	2	1	1	0	1	1	0	0	1	0	0	0	2	1	0	1	1	1	1	0	1	1	0	0	0	1	2	0	0	0	1	1	0	0	0	1	1	0
K01781	mdlA; mandelate racemase [EC:5.1.2.2]	0	0	0	0	0	0	0	0	0	0	0	0	0	0	0	0	0	0	0	0	0	0	0	0	0	0	0	0	0	0	0	0	0	0	0	0	0	0	0	0	0	0	0	0	0	0	0	0
K01782	fadJ; 3-hydroxyacyl-CoA dehydrogenase / enoyl-CoA hydratase / 3-hydroxybutyryl-CoA epimerase [EC:1.1.1.35 4.2.1.17 5.1.2.3]	1	1	1	1	1	0	2	1	1	1	1	1	1	1	1	2	1	1	0	2	1	2	1	1	1	1	1	2	1	1	1	2	0	1	1	2	1	2	1	1	1	1	1	1	1	1	1	2
K01783	rpe, RPE; ribulose-phosphate 3-epimerase [EC:5.1.3.1]	1	1	1	1	1	1	1	1	1	1	1	1	1	1	1	1	1	1	0	2	1	1	1	1	2	1	1	1	1	1	1	1	1	1	2	1	1	1	1	1	1	1	1	1	0	1	1	1
K01784	galE, GALE; UDP-glucose 4-epimerase [EC:5.1.3.2]	5	3	6	3	3	2	2	3	4	2	5	2	4	2	5	2	2	4	6	3	5	1	4	5	2	2	2	3	7	3	7	3	2	7	2	4	3	4	2	5	4	5	2	2	2	5	4	0
K01785	galM, GALM; aldose 1-epimerase [EC:5.1.3.3]	1	1	2	1	1	0	1	1	1	1	2	1	0	1	2	0	1	1	2	1	2	0	1	3	1	1	1	0	2	0	2	0	2	1	1	1	1	1	1	0	2	2	2	0	0	1	1	0
K01786	NA	0	0	0	0	0	0	0	0	0	0	0	0	0	0	0	0	0	0	0	0	0	0	0	0	0	0	0	0	0	0	0	0	0	0	0	0	0	0	0	0	0	0	0	0	0	0	0	0
K01787	RENBP; N-acylglucosamine 2-epimerase [EC:5.1.3.8]	0	0	0	0	0	0	0	0	0	0	0	0	0	0	0	0	0	0	0	0	0	0	0	0	0	0	0	0	0	0	0	0	0	0	0	0	0	0	0	0	0	0	0	0	0	0	0	0
K01788	nanE; N-acylglucosamine-6-phosphate 2-epimerase [EC:5.1.3.9]	0	0	0	0	1	0	0	0	1	0	0	0	0	0	0	0	0	0	1	0	0	0	0	0	0	0	0	0	0	1	0	0	0	0	0	0	0	1	0	0	0	1	0	0	0	0	0	0
K01790	rfbC, rmlC; dTDP-4-dehydrorhamnose 3,5-epimerase [EC:5.1.3.13]	1	0	1	1	1	1	0	1	1	0	1	1	1	0	1	0	0	1	1	1	2	0	1	1	1	1	0	1	1	1	1	1	1	1	0	1	0	0	1	2	1	1	1	1	0	0	0	0
K01791	wecB; UDP-N-acetylglucosamine 2-epimerase (non-hydrolysing) [EC:5.1.3.14]	2	0	0	2	0	4	1	3	0	1	1	1	0	2	1	1	2	2	2	0	3	0	0	1	2	1	2	2	2	3	0	1	1	1	1	0	1	0	2	0	2	0	1	0	5	0	2	1
K01792	E5.1.3.15; glucose-6-phosphate 1-epimerase [EC:5.1.3.15]	0	0	0	1	0	1	0	0	0	1	0	0	0	1	1	1	1	1	0	0	0	1	0	0	0	0	0	0	0	1	0	0	0	0	0	0	0	0	1	0	0	0	1	0	0	0	0	1
K01793	GLCE; heparosan-N-sulfate-glucuronate 5-epimerase [EC:5.1.3.17]	0	0	0	0	0	0	0	0	0	0	0	0	0	0	0	0	0	0	0	0	0	0	0	0	0	0	0	0	0	0	0	0	0	0	0	0	0	0	0	0	0	0	0	0	0	0	0	0
K01794	DSE; chondroitin-glucuronate 5-epimerase [EC:5.1.3.19]	0	0	0	0	0	0	0	0	0	0	0	0	0	0	0	0	0	0	0	0	0	0	0	0	0	0	0	0	0	0	0	0	0	0	0	0	0	0	0	0	0	0	0	0	0	0	0	0
K01795	algG; mannuronan 5-epimerase [EC:5.1.3.37]	0	0	0	0	0	0	0	0	0	0	0	0	0	0	0	0	0	0	0	0	0	0	0	0	0	0	0	0	0	0	0	0	0	0	0	0	0	0	0	0	0	0	0	1	0	0	0	0
K01796	E5.1.99.4, AMACR, mcr; alpha-methylacyl-CoA racemase [EC:5.1.99.4]	1	1	0	1	2	1	0	3	1	0	1	1	1	1	1	0	0	0	1	1	0	0	1	0	1	2	2	1	1	1	1	1	0	0	1	1	1	1	1	1	1	2	0	0	1	3	0	0
K01799	nicE, maiA; maleate isomerase [EC:5.2.1.1]	0	0	0	1	0	0	2	0	0	0	0	0	0	0	0	0	2	1	0	0	0	0	0	0	0	0	3	3	0	0	0	2	2	1	0	0	0	0	1	0	0	0	0	0	0	0	0	0
K01800	maiA, GSTZ1; maleylacetoacetate isomerase [EC:5.2.1.2]	0	0	0	0	0	0	0	0	0	0	0	0	0	0	0	0	0	0	0	0	0	0	0	0	0	0	0	0	0	0	0	0	0	0	0	0	0	0	0	0	0	0	0	0	0	0	0	0
K01801	nagL; maleylpyruvate isomerase [EC:5.2.1.4]	0	0	0	0	0	0	0	0	0	0	0	0	0	0	0	0	0	0	0	0	0	0	0	0	0	0	0	0	0	0	0	0	0	0	0	0	0	0	0	0	0	0	0	0	0	0	0	0
K01802	E5.2.1.8; peptidylprolyl isomerase [EC:5.2.1.8]	1	3	2	3	1	2	1	2	2	3	2	2	1	1	2	2	1	3	0	2	2	2	1	2	1	2	1	3	1	3	2	2	1	2	2	0	3	2	1	1	2	1	1	1	0	1	2	2
K01803	TPI, tpiA; triosephosphate isomerase (TIM) [EC:5.3.1.1]	1	1	1	1	1	2	1	1	1	1	1	1	1	1	2	1	1	1	0	1	3	1	1	2	1	1	1	1	1	2	1	1	1	1	1	1	1	1	1	1	1	1	0	1	1	1	1	1
K01804	araA; L-arabinose isomerase [EC:5.3.1.4]	0	0	1	0	1	0	0	0	0	1	0	1	0	0	1	0	0	0	1	0	0	0	0	0	0	0	0	0	1	0	1	0	1	1	0	0	0	0	0	0	0	0	1	0	0	1	5	0
K01805	xylA; xylose isomerase [EC:5.3.1.5]	1	0	1	0	0	0	0	0	0	0	0	0	0	0	1	0	0	0	1	0	0	0	1	0	0	0	0	0	1	0	1	0	0	1	0	0	0	0	0	0	1	1	0	0	0	1	2	0
K01807	rpiA; ribose 5-phosphate isomerase A [EC:5.3.1.6]	0	0	0	0	0	0	0	0	0	1	0	0	0	0	0	0	0	0	0	0	1	0	0	0	0	0	0	0	0	0	0	0	0	0	0	0	0	0	0	0	0	0	1	0	0	0	0	0
K01808	rpiB; ribose 5-phosphate isomerase B [EC:5.3.1.6]	1	1	1	1	1	2	1	2	1	1	1	1	1	1	1	1	2	1	1	2	3	1	1	3	1	2	1	1	1	2	1	1	1	1	1	1	1	1	1	0	1	1	2	1	1	1	1	1
K01809	manA, MPI; mannose-6-phosphate isomerase [EC:5.3.1.8]	0	1	0	2	0	1	1	1	1	1	2	1	1	1	1	1	1	2	1	1	1	0	1	1	1	2	1	1	1	1	0	1	1	2	1	1	1	0	0	0	1	0	1	0	1	0	0	0
K01810	GPI, pgi; glucose-6-phosphate isomerase [EC:5.3.1.9]	1	1	1	1	1	1	1	1	1	1	1	2	1	1	1	1	1	1	0	1	1	1	1	1	1	1	1	1	1	1	1	1	1	1	1	1	1	1	1	1	1	1	0	1	1	0	0	1
K01811	xylS, yicI; alpha-D-xyloside xylohydrolase [EC:3.2.1.177]	0	0	0	0	0	0	0	0	0	0	0	0	0	0	0	0	0	0	0	0	0	0	0	1	0	0	0	0	0	0	1	0	0	0	0	0	0	0	0	0	0	0	0	0	0	0	1	0
K01812	uxaC; glucuronate isomerase [EC:5.3.1.12]	1	0	0	0	0	0	0	1	0	0	1	0	1	0	0	0	0	0	0	0	0	0	0	1	0	0	0	0	0	0	0	0	0	0	0	0	0	0	0	1	0	0	0	0	0	1	1	0
K01813	rhaA; L-rhamnose isomerase [EC:5.3.1.14]	0	0	0	0	0	0	0	0	0	0	0	0	0	0	0	0	0	0	0	0	0	0	0	0	0	0	0	0	0	0	0	0	0	0	0	0	0	0	0	0	0	0	0	0	0	0	0	0
K01814	hisA; phosphoribosylformimino-5-aminoimidazole carboxamide ribotide isomerase [EC:5.3.1.16]	0	0	0	0	0	0	0	0	0	0	0	0	0	0	0	0	0	0	0	0	0	0	0	0	0	0	0	0	0	0	0	0	0	0	0	0	0	0	0	0	0	0	0	0	0	0	0	0
K01815	kduI; 4-deoxy-L-threo-5-hexosulose-uronate ketol-isomerase [EC:5.3.1.17]	0	0	0	0	0	0	0	0	0	0	0	0	0	0	0	0	0	0	0	0	0	0	0	1	0	1	0	0	0	1	0	0	0	0	0	0	0	0	0	0	0	0	0	0	0	0	0	0
K01816	hyi, gip; hydroxypyruvate isomerase [EC:5.3.1.22]	0	1	1	2	0	1	0	1	0	1	0	2	0	1	1	0	1	2	2	1	2	1	0	2	1	0	0	0	1	1	1	0	0	1	1	1	0	1	1	0	1	0	1	0	0	0	0	1
K01817	trpF; phosphoribosylanthranilate isomerase [EC:5.3.1.24]	0	0	0	0	0	0	0	0	0	0	0	0	0	0	0	1	0	0	1	0	0	0	0	0	0	0	0	0	0	0	0	0	0	0	0	0	0	0	0	0	0	0	0	0	0	0	0	0
K01818	fucI; L-fucose/D-arabinose isomerase [EC:5.3.1.25 5.3.1.3]	0	0	0	0	0	0	0	0	0	0	0	0	0	0	0	0	0	0	0	0	0	0	0	0	0	0	0	0	0	0	0	0	0	0	0	0	0	0	0	0	0	0	0	0	0	0	0	0
K01819	E5.3.1.26, lacA, lacB; galactose-6-phosphate isomerase [EC:5.3.1.26]	0	0	0	0	0	0	0	0	0	0	0	0	0	0	0	0	0	0	0	0	0	0	0	0	0	0	0	0	0	0	0	0	0	0	0	0	0	0	0	0	0	0	0	0	0	0	0	0
K01820	rhaA; L-rhamnose isomerase / sugar isomerase [EC:5.3.1.14 5.3.1.-]	0	0	0	0	0	0	0	0	0	0	0	1	0	0	0	0	1	0	0	1	1	0	0	1	1	0	0	0	0	0	0	0	0	0	0	0	0	0	0	0	0	0	1	0	0	0	2	0
K01821	praC, xylH; 4-oxalocrotonate tautomerase [EC:5.3.2.6]	0	0	0	0	0	1	1	1	0	2	0	1	1	1	2	0	0	0	1	2	2	1	1	0	2	0	1	1	0	1	0	1	0	0	0	0	1	3	0	0	0	0	3	0	1	2	0	1
K01822	E5.3.3.1; steroid Delta-isomerase [EC:5.3.3.1]	0	0	0	0	0	0	0	0	0	0	0	0	0	0	0	0	0	0	0	0	0	0	0	0	0	0	0	0	0	0	0	0	0	0	0	0	0	0	0	0	0	0	0	0	0	0	0	0
K01823	idi, IDI; isopentenyl-diphosphate Delta-isomerase [EC:5.3.3.2]	1	0	1	2	1	1	0	1	0	1	1	1	0	1	1	0	2	2	0	0	1	0	1	1	0	0	0	0	1	1	1	0	1	2	0	0	1	0	1	1	1	1	0	0	3	0	0	0
K01824	EBP; cholestenol Delta-isomerase [EC:5.3.3.5]	0	0	0	0	0	0	0	0	0	0	0	0	0	0	0	0	0	0	0	0	0	0	0	0	0	0	0	0	0	0	0	0	0	0	0	0	0	0	0	0	0	0	0	0	0	0	0	0
K01825	fadB; 3-hydroxyacyl-CoA dehydrogenase / enoyl-CoA hydratase / 3-hydroxybutyryl-CoA epimerase / enoyl-CoA isomerase [EC:1.1.1.35 4.2.1.17 5.1.2.3 5.3.3.8]	0	0	0	0	0	0	0	0	0	0	0	0	0	0	0	0	0	0	0	0	0	0	0	0	0	0	0	0	0	0	0	0	0	0	0	0	0	0	0	0	0	0	0	0	0	0	0	0
K01826	hpaF, hpcD; 5-carboxymethyl-2-hydroxymuconate isomerase [EC:5.3.3.10]	0	0	0	0	0	0	0	0	0	0	0	0	0	0	0	0	1	0	0	0	0	0	0	0	0	0	0	0	0	0	0	0	0	0	0	0	0	0	0	0	0	0	0	0	0	0	0	0
K01827	DCT; dopachrome tautomerase [EC:5.3.3.12]	0	0	0	0	0	0	0	0	0	0	0	0	0	0	0	0	0	0	0	0	0	0	0	0	0	0	0	0	0	0	0	0	0	0	0	0	0	0	0	0	0	0	0	0	0	0	0	0
K01829	E5.3.4.1; protein disulfide-isomerase [EC:5.3.4.1]	0	0	1	1	0	0	1	2	0	0	1	1	0	0	1	0	1	1	3	1	1	0	0	1	1	1	1	1	3	0	1	1	2	1	1	0	1	0	0	0	3	0	0	0	1	1	0	0
K01830	PTGDS; prostaglandin-H2 D-isomerase [EC:5.3.99.2]	0	0	0	0	0	0	0	0	0	0	0	0	0	0	0	0	0	0	0	0	0	0	0	0	0	0	0	0	0	0	0	0	0	0	0	0	0	0	0	0	0	0	0	0	0	0	0	0
K01831	PTGIS, CYP8A; prostacyclin synthase [EC:5.3.99.4]	0	0	0	0	0	0	0	0	0	0	0	0	0	0	0	0	0	0	0	0	0	0	0	0	0	0	0	0	0	0	0	0	0	0	0	0	0	0	0	0	0	0	0	0	0	0	0	0
K01832	TBXAS1, CYP5A; thromboxane-A synthase [EC:5.3.99.5]	0	0	0	0	0	0	0	0	0	0	0	0	0	0	0	0	0	0	0	0	0	0	0	0	0	0	0	0	0	0	0	0	0	0	0	0	0	0	0	0	0	0	0	0	0	0	0	0
K01833	TRYS; trypanothione synthetase/amidase [EC:6.3.1.9 3.5.1.-]	0	0	0	0	0	0	0	0	0	0	0	0	0	0	0	0	0	0	0	0	0	0	0	0	0	0	0	0	0	0	0	0	0	0	0	0	0	0	0	0	0	0	0	0	0	0	0	0
K01834	PGAM, gpmA; 2,3-bisphosphoglycerate-dependent phosphoglycerate mutase [EC:5.4.2.11]	2	1	2	2	1	3	2	2	2	2	2	2	2	3	2	2	2	2	2	2	2	3	1	2	2	2	2	2	2	3	2	2	2	2	4	2	2	3	1	3	2	1	2	1	2	1	2	3
K01835	pgm; phosphoglucomutase [EC:5.4.2.2]	1	1	1	1	1	1	1	1	1	1	1	1	1	1	1	1	1	1	1	1	1	1	1	1	1	1	1	1	1	1	1	1	1	1	1	0	1	1	0	1	1	1	1	0	1	1	1	1
K01836	PGM3; phosphoacetylglucosamine mutase [EC:5.4.2.3]	0	0	0	0	0	0	0	0	0	0	0	0	0	0	0	0	0	0	0	0	0	0	0	0	0	0	0	0	0	0	0	0	0	0	0	0	0	0	0	0	0	0	0	0	0	0	0	0
K01837	BPGM; bisphosphoglycerate/phosphoglycerate mutase [EC:5.4.2.4 5.4.2.11]	0	0	0	0	0	0	0	0	0	0	0	0	0	0	0	0	0	0	0	0	0	0	0	0	0	0	0	0	0	0	0	0	0	0	0	0	0	0	0	0	0	0	0	0	0	0	0	0
K01838	pgmB; beta-phosphoglucomutase [EC:5.4.2.6]	0	0	0	0	0	0	0	0	0	0	0	0	0	1	0	0	0	0	0	0	0	0	0	0	0	0	0	1	0	0	0	0	0	0	0	0	0	0	0	0	0	0	0	0	0	0	0	0
K01839	deoB; phosphopentomutase [EC:5.4.2.7]	0	0	0	0	0	0	0	0	0	0	0	0	0	0	0	0	0	0	0	0	0	0	0	0	0	0	0	0	0	0	0	0	0	0	0	0	0	0	0	0	0	0	0	0	0	0	0	0
K01840	manB; phosphomannomutase [EC:5.4.2.8]	2	2	2	2	2	2	2	2	1	2	2	2	2	2	2	2	2	2	2	2	2	2	2	2	2	2	2	2	2	2	2	2	2	2	2	2	2	2	0	2	2	2	1	1	1	2	1	2
K01841	pepM; phosphoenolpyruvate phosphomutase [EC:5.4.2.9]	0	0	0	0	0	0	0	0	0	0	0	0	0	0	0	0	0	0	0	0	0	0	0	0	0	0	0	0	0	0	0	0	0	0	0	0	0	0	0	0	0	0	0	0	0	0	0	0
K01843	kamA; lysine 2,3-aminomutase [EC:5.4.3.2]	1	1	0	1	1	0	0	1	1	0	1	1	1	1	1	0	0	1	0	1	0	1	1	0	1	1	0	0	1	0	1	0	0	1	0	0	0	1	0	1	1	1	0	0	0	0	0	0
K01844	kamD; beta-lysine 5,6-aminomutase alpha subunit [EC:5.4.3.3]	1	1	0	0	1	0	0	1	1	0	1	1	1	1	1	0	0	0	0	1	0	1	1	0	1	1	0	0	1	0	1	0	0	1	0	0	0	1	0	1	1	1	0	0	0	0	1	1
K01845	hemL; glutamate-1-semialdehyde 2,1-aminomutase [EC:5.4.3.8]	2	2	2	2	3	2	1	1	3	1	1	4	2	3	3	1	1	1	3	3	2	1	2	1	3	1	1	2	2	2	2	2	2	2	3	2	3	2	2	2	2	3	4	1	1	1	1	2
K01846	glmS, mutS, mamA; methylaspartate mutase sigma subunit [EC:5.4.99.1]	0	0	0	0	0	0	0	0	0	0	0	0	0	0	0	0	0	0	0	0	0	0	0	0	0	0	0	0	0	0	0	0	0	0	0	0	0	0	0	0	0	0	0	0	0	0	0	0
K01847	MUT; methylmalonyl-CoA mutase [EC:5.4.99.2]	0	0	2	2	0	0	2	2	2	2	2	1	0	2	2	2	0	2	0	2	0	0	0	0	2	2	2	2	0	0	2	2	0	0	2	1	2	0	0	0	0	0	1	2	0	0	0	0
K01848	E5.4.99.2A, mcmA1; methylmalonyl-CoA mutase, N-terminal domain [EC:5.4.99.2]	2	0	0	2	2	1	0	0	0	1	0	1	2	0	0	0	2	2	1	0	0	2	1	0	0	0	0	0	1	2	0	0	2	2	0	0	0	1	1	2	1	2	0	0	1	2	1	1
K01849	E5.4.99.2B, mcmA2; methylmalonyl-CoA mutase, C-terminal domain [EC:5.4.99.2]	2	0	0	1	1	0	0	0	0	1	1	1	1	0	0	0	1	1	1	0	0	1	1	0	0	0	0	0	1	1	0	0	1	1	0	0	0	1	1	1	1	2	0	1	1	1	1	1
K01850	E5.4.99.5; chorismate mutase [EC:5.4.99.5]	0	0	0	0	0	0	0	0	0	0	0	0	0	0	0	0	0	0	0	0	0	0	0	0	0	0	0	0	0	0	0	0	0	0	0	0	0	0	0	0	0	0	0	0	0	0	0	0
K01851	pchA; salicylate biosynthesis isochorismate synthase [EC:5.4.4.2]	0	0	0	0	0	0	0	0	0	0	0	0	0	0	0	0	0	0	0	0	0	0	0	0	0	0	0	0	0	0	0	0	0	0	0	0	0	0	0	0	0	0	0	0	0	0	0	0
K01852	LSS, ERG7; lanosterol synthase [EC:5.4.99.7]	0	0	0	0	0	0	0	0	0	0	0	0	0	0	0	0	0	0	0	0	0	0	0	0	0	0	0	0	0	0	0	0	0	0	0	0	0	0	0	0	0	0	0	0	0	0	0	0
K01853	CAS1; cycloartenol synthase [EC:5.4.99.8]	0	0	0	0	0	0	0	0	0	0	0	0	0	0	0	0	0	0	0	0	0	0	0	0	0	0	0	0	0	0	0	0	0	0	0	0	0	0	0	0	0	0	0	0	0	0	0	0
K01854	glf; UDP-galactopyranose mutase [EC:5.4.99.9]	1	0	0	0	1	0	0	0	0	0	0	0	1	0	0	0	0	0	0	1	1	0	0	1	1	0	0	0	0	0	0	0	0	0	0	0	0	1	0	1	0	1	0	0	0	1	1	0
K01855	PUS3, DEG1; tRNA pseudouridine38/39 synthase [EC:5.4.99.45]	0	0	0	0	0	0	0	0	0	0	0	0	0	0	0	0	0	0	0	0	0	0	0	0	0	0	0	0	0	0	0	0	0	0	0	0	0	0	0	0	0	0	0	0	0	0	0	0
K01856	catB; muconate cycloisomerase [EC:5.5.1.1]	0	0	0	0	0	0	0	0	0	0	0	0	0	0	0	0	0	0	0	0	0	0	0	0	0	0	0	0	0	0	0	0	0	0	0	0	0	0	0	0	0	0	1	0	0	0	0	0
K01857	pcaB; 3-carboxy-cis,cis-muconate cycloisomerase [EC:5.5.1.2]	0	0	0	1	0	0	0	0	0	0	0	0	0	0	0	0	1	1	0	0	1	0	0	0	0	0	0	1	0	0	0	0	0	0	0	0	0	0	0	0	0	0	0	0	0	0	0	0
K01858	INO1, ISYNA1; myo-inositol-1-phosphate synthase [EC:5.5.1.4]	1	1	2	1	2	1	1	1	1	1	1	1	1	1	1	1	1	1	2	1	1	1	1	1	1	1	1	1	2	1	1	1	1	1	1	0	1	1	1	1	2	0	1	0	1	0	1	1
K01859	E5.5.1.6; chalcone isomerase [EC:5.5.1.6]	0	0	0	0	0	0	0	0	0	0	0	0	0	0	0	0	0	0	0	0	0	0	0	0	0	0	0	0	0	0	0	0	0	0	0	0	0	0	0	0	0	0	0	0	0	0	0	0
K01860	E5.5.1.7; chloromuconate cycloisomerase [EC:5.5.1.7]	0	0	0	0	0	0	0	0	0	0	0	0	0	0	0	0	0	0	0	0	0	0	0	0	0	0	0	0	0	0	0	0	0	0	0	0	0	0	0	0	0	0	0	0	0	0	0	0
K01865	hab; (hydroxyamino)benzene mutase [EC:5.4.4.1]	0	0	0	0	0	0	0	0	0	0	0	1	0	0	0	0	0	0	0	0	0	0	0	0	0	0	0	0	0	0	0	0	0	0	0	0	0	0	0	0	0	0	0	0	0	0	0	0
K01866	YARS, tyrS; tyrosyl-tRNA synthetase [EC:6.1.1.1]	1	0	1	1	2	1	1	1	1	1	1	1	1	1	1	1	1	1	1	1	1	1	1	1	1	1	1	1	1	1	1	1	1	1	1	1	1	1	1	1	1	1	1	1	1	1	1	0
K01867	WARS, trpS; tryptophanyl-tRNA synthetase [EC:6.1.1.2]	1	1	2	1	1	1	1	2	1	1	1	1	1	1	1	1	1	1	2	1	1	1	1	1	1	1	1	1	2	1	2	1	2	1	1	2	1	1	1	1	2	1	1	0	1	1	2	1
K01868	TARS, thrS; threonyl-tRNA synthetase [EC:6.1.1.3]	1	1	1	1	1	1	1	2	1	1	1	1	1	1	1	1	1	1	1	1	2	1	1	1	1	1	1	1	1	1	1	1	2	1	1	0	1	1	1	1	1	1	1	1	2	3	0	0
K01869	LARS, leuS; leucyl-tRNA synthetase [EC:6.1.1.4]	1	0	1	1	1	2	1	1	1	1	1	1	1	1	1	1	1	1	1	1	1	1	1	1	1	1	1	1	1	1	1	1	1	1	1	1	1	1	2	1	1	2	0	1	1	1	1	1
K01870	IARS, ileS; isoleucyl-tRNA synthetase [EC:6.1.1.5]	1	0	1	1	1	1	1	1	1	1	1	1	1	1	1	1	1	1	1	1	1	1	1	1	1	1	1	1	1	1	1	1	1	1	1	0	1	1	1	1	1	1	2	0	1	0	0	1
K01872	AARS, alaS; alanyl-tRNA synthetase [EC:6.1.1.7]	1	1	1	1	1	1	1	1	1	1	1	1	1	1	1	1	1	1	0	1	1	1	1	1	1	1	1	1	2	1	1	1	2	1	1	2	1	1	1	1	1	1	1	1	1	1	1	1
K01873	VARS, valS; valyl-tRNA synthetase [EC:6.1.1.9]	1	0	1	1	1	1	1	1	1	0	1	1	1	1	1	1	0	1	1	1	1	1	1	1	1	1	1	1	1	1	1	1	1	1	1	0	1	1	1	1	1	1	1	1	0	0	0	1
K01874	MARS, metG; methionyl-tRNA synthetase [EC:6.1.1.10]	1	0	1	1	1	0	1	1	1	1	1	1	1	1	1	1	0	0	1	1	1	1	1	1	1	1	1	1	1	1	1	1	1	1	1	1	1	1	1	0	1	1	1	1	1	1	1	1
K01875	SARS, serS; seryl-tRNA synthetase [EC:6.1.1.11]	1	0	1	1	1	1	1	1	1	1	1	1	1	1	1	1	1	1	1	1	1	1	1	1	1	1	1	1	1	1	1	1	1	1	1	2	1	1	1	1	1	1	1	0	1	2	1	1
K01876	aspS; aspartyl-tRNA synthetase [EC:6.1.1.12]	1	0	1	1	1	1	1	1	1	0	1	1	1	1	1	1	1	1	0	1	1	1	1	1	1	1	1	1	1	1	1	1	1	1	1	1	1	1	1	1	1	1	1	1	1	1	1	2
K01878	glyQ; glycyl-tRNA synthetase alpha chain [EC:6.1.1.14]	0	0	0	0	0	0	0	0	0	0	0	0	0	0	0	0	0	0	0	0	0	0	0	0	0	0	0	0	0	0	0	0	0	0	0	0	0	0	0	0	0	0	0	0	0	0	0	0
K01879	glyS; glycyl-tRNA synthetase beta chain [EC:6.1.1.14]	0	0	0	0	0	0	0	0	0	0	0	0	0	0	0	0	0	0	0	0	0	0	0	0	0	0	0	0	0	0	0	0	0	0	0	0	0	0	0	0	0	0	0	0	0	0	0	0
K01880	GARS, glyS1; glycyl-tRNA synthetase [EC:6.1.1.14]	1	0	1	0	1	0	1	1	1	0	1	1	1	1	1	1	0	0	1	1	1	1	1	1	1	1	1	1	1	0	1	1	1	1	1	1	1	1	0	1	1	1	0	1	0	2	1	2
K01881	PARS, proS; prolyl-tRNA synthetase [EC:6.1.1.15]	1	1	2	1	1	1	1	2	1	1	1	1	1	1	1	1	1	1	2	1	1	1	1	1	1	1	1	1	2	1	2	1	1	1	1	0	1	1	1	1	2	1	2	2	1	1	1	1
K01883	CARS, cysS; cysteinyl-tRNA synthetase [EC:6.1.1.16]	1	1	1	2	0	1	1	1	1	1	1	0	1	1	1	1	1	1	1	1	1	1	0	1	1	1	1	1	1	1	1	1	1	1	2	1	1	1	1	1	1	1	1	0	0	1	0	0
K01884	cysS1; cysteinyl-tRNA synthetase, unknown class [EC:6.1.1.16]	0	0	0	0	0	0	0	0	0	0	0	0	0	0	0	0	0	0	0	0	0	0	0	0	0	0	0	0	0	0	0	0	0	0	0	0	0	0	0	0	0	0	0	0	0	0	0	0
K01885	EARS, gltX; glutamyl-tRNA synthetase [EC:6.1.1.17]	1	1	1	1	1	1	1	1	1	1	1	1	1	1	1	1	0	0	1	1	1	1	1	1	1	1	1	1	1	1	1	1	1	1	1	1	1	1	0	1	1	1	1	1	1	1	1	0
K01886	QARS, glnS; glutaminyl-tRNA synthetase [EC:6.1.1.18]	0	0	0	1	0	1	0	0	0	0	0	0	0	0	0	0	1	1	0	0	0	0	0	0	0	0	0	0	0	1	0	0	0	0	0	0	0	1	1	0	0	0	0	0	0	0	0	0
K01887	RARS, argS; arginyl-tRNA synthetase [EC:6.1.1.19]	1	0	1	1	1	1	1	2	1	2	1	1	2	1	1	1	1	1	2	1	1	0	1	1	1	1	1	1	2	1	2	1	2	1	1	1	1	1	1	1	2	1	2	0	1	2	1	1
K01889	FARSA, pheS; phenylalanyl-tRNA synthetase alpha chain [EC:6.1.1.20]	1	1	1	1	1	1	1	1	1	1	1	1	1	1	1	1	1	1	1	1	2	1	1	1	1	1	1	1	1	1	1	1	1	1	2	1	1	1	0	1	1	1	1	1	1	1	1	1
K01890	FARSB, pheT; phenylalanyl-tRNA synthetase beta chain [EC:6.1.1.20]	1	1	1	1	1	1	1	1	1	1	1	2	1	1	1	1	1	1	1	1	1	1	1	1	1	1	1	1	1	1	1	1	1	1	2	1	1	1	0	1	1	1	1	1	1	1	1	1
K01892	HARS, hisS; histidyl-tRNA synthetase [EC:6.1.1.21]	1	1	1	1	1	1	1	1	1	0	1	1	1	1	1	1	1	1	0	1	1	1	1	1	1	1	1	1	1	1	1	1	1	1	1	1	1	1	0	1	1	1	1	1	1	1	1	1
K01893	NARS, asnS; asparaginyl-tRNA synthetase [EC:6.1.1.22]	0	0	0	0	0	0	0	0	0	0	0	0	0	0	0	0	0	0	0	0	0	0	0	0	0	0	0	0	0	0	0	0	0	0	0	0	0	0	0	0	0	0	0	0	0	0	0	0
K01894	gluQ; glutamyl-Q tRNA(Asp) synthetase [EC:6.1.1.-]	0	0	0	0	0	0	0	0	0	0	0	0	0	0	0	0	0	0	0	0	0	0	0	0	0	0	0	0	0	0	0	0	0	0	0	0	0	0	0	0	0	0	0	0	0	0	0	0
K01895	ACSS, acs; acetyl-CoA synthetase [EC:6.2.1.1]	4	2	2	4	3	4	3	6	2	2	2	3	4	2	1	2	1	4	2	3	2	2	4	2	1	2	3	2	3	4	2	2	2	2	2	2	1	3	2	4	2	3	2	0	2	1	3	2
K01896	ACSM; medium-chain acyl-CoA synthetase [EC:6.2.1.2]	0	0	0	0	0	0	0	0	0	0	0	0	0	0	0	0	0	0	0	0	0	0	0	0	0	0	0	0	0	0	0	0	0	0	0	0	0	0	0	0	0	0	0	0	0	0	0	0
K01897	ACSL, fadD; long-chain acyl-CoA synthetase [EC:6.2.1.3]	2	1	3	4	2	3	10	5	3	2	5	12	1	3	5	5	2	4	2	7	2	3	2	2	5	3	11	6	5	4	6	5	5	3	2	5	5	5	1	3	4	3	2	0	6	4	7	2
K01899	LSC1; succinyl-CoA synthetase alpha subunit [EC:6.2.1.4 6.2.1.5]	0	0	0	0	0	0	0	0	0	0	0	0	0	0	0	0	0	0	0	0	0	0	0	0	0	0	0	0	0	0	0	0	0	0	0	0	0	0	0	0	0	0	0	0	0	0	0	0
K01900	LSC2; succinyl-CoA synthetase beta subunit [EC:6.2.1.4 6.2.1.5]	0	0	0	0	0	0	0	0	0	0	0	0	0	0	0	0	0	0	0	0	0	0	0	0	0	0	0	0	0	0	0	0	0	0	0	0	0	0	0	0	0	0	0	0	0	0	0	0
K01902	sucD; succinyl-CoA synthetase alpha subunit [EC:6.2.1.5]	2	0	1	1	1	0	1	1	1	1	1	2	1	1	1	1	1	1	1	1	1	1	1	1	1	1	1	1	1	1	1	1	1	1	1	1	1	1	0	2	1	2	0	1	0	1	1	0
K01903	sucC; succinyl-CoA synthetase beta subunit [EC:6.2.1.5]	2	0	1	1	1	0	1	1	1	1	1	2	1	1	1	1	1	1	1	1	1	1	1	1	1	1	1	1	1	1	1	1	1	1	1	1	1	1	0	0	1	1	1	1	0	1	1	1
K01904	4CL; 4-coumarate--CoA ligase [EC:6.2.1.12]	0	0	0	0	0	2	0	0	0	0	0	0	0	0	0	0	0	0	0	0	0	0	0	0	0	0	0	0	0	1	0	0	0	0	0	0	0	1	0	0	0	0	0	1	0	0	0	0
K01905	acdA; acetate---CoA ligase (ADP-forming) subunit alpha [EC:6.2.1.13]	0	0	0	0	0	0	0	0	0	0	0	0	0	0	0	0	0	0	0	0	0	0	0	0	0	0	0	0	0	0	0	0	0	0	0	0	0	0	0	0	0	0	0	0	0	0	0	0
K01906	bioW; 6-carboxyhexanoate--CoA ligase [EC:6.2.1.14]	0	0	0	0	0	0	0	0	0	0	0	0	0	0	0	0	0	0	0	0	0	0	0	0	0	0	0	0	0	0	0	0	0	0	0	0	0	0	0	0	0	0	0	0	0	0	0	0
K01907	AACS, acsA; acetoacetyl-CoA synthetase [EC:6.2.1.16]	0	0	0	0	0	0	0	1	0	0	0	1	0	1	0	0	0	0	0	0	0	0	0	0	0	0	0	0	0	1	0	0	0	0	1	1	0	0	0	0	0	0	0	0	1	0	0	0
K01908	prpE; propionyl-CoA synthetase [EC:6.2.1.17]	1	1	1	1	1	1	0	1	1	1	1	1	1	1	1	1	1	1	1	1	0	1	1	0	1	1	0	0	1	1	1	0	1	1	1	0	0	1	1	0	1	1	1	1	1	1	1	1
K01909	mbtM; long-chain-fatty-acid--[acyl-carrier-protein] ligase [EC:6.2.1.20]	0	0	0	0	0	0	0	0	0	0	0	0	0	0	0	0	0	0	0	0	0	0	0	0	0	0	0	0	0	0	0	0	0	0	0	0	0	0	0	0	0	0	0	0	0	0	0	0
K01910	citC; [citrate (pro-3S)-lyase] ligase [EC:6.2.1.22]	0	0	0	1	0	0	0	0	0	0	0	0	0	0	0	0	0	1	0	0	0	0	0	0	0	0	0	0	0	0	0	0	0	0	0	0	0	0	0	0	0	0	0	0	0	0	0	0
K01911	menE; O-succinylbenzoic acid---CoA ligase [EC:6.2.1.26]	1	1	1	1	1	1	1	1	1	0	2	0	1	1	1	1	1	1	1	1	1	0	1	1	0	2	1	1	1	1	1	1	1	1	1	0	1	1	1	1	1	1	0	0	0	1	0	1
K01912	paaK; phenylacetate-CoA ligase [EC:6.2.1.30]	3	1	2	2	3	1	1	2	1	2	1	1	3	1	0	0	0	2	1	2	0	2	3	0	2	0	1	0	1	1	2	0	1	1	0	0	0	0	0	3	1	4	1	1	3	2	0	1
K01914	asnA; aspartate--ammonia ligase [EC:6.3.1.1]	0	0	0	0	0	0	0	0	0	0	0	0	0	0	0	0	0	0	0	0	0	0	0	0	0	0	0	0	0	0	0	0	0	0	0	0	0	0	0	0	0	0	0	0	0	0	0	0
K01915	glnA, GLUL; glutamine synthetase [EC:6.3.1.2]	2	1	3	2	4	1	2	2	3	3	3	4	3	5	3	2	3	2	1	6	5	3	2	4	4	3	2	3	3	2	3	2	4	3	3	2	2	2	2	3	4	4	2	2	3	3	3	3
K01916	nadE; NAD+ synthase [EC:6.3.1.5]	0	0	0	1	0	1	0	1	0	0	0	0	0	0	0	0	1	1	0	0	0	0	0	0	0	0	0	0	0	1	0	0	0	0	0	0	0	1	0	0	0	0	1	0	1	0	0	0
K01917	E6.3.1.8; glutathionylspermidine synthase [EC:6.3.1.8]	0	0	0	0	0	0	0	0	0	0	0	0	0	0	0	0	0	0	0	0	0	0	0	0	0	0	0	0	0	0	0	0	0	0	0	0	0	0	0	0	0	0	0	0	0	0	0	0
K01918	panC; pantoate--beta-alanine ligase [EC:6.3.2.1]	1	1	0	1	1	1	1	1	1	1	1	1	1	1	1	1	1	1	1	1	1	0	0	1	1	1	1	1	1	1	1	1	1	1	1	0	1	1	1	1	1	1	1	0	1	0	1	0
K01919	gshA; glutamate--cysteine ligase [EC:6.3.2.2]	0	0	0	0	0	0	0	0	0	0	0	0	0	0	0	0	0	0	0	0	1	0	0	0	0	0	0	0	0	0	0	0	0	1	0	0	0	0	0	0	0	0	0	0	0	1	0	0
K01920	gshB; glutathione synthase [EC:6.3.2.3]	0	0	0	0	0	0	0	0	0	0	1	0	0	0	0	1	0	0	0	0	0	0	0	0	0	0	0	1	0	0	0	0	0	1	1	0	1	0	0	0	0	0	0	0	0	0	0	0
K01921	ddl; D-alanine-D-alanine ligase [EC:6.3.2.4]	1	1	1	1	2	1	1	1	1	1	1	1	1	1	1	1	1	1	1	1	3	2	1	1	1	1	1	1	1	1	1	1	2	1	1	1	1	1	1	2	2	2	0	1	1	2	2	2
K01922	PPCS, COAB; phosphopantothenate---cysteine ligase (ATP) [EC:6.3.2.51]	0	0	0	0	0	0	0	0	0	0	0	0	0	0	0	0	0	0	0	0	0	0	0	0	0	0	0	0	0	0	0	0	0	0	0	0	0	0	0	0	0	0	0	0	0	0	0	0
K01923	purC; phosphoribosylaminoimidazole-succinocarboxamide synthase [EC:6.3.2.6]	1	1	1	1	0	1	1	1	1	1	1	1	1	1	1	1	1	1	1	1	1	1	1	1	1	1	1	1	1	1	1	1	1	1	1	1	1	1	0	1	1	1	1	0	1	1	1	1
K01924	murC; UDP-N-acetylmuramate--alanine ligase [EC:6.3.2.8]	1	1	1	1	1	1	1	1	1	1	1	1	1	1	1	1	1	1	1	1	1	1	1	1	1	1	1	1	1	1	1	1	1	1	1	1	1	1	1	1	1	1	0	1	1	1	1	1
K01925	murD; UDP-N-acetylmuramoylalanine--D-glutamate ligase [EC:6.3.2.9]	1	1	1	1	1	1	1	1	1	1	1	1	1	1	1	1	1	1	1	1	1	1	1	1	1	1	1	1	1	1	1	1	1	1	1	0	1	1	1	1	1	1	0	1	0	1	1	1
K01926	rex; redox-sensing transcriptional repressor	1	1	1	1	1	1	1	1	1	1	1	1	1	1	1	1	1	1	1	1	1	0	1	1	1	1	1	1	1	1	1	1	1	1	1	1	1	1	1	1	1	1	1	0	1	1	1	0
K01928	murE; UDP-N-acetylmuramoyl-L-alanyl-D-glutamate--2,6-diaminopimelate ligase [EC:6.3.2.13]	2	2	1	2	2	1	2	1	1	1	1	2	2	1	2	2	2	2	1	1	1	1	2	2	1	1	2	2	1	2	1	2	2	2	2	2	2	1	3	2	1	2	1	2	1	1	2	2
K01929	murF; UDP-N-acetylmuramoyl-tripeptide--D-alanyl-D-alanine ligase [EC:6.3.2.10]	1	1	1	1	1	1	1	1	1	1	1	1	1	1	1	1	1	1	1	1	2	1	1	1	1	1	1	1	1	1	1	1	1	1	1	1	1	1	2	1	1	1	0	1	1	1	1	1
K01930	FPGS; folylpolyglutamate synthase [EC:6.3.2.17]	0	0	0	0	0	0	0	0	0	0	0	0	0	0	0	0	0	0	0	0	0	0	0	0	0	0	0	0	0	0	0	0	0	0	0	0	0	0	0	0	0	0	0	0	0	0	0	0
K01931	NEUR; protein neuralized [EC:2.3.2.27]	0	0	0	0	0	0	0	0	0	0	0	0	0	0	0	0	0	0	0	0	0	0	0	0	0	0	0	0	0	0	0	0	0	0	0	0	0	0	0	0	0	0	0	0	0	0	0	0
K01933	purM; phosphoribosylformylglycinamidine cyclo-ligase [EC:6.3.3.1]	1	1	1	1	0	1	1	1	1	1	1	1	1	1	1	1	1	1	1	1	1	1	1	1	1	1	1	1	1	1	1	1	1	1	1	1	1	1	0	1	1	1	0	0	1	0	1	1
K01934	MTHFS; 5-formyltetrahydrofolate cyclo-ligase [EC:6.3.3.2]	0	1	1	1	1	1	1	1	1	1	1	1	0	1	1	1	1	1	1	1	1	1	1	1	1	1	1	1	1	1	1	1	1	1	1	1	1	0	1	0	1	1	0	0	1	1	1	1
K01935	bioD; dethiobiotin synthetase [EC:6.3.3.3]	0	0	0	0	1	0	1	0	1	0	0	0	0	0	1	1	0	0	1	0	0	0	1	0	0	0	1	0	1	0	1	1	0	0	0	0	0	1	0	0	1	1	0	0	1	1	0	0
K01937	pyrG, CTPS; CTP synthase [EC:6.3.4.2]	1	2	1	1	1	2	1	1	1	1	1	1	1	1	1	1	1	1	0	2	1	1	1	1	2	1	1	1	1	1	1	1	1	1	1	1	1	1	1	1	1	1	2	1	1	2	1	1
K01938	fhs; formate--tetrahydrofolate ligase [EC:6.3.4.3]	0	1	0	0	0	0	0	1	1	0	1	1	0	1	1	0	0	0	1	1	0	1	0	0	1	0	0	0	1	0	1	0	0	0	1	1	0	0	0	0	1	0	0	0	0	1	1	1
K01939	purA, ADSS; adenylosuccinate synthase [EC:6.3.4.4]	1	0	1	1	0	1	1	1	1	1	1	1	1	1	1	1	1	1	1	1	1	2	1	1	1	1	1	1	1	1	1	1	1	2	1	1	1	1	1	1	1	1	1	0	1	0	1	1
K01940	argG, ASS1; argininosuccinate synthase [EC:6.3.4.5]	1	1	1	1	1	1	1	1	1	1	1	1	1	1	1	1	1	1	1	1	1	1	1	1	1	1	1	1	1	1	1	1	1	1	1	2	1	1	1	1	1	1	1	1	1	2	1	0
K01941	E6.3.4.6; urea carboxylase [EC:6.3.4.6]	1	0	0	3	1	0	1	0	0	0	1	1	1	0	0	0	1	3	0	0	1	0	0	1	1	1	0	1	0	0	1	1	0	1	0	2	0	0	0	1	0	1	0	0	1	0	0	0
K01942	HLCS; biotin---protein ligase [EC:6.3.4.9 6.3.4.10 6.3.4.11 6.3.4.15]	0	0	0	0	0	0	0	0	0	0	0	0	0	0	0	0	0	0	0	0	0	0	0	0	0	0	0	0	0	0	0	0	0	0	0	0	0	0	0	0	0	0	0	0	0	0	0	0
K01945	purD; phosphoribosylamine---glycine ligase [EC:6.3.4.13]	1	1	1	1	0	1	1	1	1	1	1	1	1	1	1	1	1	1	1	1	1	1	1	1	1	1	1	1	1	1	1	1	1	1	1	1	1	1	0	1	1	1	1	1	1	1	1	2
K01946	ACACB; acetyl-CoA carboxylase / biotin carboxylase 2 [EC:6.4.1.2 6.3.4.14 2.1.3.15]	0	0	0	0	0	0	0	0	0	0	0	0	0	0	0	0	0	0	0	0	0	0	0	0	0	0	0	0	0	0	0	0	0	0	0	0	0	0	0	0	0	0	0	0	0	0	0	0
K01947	birA-coaX; biotin---[acetyl-CoA-carboxylase] ligase / type III pantothenate kinase [EC:6.3.4.15 2.7.1.33]	0	0	0	0	0	0	0	0	0	0	0	0	0	0	0	0	0	0	0	0	0	0	0	0	0	0	0	0	0	0	0	0	0	0	0	0	0	0	0	0	0	0	0	0	0	0	0	0
K01948	CPS1; carbamoyl-phosphate synthase (ammonia) [EC:6.3.4.16]	0	0	0	0	0	0	0	0	0	0	0	0	0	0	0	0	0	0	0	0	0	0	0	0	0	0	0	0	0	0	0	0	0	0	0	0	0	0	0	0	0	0	0	0	0	0	0	0
K01950	E6.3.5.1, NADSYN1, QNS1, nadE; NAD+ synthase (glutamine-hydrolysing) [EC:6.3.5.1]	1	1	1	1	1	1	1	0	1	0	1	1	1	1	1	1	1	1	1	1	1	1	1	1	0	1	1	1	1	1	1	2	1	1	1	0	1	1	0	1	1	1	1	0	0	0	1	0
K01951	guaA, GMPS; GMP synthase (glutamine-hydrolysing) [EC:6.3.5.2]	2	1	1	1	3	2	2	1	2	1	1	2	2	1	3	1	1	1	2	2	2	2	2	2	2	1	2	3	2	2	1	1	2	1	1	1	2	1	2	2	1	3	1	1	2	3	1	1
K01952	PFAS, purL; phosphoribosylformylglycinamidine synthase [EC:6.3.5.3]	1	1	3	1	0	2	3	2	1	1	1	1	1	1	1	3	1	1	3	1	3	3	1	3	1	1	3	3	3	2	3	3	2	3	1	1	3	3	1	1	2	1	1	0	3	3	2	3
K01953	asnB, ASNS; asparagine synthase (glutamine-hydrolysing) [EC:6.3.5.4]	0	0	2	2	0	2	0	1	2	0	2	1	0	0	1	0	2	2	1	1	3	0	1	1	1	1	0	0	3	2	2	1	0	1	0	0	0	1	2	0	2	0	1	1	0	0	0	0
K01954	K01954; carbamoyl-phosphate synthase [EC:6.3.5.5]	0	0	0	0	0	0	0	0	0	0	0	0	0	0	0	0	0	0	0	0	0	0	0	0	0	0	0	0	0	0	0	0	0	0	0	0	0	0	0	0	0	0	0	0	0	0	0	0
K01955	carB, CPA2; carbamoyl-phosphate synthase large subunit [EC:6.3.5.5]	1	1	2	1	1	2	1	1	1	1	1	1	1	1	1	1	2	1	0	1	1	1	1	1	1	1	1	1	1	2	1	1	1	1	0	0	1	0	2	1	1	1	0	1	1	0	1	1
K01956	carA, CPA1; carbamoyl-phosphate synthase small subunit [EC:6.3.5.5]	1	1	1	1	1	1	1	1	1	1	1	1	1	1	1	1	1	1	0	1	1	1	1	1	1	1	1	1	1	1	1	1	1	1	1	1	1	1	1	1	1	1	0	1	1	0	1	1
K01958	PC, pyc; pyruvate carboxylase [EC:6.4.1.1]	0	0	0	1	1	0	1	0	1	1	1	1	1	0	0	0	1	1	0	1	0	0	0	0	1	1	1	1	1	0	1	1	1	1	0	1	0	0	1	0	1	1	1	0	0	0	1	0
K01959	pycA; pyruvate carboxylase subunit A [EC:6.4.1.1]	0	0	0	0	0	0	0	0	0	0	0	0	0	0	0	0	0	0	0	0	0	0	0	0	0	0	0	0	0	0	0	0	0	0	0	0	0	0	0	0	0	0	0	0	0	0	0	0
K01960	pycB; pyruvate carboxylase subunit B [EC:6.4.1.1]	0	0	0	0	0	0	0	0	0	0	0	0	0	0	0	0	0	0	0	0	0	0	0	0	0	0	0	0	0	0	0	0	0	0	0	0	0	0	0	0	0	0	0	0	0	0	0	0
K01961	accC; acetyl-CoA carboxylase, biotin carboxylase subunit [EC:6.4.1.2 6.3.4.14]	0	0	0	1	0	0	0	1	0	0	0	0	0	0	0	0	0	1	0	2	0	0	0	0	1	0	0	0	0	0	0	0	0	0	0	2	0	0	0	0	0	0	0	0	0	0	0	0
K01962	accA; acetyl-CoA carboxylase carboxyl transferase subunit alpha [EC:6.4.1.2 2.1.3.15]	0	0	0	0	0	0	0	0	0	0	0	0	0	0	0	0	0	0	0	0	0	0	0	0	0	0	0	0	0	0	0	0	0	0	0	0	0	0	0	0	0	0	0	0	0	0	0	0
K01963	accD; acetyl-CoA carboxylase carboxyl transferase subunit beta [EC:6.4.1.2 2.1.3.15]	0	0	0	0	0	0	0	0	0	0	0	0	0	0	0	0	0	0	0	0	0	0	0	0	0	0	0	0	0	0	0	0	0	0	0	0	0	0	0	0	0	0	0	0	0	0	0	0
K01964	K01964; acetyl-CoA/propionyl-CoA carboxylase [EC:6.4.1.2 6.4.1.3]	0	0	0	0	0	0	0	0	0	0	0	0	0	0	0	0	0	0	0	0	0	0	0	0	0	0	0	0	0	0	0	0	0	0	0	0	0	0	0	0	0	0	0	0	0	0	0	0
K01965	PCCA, pccA; propionyl-CoA carboxylase alpha chain [EC:6.4.1.3]	0	0	0	0	0	0	1	0	0	0	0	1	0	0	0	0	0	0	0	0	0	0	0	0	0	1	1	0	0	0	0	0	0	0	0	1	0	0	0	0	0	0	0	0	0	0	0	0
K01966	PCCB, pccB; propionyl-CoA carboxylase beta chain [EC:6.4.1.3 2.1.3.15]	1	2	2	3	1	1	2	2	1	1	2	3	1	2	1	1	2	3	1	2	1	2	2	1	1	2	2	2	1	1	1	2	2	2	1	0	2	2	2	2	1	1	2	1	1	1	1	2
K01968	E6.4.1.4A; 3-methylcrotonyl-CoA carboxylase alpha subunit [EC:6.4.1.4]	0	0	0	0	0	0	0	0	0	0	0	0	0	0	0	0	0	0	0	1	0	0	0	0	1	0	0	0	0	0	0	0	0	0	0	0	0	0	0	0	0	0	0	0	0	0	0	0
K01969	E6.4.1.4B; 3-methylcrotonyl-CoA carboxylase beta subunit [EC:6.4.1.4]	1	0	0	0	1	0	1	0	1	0	0	1	1	1	1	0	0	0	1	1	0	0	0	0	1	1	1	0	1	0	1	0	0	0	0	0	0	0	0	1	1	1	0	1	0	0	0	0
K01971	ligD; bifunctional non-homologous end joining protein LigD [EC:6.5.1.1]	5	4	4	4	5	5	5	7	4	4	4	4	5	4	4	4	5	4	3	4	3	4	5	2	4	4	5	5	4	6	5	5	5	4	4	3	5	4	5	5	4	5	5	2	4	4	4	4
K01972	E6.5.1.2, ligA, ligB; DNA ligase (NAD+) [EC:6.5.1.2]	1	1	1	1	1	1	1	1	1	1	1	1	1	1	1	1	1	1	1	1	2	1	1	1	1	1	1	2	1	1	1	1	1	1	1	1	1	1	1	1	1	1	1	1	1	1	2	3
K01973	REL1_2; RNA-editing ligase [EC:6.5.1.3]	0	0	0	0	0	0	0	0	0	0	0	0	0	0	0	0	0	0	0	0	0	0	0	0	0	0	0	0	0	0	0	0	0	0	0	0	0	0	0	0	0	0	0	0	0	0	0	0
K01974	RTCA, rtcA; RNA 3'-terminal phosphate cyclase (ATP) [EC:6.5.1.4]	0	0	0	0	0	0	0	0	0	0	0	0	0	0	0	0	0	0	0	0	0	0	0	0	0	0	0	0	0	0	0	0	0	0	0	0	0	0	0	0	0	0	0	0	0	0	0	0
K01975	thpR; RNA 2',3'-cyclic 3'-phosphodiesterase [EC:3.1.4.58]	1	1	1	1	1	1	2	1	1	1	1	1	1	1	1	1	1	1	1	1	0	1	1	0	1	1	2	1	1	1	1	1	1	1	1	1	1	1	1	1	1	1	1	0	1	1	1	1
K01988	A4GALT; lactosylceramide 4-alpha-galactosyltransferase [EC:2.4.1.228]	0	0	0	0	0	0	0	0	0	0	0	0	0	0	0	0	0	0	0	0	0	0	0	0	0	0	0	0	0	0	0	0	0	0	0	0	0	0	0	0	0	0	0	0	0	0	0	0
K01989	ABC.X4.S; putative ABC transport system substrate-binding protein	0	0	0	0	0	0	0	0	0	0	0	0	0	0	0	0	0	0	0	0	0	0	0	0	0	0	0	0	0	0	0	0	0	0	0	0	0	0	0	0	0	0	0	0	0	0	0	0
K01990	ABC-2.A; ABC-2 type transport system ATP-binding protein	13	10	14	19	11	14	13	17	10	18	20	23	12	14	11	4	14	18	14	12	17	15	12	13	11	7	10	8	20	17	25	12	18	20	10	10	9	18	12	14	17	14	11	11	12	19	22	14
K01991	wza, gfcE; polysaccharide biosynthesis/export protein	0	0	0	0	0	0	0	0	0	0	0	0	0	0	0	0	0	0	0	0	0	0	0	0	0	0	0	0	0	0	0	0	0	0	0	0	0	0	0	0	0	0	0	0	0	0	0	0
K01992	ABC-2.P; ABC-2 type transport system permease protein	11	7	10	11	12	11	9	12	6	14	13	16	12	11	7	3	12	11	12	9	16	13	11	13	8	5	6	7	13	14	19	8	16	12	6	5	6	15	7	12	13	13	10	4	9	19	16	13
K01993	ABC-2.TX; HlyD family secretion protein	0	0	0	0	0	0	0	0	0	0	0	0	0	0	0	0	0	0	0	0	0	0	0	0	0	0	0	0	0	0	0	0	0	0	0	0	0	0	0	0	0	1	0	0	0	0	0	0
K01994	gerE; LuxR family transcriptional regulator, transcriptional regulator of spore coat protein	0	0	0	0	0	0	0	0	0	0	0	0	0	0	0	0	0	0	0	0	0	0	0	0	0	0	0	0	0	0	0	0	0	0	0	0	0	0	0	0	0	0	0	0	0	0	0	0
K01995	livG; branched-chain amino acid transport system ATP-binding protein	3	1	1	1	4	2	5	8	0	1	2	1	2	2	2	1	2	1	1	4	1	3	2	1	2	1	6	4	3	3	3	1	3	2	1	3	2	2	0	3	3	4	0	0	2	1	3	3
K01996	livF; branched-chain amino acid transport system ATP-binding protein	3	1	1	1	4	2	6	8	0	1	2	1	3	2	2	1	2	1	1	6	1	3	3	1	3	1	7	4	3	3	3	1	3	2	1	1	2	2	0	4	3	5	0	1	3	1	4	3
K01997	livH; branched-chain amino acid transport system permease protein	4	1	1	1	5	3	5	8	0	1	2	1	3	2	2	1	2	0	1	5	1	3	3	1	3	1	7	4	3	3	3	1	3	2	1	2	2	2	0	3	3	5	0	1	3	2	8	2
K01998	livM; branched-chain amino acid transport system permease protein	3	1	1	1	4	2	5	8	0	1	2	1	2	2	2	1	2	0	1	4	1	3	2	1	2	1	7	4	3	3	3	1	3	2	1	2	2	2	0	3	3	4	0	0	2	2	4	3
K01999	livK; branched-chain amino acid transport system substrate-binding protein	4	0	1	1	5	3	6	8	1	1	2	1	3	2	1	1	2	0	1	3	1	3	3	1	2	1	7	4	3	3	3	1	3	2	1	3	2	2	0	4	3	5	0	1	2	3	7	3
K02000	proV; glycine betaine/proline transport system ATP-binding protein [EC:7.6.2.9]	0	0	0	0	0	0	0	2	0	1	0	2	0	0	0	0	2	0	0	1	0	1	0	0	1	0	0	0	0	0	0	0	1	0	1	1	0	0	1	0	0	0	1	0	0	0	0	1
K02001	proW; glycine betaine/proline transport system permease protein	0	0	0	0	0	0	0	2	0	1	0	2	0	0	0	0	1	0	0	1	0	1	0	0	1	0	0	0	0	0	0	0	1	0	1	1	0	0	1	0	0	0	1	0	0	0	0	1
K02002	proX; glycine betaine/proline transport system substrate-binding protein	0	0	0	0	0	0	0	2	0	0	0	4	0	0	0	0	2	0	0	1	0	1	0	0	1	0	0	0	0	0	0	0	1	0	1	1	0	0	1	0	0	0	1	0	0	0	0	1
K02003	ABC.CD.A; putative ABC transport system ATP-binding protein	3	5	1	4	3	7	7	5	5	2	3	8	4	6	6	5	3	3	4	5	6	2	3	7	3	5	5	2	3	9	4	7	4	7	4	1	3	5	3	3	3	4	2	2	0	1	4	2
K02004	ABC.CD.P; putative ABC transport system permease protein	2	3	0	2	3	3	3	5	6	2	3	5	3	8	3	3	2	2	2	4	3	3	2	5	3	5	3	1	1	6	3	2	3	5	4	2	3	4	2	2	0	1	1	2	0	1	4	2
K02005	ABC.CD.TX; HlyD family secretion protein	0	0	0	0	0	0	0	0	0	0	0	0	0	0	0	0	0	0	0	0	1	0	0	0	0	0	0	0	0	0	0	0	0	0	0	0	0	0	0	0	0	0	0	0	0	0	2	0
K02006	cbiO; cobalt/nickel transport system ATP-binding protein	1	1	0	1	1	2	1	2	2	1	1	0	1	2	1	2	1	1	0	2	0	1	1	0	2	1	1	2	0	2	0	2	1	1	1	1	1	2	1	2	0	1	1	1	1	0	1	1
K02007	cbiM; cobalt/nickel transport system permease protein	1	1	0	1	1	2	1	2	2	1	1	0	1	2	1	2	1	1	0	2	0	1	1	0	2	1	1	2	0	2	0	2	1	1	1	1	1	2	1	2	0	1	1	1	2	0	1	1
K02008	cbiQ; cobalt/nickel transport system permease protein	1	1	0	1	1	2	1	2	2	1	1	0	1	1	1	2	1	1	0	2	0	1	1	0	2	1	1	2	0	2	0	2	1	1	1	1	1	2	1	2	0	1	1	1	1	0	1	1
K02009	cbiN; cobalt/nickel transport protein	0	1	0	1	0	1	1	2	2	1	1	0	0	2	1	2	1	1	0	1	0	0	0	0	1	0	1	2	0	1	0	2	0	0	1	1	0	0	1	0	0	0	1	1	1	0	1	0
K02010	afuC, fbpC; iron(III) transport system ATP-binding protein [EC:7.2.2.7]	0	0	0	1	0	1	1	2	1	1	1	0	0	0	1	1	2	1	2	2	0	1	0	0	0	1	1	1	1	1	1	1	2	1	1	0	0	1	0	0	1	0	1	0	0	0	0	1
K02011	afuB, fbpB; iron(III) transport system permease protein	0	0	0	1	0	1	1	2	1	1	2	0	0	0	1	1	2	1	2	1	0	0	0	0	1	1	1	1	1	1	1	1	2	1	1	1	0	0	0	0	1	0	1	0	0	0	0	0
K02012	afuA, fbpA; iron(III) transport system substrate-binding protein	0	0	0	1	0	1	1	2	1	1	2	0	0	0	1	1	2	1	2	2	0	0	0	0	1	1	1	1	1	1	1	1	2	1	1	1	0	0	0	0	1	0	1	0	0	0	0	0
K02013	ABC.FEV.A; iron complex transport system ATP-binding protein [EC:7.2.2.-]	1	1	2	7	1	0	4	1	2	20	2	4	1	3	1	2	3	5	1	2	2	1	1	4	1	4	5	4	1	3	2	4	3	2	2	2	3	1	7	1	2	1	11	3	1	0	1	1
K02014	TC.FEV.OM; iron complex outermembrane recepter protein	0	0	0	0	0	0	0	0	0	0	1	0	0	0	0	0	0	0	0	0	0	0	0	0	0	0	0	0	0	0	0	0	0	0	0	0	0	0	0	0	0	0	0	0	0	0	0	0
K02015	ABC.FEV.P; iron complex transport system permease protein	0	0	2	10	0	0	5	0	2	32	2	5	0	4	0	2	3	7	2	2	2	0	0	5	0	7	7	5	0	3	2	5	2	0	2	6	4	0	12	0	2	0	17	3	0	0	0	0
K02016	ABC.FEV.S; iron complex transport system substrate-binding protein	1	0	1	6	0	0	3	0	1	24	1	11	0	2	1	1	2	3	1	1	7	1	0	6	0	4	4	3	0	2	2	3	1	1	1	2	4	0	8	1	1	0	14	3	0	0	0	1
K02017	modC; molybdate transport system ATP-binding protein [EC:7.3.2.5]	0	1	1	1	0	1	1	1	1	1	1	0	0	1	1	0	1	1	1	1	1	1	1	1	0	1	1	1	1	1	1	1	1	1	1	1	1	0	2	0	1	0	0	0	0	1	2	1
K02018	modB; molybdate transport system permease protein	0	1	1	1	0	1	1	1	1	1	1	1	0	1	1	0	1	1	1	1	1	1	1	1	0	1	1	1	1	1	1	1	1	1	1	1	1	0	2	0	1	0	0	0	0	1	2	1
K02019	modE; molybdate transport system regulatory protein	0	0	0	1	0	0	0	0	0	1	0	1	0	0	0	0	0	1	0	0	0	0	0	0	0	0	0	0	0	0	1	0	0	0	0	0	0	0	1	0	0	0	0	0	0	0	1	0
K02020	modA; molybdate transport system substrate-binding protein	0	1	1	1	0	1	1	1	1	2	1	1	0	2	1	0	1	1	1	2	1	1	1	1	1	1	1	1	1	1	1	1	1	1	1	1	1	0	2	0	1	0	1	0	0	2	2	1
K02021	ABC.MR; putative ABC transport system ATP-binding protein	2	2	3	1	1	0	0	3	1	0	1	2	2	1	1	1	0	1	2	0	3	2	2	3	0	0	0	0	3	0	3	0	2	2	2	1	1	0	1	2	3	2	0	0	0	0	2	2
K02022	ABC.MR.TX; HlyD family secretion protein	0	0	0	0	0	0	0	0	0	0	0	0	0	0	0	0	0	0	0	0	0	0	0	0	0	0	0	0	0	0	0	0	0	0	0	0	0	0	0	0	0	0	0	0	0	0	0	0
K02024	lamB; maltoporin	0	0	0	0	0	0	0	0	0	0	0	0	0	0	0	0	0	0	0	0	0	0	0	0	0	0	0	0	0	0	0	0	0	0	0	0	0	0	0	0	0	0	0	0	0	0	0	0
K02025	ABC.MS.P; multiple sugar transport system permease protein	1	1	8	6	4	4	1	4	0	4	6	5	0	3	3	1	3	6	9	5	24	2	0	16	4	4	1	1	9	2	9	1	9	5	3	1	3	1	3	0	7	2	2	0	0	1	7	3
K02026	ABC.MS.P1; multiple sugar transport system permease protein	1	1	8	6	4	4	1	3	0	4	6	5	0	2	3	1	3	6	9	4	25	2	0	17	2	6	1	1	9	2	10	1	8	5	4	1	3	1	3	0	8	3	2	0	0	0	6	3
K02027	ABC.MS.S; multiple sugar transport system substrate-binding protein	1	1	7	5	3	4	1	4	0	4	5	6	0	2	3	1	2	4	9	3	22	2	0	16	2	5	1	1	9	2	8	1	8	5	4	1	3	1	3	0	8	3	2	0	0	0	6	3
K02028	ABC.PA.A; polar amino acid transport system ATP-binding protein [EC:7.4.2.1]	1	2	4	2	2	2	2	4	1	2	1	4	1	1	2	2	1	2	2	2	3	2	1	2	1	1	2	2	4	2	6	2	7	2	0	3	1	2	0	2	3	4	3	0	1	3	2	2
K02029	ABC.PA.P; polar amino acid transport system permease protein	1	2	2	2	2	2	3	9	1	2	1	3	1	1	2	1	1	2	1	2	3	2	1	2	1	1	3	3	2	2	5	3	9	2	1	1	1	2	1	2	2	3	2	0	1	1	2	2
K02030	ABC.PA.S; polar amino acid transport system substrate-binding protein	2	3	5	3	3	2	3	8	2	4	2	4	2	2	2	1	2	3	3	4	5	3	3	2	2	1	4	2	6	1	6	2	7	3	2	3	2	2	3	3	5	4	3	1	1	7	4	3
K02031	ABC.PE.A; peptide/nickel transport system ATP-binding protein	3	1	8	4	3	1	2	5	1	1	2	3	3	1	2	1	3	4	3	3	2	3	2	2	3	1	1	1	3	2	8	1	8	3	1	2	1	2	2	3	3	3	3	2	2	1	5	3
K02032	ABC.PE.A1; peptide/nickel transport system ATP-binding protein	3	1	7	5	4	1	2	4	2	3	1	1	4	1	2	0	3	5	3	2	3	2	1	2	2	1	1	1	2	3	7	1	6	3	1	4	1	3	2	3	3	4	2	2	1	1	4	2
K02033	ABC.PE.P; peptide/nickel transport system permease protein	3	2	9	8	5	2	2	4	2	6	2	6	4	1	2	1	5	8	5	5	10	2	1	6	3	1	1	1	4	3	8	1	10	3	1	4	3	3	4	3	4	5	5	1	2	1	5	3
K02034	ABC.PE.P1; peptide/nickel transport system permease protein	3	1	7	8	4	2	2	3	1	5	2	6	3	1	2	1	5	8	4	5	8	3	2	6	3	1	1	1	4	2	7	1	10	3	1	4	2	2	4	3	3	4	4	1	2	1	5	3
K02035	ABC.PE.S; peptide/nickel transport system substrate-binding protein	4	1	9	8	6	2	3	6	3	4	2	6	6	1	3	2	5	8	7	6	12	4	2	6	4	2	2	2	6	4	9	2	9	4	2	5	3	3	5	4	6	6	7	2	1	2	6	5
K02036	pstB; phosphate transport system ATP-binding protein [EC:7.3.2.1]	1	0	1	1	0	1	1	1	1	1	1	1	1	2	1	2	0	1	1	1	1	1	1	1	1	2	1	1	1	1	1	1	1	1	1	0	1	1	1	1	1	1	2	0	1	1	0	1
K02037	pstC; phosphate transport system permease protein	1	0	1	1	0	0	1	1	1	1	1	1	1	1	1	2	0	1	1	1	1	1	0	1	1	1	1	1	1	1	1	1	1	1	1	0	1	1	1	1	1	1	1	0	1	1	0	1
K02038	pstA; phosphate transport system permease protein	1	0	1	1	0	1	1	1	1	1	1	1	1	1	1	2	0	1	1	1	1	1	1	1	1	1	1	1	1	1	1	1	1	1	1	0	1	1	1	1	1	1	1	0	0	1	0	1
K02039	phoU; phosphate transport system protein	1	1	1	1	0	1	1	1	1	1	1	1	1	1	1	1	1	1	1	1	1	1	1	1	1	1	1	1	1	1	1	1	1	1	1	0	1	1	0	1	1	0	2	0	1	2	0	1
K02040	pstS; phosphate transport system substrate-binding protein	1	1	1	2	0	1	1	1	1	2	1	1	1	1	1	4	0	2	2	1	1	1	1	1	1	2	1	1	1	2	1	1	1	1	1	0	1	1	1	0	1	1	1	0	1	1	1	1
K02041	phnC; phosphonate transport system ATP-binding protein [EC:7.3.2.2]	0	0	0	1	0	0	0	0	0	0	0	0	0	0	0	0	1	1	0	0	0	0	0	1	0	0	0	1	0	1	0	0	0	0	0	0	0	0	1	0	0	0	0	0	0	0	0	0
K02042	phnE; phosphonate transport system permease protein	0	0	0	1	0	0	0	0	0	0	0	0	0	0	0	0	1	1	0	0	0	0	0	1	0	0	0	1	0	1	0	0	0	0	0	0	0	0	1	0	0	0	0	0	0	0	0	0
K02043	phnF; GntR family transcriptional regulator, phosphonate transport system regulatory protein	0	0	0	0	0	0	0	0	0	0	0	0	0	0	0	0	0	0	0	0	0	0	0	0	0	0	0	0	0	0	0	0	0	0	0	0	0	0	0	0	0	0	0	0	0	0	0	0
K02044	phnD; phosphonate transport system substrate-binding protein	0	0	0	1	0	0	0	0	0	0	0	0	0	0	0	0	1	1	0	0	0	0	0	1	0	0	0	1	0	1	0	0	0	0	0	0	0	0	1	0	0	0	0	0	0	0	0	0
K02045	cysA; sulfate/thiosulfate transport system ATP-binding protein [EC:7.3.2.3]	0	0	1	0	0	0	0	0	0	1	1	1	0	0	0	0	1	0	1	1	0	0	0	0	0	0	0	0	1	0	1	0	0	1	0	0	0	0	0	0	1	0	1	0	0	0	0	0
K02046	cysU; sulfate/thiosulfate transport system permease protein	0	0	1	0	0	0	0	0	0	1	1	1	0	0	0	0	1	0	0	1	0	0	0	0	0	0	0	0	1	0	1	0	0	1	0	0	0	0	0	0	1	0	1	0	0	0	0	0
K02047	cysW; sulfate/thiosulfate transport system permease protein	0	0	1	0	0	0	0	0	0	1	1	1	0	0	0	0	1	0	0	1	0	0	0	0	0	0	0	0	1	0	1	0	0	1	0	0	0	0	0	0	1	0	1	0	0	0	0	0
K02048	cysP; sulfate/thiosulfate transport system substrate-binding protein	0	0	1	0	0	0	0	0	0	1	1	1	0	0	0	0	1	0	0	1	0	0	0	0	0	0	0	0	1	0	1	0	0	1	0	0	0	0	0	0	1	0	1	0	0	0	0	0
K02049	ABC.SN.A; NitT/TauT family transport system ATP-binding protein	0	0	0	0	1	0	0	5	0	1	1	1	0	0	0	1	0	0	1	3	5	1	0	2	2	0	4	0	1	0	0	0	1	1	2	1	0	0	0	0	0	1	1	2	1	2	4	1
K02050	ABC.SN.P; NitT/TauT family transport system permease protein	1	0	0	0	1	0	0	8	0	1	2	1	1	0	0	0	1	0	1	5	8	1	1	2	4	0	6	0	1	0	0	0	2	1	3	1	0	1	1	1	0	1	1	1	0	3	4	1
K02051	ABC.SN.S; NitT/TauT family transport system substrate-binding protein	1	0	0	0	1	0	0	5	0	1	1	0	1	0	0	0	0	0	1	3	6	1	1	2	2	0	5	0	1	0	0	0	1	1	2	1	0	1	1	1	0	1	0	1	1	2	3	1
K02052	ABC.SP.A; putative spermidine/putrescine transport system ATP-binding protein	1	0	0	0	1	1	0	1	0	0	1	1	1	0	0	0	1	0	1	1	0	1	0	0	2	0	0	0	1	1	0	0	2	1	1	1	0	0	1	1	0	1	0	0	0	0	1	1
K02053	ABC.SP.P; putative spermidine/putrescine transport system permease protein	1	0	0	0	1	1	0	0	0	0	0	1	1	0	0	0	1	0	1	1	0	2	0	0	2	0	0	0	1	1	1	0	2	1	1	1	0	0	1	1	0	1	0	0	0	0	1	2
K02054	ABC.SP.P1; putative spermidine/putrescine transport system permease protein	1	0	0	0	1	1	0	1	0	0	0	1	1	0	0	0	0	0	1	2	1	2	0	0	2	0	0	0	1	0	1	0	2	1	1	1	0	0	0	1	0	1	0	0	0	0	1	2
K02055	ABC.SP.S; putative spermidine/putrescine transport system substrate-binding protein	1	0	0	0	1	1	0	1	0	0	0	1	1	0	0	0	1	0	1	1	0	2	0	0	2	0	0	0	1	1	0	0	2	1	1	1	0	0	1	1	0	1	0	0	0	0	2	2
K02056	ABC.SS.A; simple sugar transport system ATP-binding protein [EC:7.5.2.-]	1	1	3	1	2	2	2	3	1	0	2	3	1	5	3	1	3	1	3	5	3	5	1	3	3	1	2	2	4	1	2	2	3	1	1	3	2	1	2	1	2	2	1	0	1	0	3	5
K02057	ABC.SS.P; simple sugar transport system permease protein	2	2	3	1	5	3	3	4	2	0	4	3	2	5	3	2	3	1	5	7	5	9	2	5	3	2	3	3	7	2	2	3	4	2	2	5	3	2	3	2	3	4	1	0	0	0	4	9
K02058	ABC.SS.S; simple sugar transport system substrate-binding protein	0	0	1	1	1	1	1	0	0	0	0	1	0	1	1	0	1	1	2	1	2	2	0	1	1	0	1	1	2	0	0	1	2	0	0	1	1	0	1	0	1	1	0	0	0	0	2	2
K02062	thiQ; thiamine transport system ATP-binding protein	1	1	0	0	0	0	0	0	0	0	0	0	1	1	0	0	0	0	0	0	0	0	0	0	0	0	0	0	0	0	0	0	1	0	1	0	0	1	0	1	0	0	0	0	0	0	0	0
K02063	thiP; thiamine transport system permease protein	1	1	0	0	0	0	0	0	0	0	0	0	1	1	0	0	0	0	0	0	0	0	0	0	0	0	0	0	0	0	0	0	1	0	1	0	1	1	0	1	0	1	0	0	0	0	0	0
K02064	thiB, tbpA; thiamine transport system substrate-binding protein	1	1	0	0	0	0	0	0	0	0	0	0	1	1	0	0	0	0	0	0	0	0	0	0	0	0	0	0	0	0	0	0	1	0	1	0	1	1	0	1	0	1	0	0	0	0	0	0
K02065	mlaF, linL, mkl; phospholipid/cholesterol/gamma-HCH transport system ATP-binding protein	0	0	0	0	0	0	0	1	0	0	0	0	0	0	1	0	0	0	1	0	0	0	0	0	0	1	0	0	1	0	0	0	0	1	0	0	0	0	0	0	1	0	0	0	0	0	1	0
K02066	mlaE, linK; phospholipid/cholesterol/gamma-HCH transport system permease protein	0	0	0	0	0	0	0	2	0	0	0	0	0	0	2	0	0	0	2	0	0	0	0	0	0	2	0	0	2	0	0	0	0	2	0	0	0	0	0	0	2	0	0	0	0	0	1	0
K02067	mlaD, linM; phospholipid/cholesterol/gamma-HCH transport system substrate-binding protein	0	0	0	0	0	0	0	6	0	0	0	0	0	0	6	0	0	0	6	0	0	0	0	0	0	6	0	0	6	0	0	0	0	6	0	0	0	0	0	0	6	0	0	0	0	3	0	0
K02068	ABC.X2.A; putative ABC transport system ATP-binding protein	0	0	0	0	0	0	0	0	0	0	0	0	0	0	0	0	0	0	0	0	0	0	0	0	0	0	0	0	0	0	0	0	0	0	0	0	0	0	0	0	0	0	0	0	0	0	0	0
K02069	ABC.X2.P; putative ABC transport system permease protein	1	1	0	1	2	1	0	1	1	0	1	1	1	1	1	1	1	1	1	1	1	0	1	1	1	1	0	0	1	1	1	0	1	1	1	1	0	1	1	1	1	1	0	1	0	1	1	0
K02071	metN; D-methionine transport system ATP-binding protein	0	0	0	0	0	0	1	1	0	0	1	0	0	0	0	0	1	0	0	0	2	0	0	1	0	0	1	1	0	0	0	1	0	0	0	0	1	0	2	0	0	0	0	0	0	0	0	0
K02072	metI; D-methionine transport system permease protein	0	0	0	0	0	0	1	1	0	0	1	0	0	0	0	0	1	0	0	0	2	0	0	1	0	0	1	1	0	0	0	1	0	0	0	0	1	0	2	0	0	0	0	0	0	0	0	0
K02073	metQ; D-methionine transport system substrate-binding protein	0	0	0	0	0	0	1	1	0	0	1	0	0	0	0	0	1	0	0	0	2	0	0	1	0	0	1	1	0	0	0	1	0	0	0	0	1	0	1	0	0	0	0	0	0	0	0	0
K02074	ABC.ZM.A; zinc/manganese transport system ATP-binding protein	0	0	0	0	0	0	0	0	0	0	0	0	0	0	0	0	0	0	0	0	1	0	0	1	0	0	0	0	0	0	0	0	0	0	0	0	0	0	0	0	0	0	1	0	0	1	0	0
K02075	ABC.ZM.P; zinc/manganese transport system permease protein	0	0	0	0	0	0	0	0	0	0	0	1	0	0	0	0	0	0	0	0	1	0	0	1	0	0	0	0	0	0	0	0	0	0	0	0	0	0	0	0	0	0	1	0	0	2	2	0
K02076	zurR, zur; Fur family transcriptional regulator, zinc uptake regulator	0	0	0	0	0	0	0	0	0	0	0	0	0	0	0	0	0	0	0	0	0	0	0	0	0	0	0	0	0	0	0	0	0	0	0	0	0	0	0	0	0	0	0	0	0	0	0	0
K02077	ABC.ZM.S; zinc/manganese transport system substrate-binding protein	0	0	0	0	0	0	0	0	0	0	0	1	0	0	0	0	0	0	0	0	1	0	0	1	0	0	0	0	0	0	0	0	0	0	0	0	0	0	0	0	0	0	1	0	0	1	2	0
K02078	acpP; acyl carrier protein	1	0	2	1	1	0	1	1	1	1	1	1	1	2	1	0	1	1	1	1	1	1	1	1	1	1	1	1	2	3	2	1	1	2	1	1	1	0	1	1	1	1	1	1	0	0	1	1
K02079	agaA; N-acetylgalactosamine-6-phosphate deacetylase [EC:3.5.1.25]	0	0	0	0	0	0	0	0	0	0	0	0	0	0	0	0	0	0	0	0	0	0	0	0	0	0	0	0	0	0	0	0	0	0	0	0	0	0	0	0	0	0	0	0	0	0	0	0
K02080	agaI; galactosamine-6-phosphate isomerase [EC:5.3.1.-]	0	0	0	0	0	0	0	0	0	0	0	0	0	0	0	0	0	0	0	0	0	0	0	0	0	0	0	0	0	0	0	0	0	0	0	0	0	0	0	0	0	0	0	0	0	0	0	0
K02081	agaR; DeoR family transcriptional regulator, aga operon transcriptional repressor	0	0	0	0	1	1	0	0	0	0	1	0	0	0	0	0	0	0	1	1	3	0	0	2	0	2	1	0	2	2	1	0	1	2	0	0	2	0	0	0	1	1	0	0	1	0	1	1
K02082	agaS; tagatose-6-phosphate ketose/aldose isomerase [EC:5.-.-.-]	0	0	0	0	0	0	0	0	0	0	0	0	0	0	0	0	0	0	0	0	1	0	0	0	0	0	0	0	0	0	0	0	0	0	0	0	0	0	0	0	0	0	0	0	0	0	0	0
K02083	allC; allantoate deiminase [EC:3.5.3.9]	0	0	0	0	0	0	0	0	0	1	0	0	0	0	0	0	0	0	0	0	1	0	0	1	0	0	0	0	0	0	0	0	0	0	0	0	0	0	0	0	0	0	0	0	0	0	0	0
K02084	APAF1; apoptotic protease-activating factor	0	0	0	0	0	0	0	0	0	0	0	0	0	0	0	0	0	0	0	0	0	0	0	0	0	0	0	0	0	0	0	0	0	0	0	0	0	0	0	0	0	0	0	0	0	0	0	0
K02085	APC; adenomatosis polyposis coli protein	0	0	0	0	0	0	0	0	0	0	0	0	0	0	0	0	0	0	0	0	0	0	0	0	0	0	0	0	0	0	0	0	0	0	0	0	0	0	0	0	0	0	0	0	0	0	0	0
K02086	dnaD; DNA replication protein	0	0	0	0	0	0	0	0	0	0	0	0	0	0	0	0	0	0	0	0	0	0	0	0	0	0	0	0	0	0	0	0	0	0	0	0	0	0	0	0	0	0	0	0	0	0	0	0
K02087	CDK1, CDC2; cyclin-dependent kinase 1 [EC:2.7.11.22 2.7.11.23]	0	0	0	0	0	0	0	0	0	0	0	0	0	0	0	0	0	0	0	0	0	0	0	0	0	0	0	0	0	0	0	0	0	0	0	0	0	0	0	0	0	0	0	0	0	0	0	0
K02088	CDK3; cyclin-dependent kinase 3 [EC:2.7.11.22]	0	0	0	0	0	0	0	0	0	0	0	0	0	0	0	0	0	0	0	0	0	0	0	0	0	0	0	0	0	0	0	0	0	0	0	0	0	0	0	0	0	0	0	0	0	0	0	0
K02089	CDK4; cyclin-dependent kinase 4 [EC:2.7.11.22]	0	0	0	0	0	0	0	0	0	0	0	0	0	0	0	0	0	0	0	0	0	0	0	0	0	0	0	0	0	0	0	0	0	0	0	0	0	0	0	0	0	0	0	0	0	0	0	0
K02090	CDK5; cyclin-dependent kinase 5 [EC:2.7.11.22]	0	0	0	0	0	0	0	0	0	0	0	0	0	0	0	0	0	0	0	0	0	0	0	0	0	0	0	0	0	0	0	0	0	0	0	0	0	0	0	0	0	0	0	0	0	0	0	0
K02091	CDK6; cyclin-dependent kinase 6 [EC:2.7.11.22]	0	0	0	0	0	0	0	0	0	0	0	0	0	0	0	0	0	0	0	0	0	0	0	0	0	0	0	0	0	0	0	0	0	0	0	0	0	0	0	0	0	0	0	0	0	0	0	0
K02092	apcA; allophycocyanin alpha subunit	0	0	0	0	0	0	0	0	0	0	0	0	0	0	0	0	0	0	0	0	0	0	0	0	0	0	0	0	0	0	0	0	0	0	0	0	0	0	0	0	0	0	0	0	0	0	0	0
K02093	apcB; allophycocyanin beta subunit	0	0	0	0	0	0	0	0	0	0	0	0	0	0	0	0	0	0	0	0	0	0	0	0	0	0	0	0	0	0	0	0	0	0	0	0	0	0	0	0	0	0	0	0	0	0	0	0
K02094	apcC; phycobilisome core linker protein	0	0	0	0	0	0	0	0	0	0	0	0	0	0	0	0	0	0	0	0	0	0	0	0	0	0	0	0	0	0	0	0	0	0	0	0	0	0	0	0	0	0	0	0	0	0	0	0
K02095	apcD; allophycocyanin-B	0	0	0	0	0	0	0	0	0	0	0	0	0	0	0	0	0	0	0	0	0	0	0	0	0	0	0	0	0	0	0	0	0	0	0	0	0	0	0	0	0	0	0	0	0	0	0	0
K02096	apcE; phycobilisome core-membrane linker protein	0	0	0	0	0	0	0	0	0	0	0	0	0	0	0	0	0	0	0	0	0	0	0	0	0	0	0	0	0	0	0	0	0	0	0	0	0	0	0	0	0	0	0	0	0	0	0	0
K02097	apcF; phycobilisome core component	0	0	0	0	0	0	0	0	0	0	0	0	0	0	0	0	0	0	0	0	0	0	0	0	0	0	0	0	0	0	0	0	0	0	0	0	0	0	0	0	0	0	0	0	0	0	0	0
K02098	SPIR; spire	0	0	0	0	0	0	0	0	0	0	0	0	0	0	0	0	0	0	0	0	0	0	0	0	0	0	0	0	0	0	0	0	0	0	0	0	0	0	0	0	0	0	0	0	0	0	0	0
K02099	araC; AraC family transcriptional regulator, arabinose operon regulatory protein	0	0	0	0	1	0	0	0	0	0	0	1	0	0	0	0	0	0	0	0	1	0	0	0	0	0	0	0	0	0	0	0	0	0	0	0	0	0	0	0	0	2	1	0	0	0	0	0
K02100	araE; MFS transporter, SP family, arabinose:H+ symporter	0	0	0	0	0	1	0	0	0	0	0	0	0	0	0	0	1	0	0	0	0	0	0	0	0	0	0	0	0	1	0	0	0	0	0	0	0	0	1	0	0	0	1	0	0	0	0	0
K02101	araL; arabinose operon protein AraL	0	0	0	0	0	0	0	0	0	0	0	0	0	0	0	0	0	0	0	0	0	0	0	0	0	0	0	0	0	0	0	0	0	0	0	0	0	0	0	0	0	0	0	0	0	0	0	0
K02103	araR; GntR family transcriptional regulator, arabinose operon transcriptional repressor	0	0	0	0	0	0	0	0	0	0	0	0	0	0	0	0	0	0	0	0	0	0	0	0	0	0	0	0	0	0	1	0	0	0	0	0	0	0	0	0	0	0	0	0	0	0	0	0
K02104	AOS; protein giant-lens (argos)	0	0	0	0	0	0	0	0	0	0	0	0	0	0	0	0	0	0	0	0	0	0	0	0	0	0	0	0	0	0	0	0	0	0	0	0	0	0	0	0	0	0	0	0	0	0	0	0
K02105	CTNNB1; catenin beta 1	0	0	0	0	0	0	0	0	0	0	0	0	0	0	0	0	0	0	0	0	0	0	0	0	0	0	0	0	0	0	0	0	0	0	0	0	0	0	0	0	0	0	0	0	0	0	0	0
K02106	atoE; short-chain fatty acids transporter	0	0	0	1	0	0	0	0	0	0	0	0	0	0	0	0	2	1	0	0	0	0	0	0	0	0	0	0	0	1	0	0	0	0	0	0	0	1	1	0	0	0	0	0	1	0	1	0
K02107	ATPVG, ahaH, atpH; V/A-type H+/Na+-transporting ATPase subunit G/H	0	0	0	0	0	0	0	0	0	0	0	0	0	0	0	0	0	0	0	0	0	0	0	0	0	0	0	0	0	0	0	0	0	0	0	0	0	0	0	0	0	0	0	0	0	0	0	0
K02108	ATPF0A, atpB; F-type H+-transporting ATPase subunit a	1	1	1	1	1	1	1	1	1	1	1	1	1	1	1	1	1	1	1	1	1	1	1	1	1	1	1	1	1	1	1	1	1	1	1	1	1	1	0	1	1	1	1	1	2	1	1	0
K02109	ATPF0B, atpF; F-type H+-transporting ATPase subunit b	1	1	1	1	1	1	1	1	1	1	1	1	1	1	1	1	1	1	1	1	1	1	1	1	1	1	1	1	1	1	1	1	1	1	1	0	1	1	0	1	1	1	1	1	4	0	1	0
K02110	ATPF0C, atpE; F-type H+-transporting ATPase subunit c	1	1	1	1	1	1	1	1	1	1	1	1	1	1	1	1	1	1	1	1	1	1	1	1	1	1	1	1	1	1	1	1	1	1	1	0	1	1	0	1	1	1	1	1	2	0	1	0
K02111	ATPF1A, atpA; F-type H+/Na+-transporting ATPase subunit alpha [EC:7.1.2.2 7.2.2.1]	1	0	1	1	1	1	1	1	1	0	1	1	1	1	1	1	1	1	1	1	1	1	1	1	1	1	1	1	1	1	1	1	1	1	1	0	1	1	0	1	1	1	1	1	1	0	0	0
K02112	ATPF1B, atpD; F-type H+/Na+-transporting ATPase subunit beta [EC:7.1.2.2 7.2.2.1]	1	0	1	1	1	0	1	1	1	0	1	1	0	1	1	1	1	1	1	1	1	1	1	1	1	1	1	1	1	1	1	1	1	1	1	0	1	1	1	1	1	1	0	1	1	0	0	1
K02113	ATPF1D, atpH; F-type H+-transporting ATPase subunit delta	1	1	1	1	1	1	1	1	1	1	1	1	1	1	1	1	1	1	1	1	1	1	1	1	1	1	1	1	1	1	1	1	1	1	1	0	1	1	0	1	1	1	1	1	2	0	1	0
K02114	ATPF1E, atpC; F-type H+-transporting ATPase subunit epsilon	1	0	1	1	1	0	1	1	1	1	1	1	1	1	1	1	1	1	1	1	1	1	1	1	1	1	1	1	1	1	1	1	1	1	1	1	1	1	1	1	1	1	1	1	2	1	0	1
K02115	ATPF1G, atpG; F-type H+-transporting ATPase subunit gamma	1	0	1	1	1	0	1	1	1	0	1	1	1	1	1	1	1	1	1	1	1	1	1	1	1	1	1	1	1	1	1	1	1	1	1	1	1	1	1	1	1	1	1	1	2	0	1	1
K02116	atpI; ATP synthase protein I	1	0	0	0	1	0	0	0	0	0	0	0	1	0	0	0	0	0	0	0	1	0	0	1	0	0	0	0	0	0	0	0	0	0	0	0	0	0	0	0	0	1	0	0	0	0	0	0
K02117	ATPVA, ntpA, atpA; V/A-type H+/Na+-transporting ATPase subunit A [EC:7.1.2.2 7.2.2.1]	0	0	0	0	0	0	0	0	0	0	0	0	0	0	0	0	0	0	0	0	0	0	0	0	0	0	0	1	0	0	0	0	0	0	0	0	0	0	0	0	0	0	0	0	0	0	1	0
K02118	ATPVB, ntpB, atpB; V/A-type H+/Na+-transporting ATPase subunit B	0	0	0	0	0	0	0	0	0	0	0	0	0	0	0	0	0	0	0	0	0	0	0	0	0	0	0	1	0	0	0	0	0	0	0	0	0	0	0	0	0	0	0	0	0	0	1	0
K02119	ATPVC, ntpC, atpC; V/A-type H+/Na+-transporting ATPase subunit C	0	0	0	0	0	0	0	0	0	0	0	0	0	0	0	0	0	0	0	0	0	0	0	0	0	0	0	0	0	0	0	0	0	0	0	0	0	0	0	0	0	0	0	0	0	0	0	0
K02120	ATPVD, ntpD, atpD; V/A-type H+/Na+-transporting ATPase subunit D	0	0	0	0	0	0	0	0	0	0	0	0	0	0	0	0	0	0	0	0	0	0	0	0	0	0	0	1	0	0	0	0	0	0	0	0	0	0	0	0	0	0	0	0	0	0	2	0
K02121	ATPVE, ntpE, atpE; V/A-type H+/Na+-transporting ATPase subunit E	0	0	0	0	0	0	0	0	0	0	0	0	0	0	0	0	0	0	0	0	0	0	0	0	0	0	0	0	0	0	0	0	0	0	0	0	0	0	0	0	0	0	0	0	0	0	0	0
K02122	ATPVF, ntpF, atpF; V/A-type H+/Na+-transporting ATPase subunit F	0	0	0	0	0	0	0	0	0	0	0	0	0	0	0	0	0	0	0	0	0	0	0	0	0	0	0	0	0	0	0	0	0	0	0	0	0	0	0	0	0	0	0	0	0	0	0	0
K02123	ATPVI, ntpI, atpI; V/A-type H+/Na+-transporting ATPase subunit I	0	0	0	0	0	0	0	0	0	0	0	0	0	0	0	0	0	0	0	0	0	0	0	0	0	0	0	1	0	0	0	0	0	0	0	0	0	0	0	0	0	0	0	0	0	0	1	0
K02124	ATPVK, ntpK, atpK; V/A-type H+/Na+-transporting ATPase subunit K	0	0	0	0	0	0	0	0	0	0	0	0	0	0	0	0	0	0	0	0	0	0	0	0	0	0	0	1	0	0	0	0	0	0	0	0	0	0	0	0	0	0	0	0	0	0	0	0
K02125	ATPeF08, MTATP8, ATP8; F-type H+-transporting ATPase subunit 8	0	0	0	0	0	0	0	0	0	0	0	0	0	0	0	0	0	0	0	0	0	0	0	0	0	0	0	0	0	0	0	0	0	0	0	0	0	0	0	0	0	0	0	0	0	0	0	0
K02126	ATPeF0A, MTATP6, ATP6; F-type H+-transporting ATPase subunit a	0	0	0	0	0	0	0	0	0	0	0	0	0	0	0	0	0	0	0	0	0	0	0	0	0	0	0	0	0	0	0	0	0	0	0	0	0	0	0	0	0	0	0	0	0	0	0	0
K02127	ATPeF0B, ATP5F1, ATP4; F-type H+-transporting ATPase subunit b	0	0	0	0	0	0	0	0	0	0	0	0	0	0	0	0	0	0	0	0	0	0	0	0	0	0	0	0	0	0	0	0	0	0	0	0	0	0	0	0	0	0	0	0	0	0	0	0
K02128	ATPeF0C, ATP5G, ATP9; F-type H+-transporting ATPase subunit c	0	0	0	0	0	0	0	0	0	0	0	0	0	0	0	0	0	0	0	0	0	0	0	0	0	0	0	0	0	0	0	0	0	0	0	0	0	0	0	0	0	0	0	0	0	0	0	0
K02129	ATPeF0E, ATP5I; F-type H+-transporting ATPase subunit e	0	0	0	0	0	0	0	0	0	0	0	0	0	0	0	0	0	0	0	0	0	0	0	0	0	0	0	0	0	0	0	0	0	0	0	0	0	0	0	0	0	0	0	0	0	0	0	0
K02130	ATPeF0F, ATP5J2; F-type H+-transporting ATPase subunit f	0	0	0	0	0	0	0	0	0	0	0	0	0	0	0	0	0	0	0	0	0	0	0	0	0	0	0	0	0	0	0	0	0	0	0	0	0	0	0	0	0	0	0	0	0	0	0	0
K02131	ATPeF0F6, ATP5J; F-type H+-transporting ATPase subunit 6	0	0	0	0	0	0	0	0	0	0	0	0	0	0	0	0	0	0	0	0	0	0	0	0	0	0	0	0	0	0	0	0	0	0	0	0	0	0	0	0	0	0	0	0	0	0	0	0
K02132	ATPeF1A, ATP5A1, ATP1; F-type H+-transporting ATPase subunit alpha	0	0	0	0	0	0	0	0	0	0	0	0	0	0	0	0	0	0	0	0	0	0	0	0	0	0	0	0	0	0	0	0	0	0	0	0	0	0	0	0	0	0	0	0	0	0	0	0
K02133	ATPeF1B, ATP5B, ATP2; F-type H+-transporting ATPase subunit beta [EC:7.1.2.2]	0	0	0	0	0	0	0	0	0	0	0	0	0	0	0	0	0	0	0	0	0	0	0	0	0	0	0	0	0	0	0	0	0	0	0	0	0	0	0	0	0	0	0	0	0	0	0	0
K02134	ATPeF1D, ATP5D, ATP16; F-type H+-transporting ATPase subunit delta	0	0	0	0	0	0	0	0	0	0	0	0	0	0	0	0	0	0	0	0	0	0	0	0	0	0	0	0	0	0	0	0	0	0	0	0	0	0	0	0	0	0	0	0	0	0	0	0
K02135	ATPeF1E, ATP5E, ATP15; F-type H+-transporting ATPase subunit epsilon	0	0	0	0	0	0	0	0	0	0	0	0	0	0	0	0	0	0	0	0	0	0	0	0	0	0	0	0	0	0	0	0	0	0	0	0	0	0	0	0	0	0	0	0	0	0	0	0
K02136	ATPeF1G, ATP5C1, ATP3; F-type H+-transporting ATPase subunit gamma	0	0	0	0	0	0	0	0	0	0	0	0	0	0	0	0	0	0	0	0	0	0	0	0	0	0	0	0	0	0	0	0	0	0	0	0	0	0	0	0	0	0	0	0	0	0	0	0
K02137	ATPeF0O, ATP5O, ATP5; F-type H+-transporting ATPase subunit O	0	0	0	0	0	0	0	0	0	0	0	0	0	0	0	0	0	0	0	0	0	0	0	0	0	0	0	0	0	0	0	0	0	0	0	0	0	0	0	0	0	0	0	0	0	0	0	0
K02138	ATPeF0D, ATP5H, ATP7; F-type H+-transporting ATPase subunit d	0	0	0	0	0	0	0	0	0	0	0	0	0	0	0	0	0	0	0	0	0	0	0	0	0	0	0	0	0	0	0	0	0	0	0	0	0	0	0	0	0	0	0	0	0	0	0	0
K02139	ATPeFF, ATP17; F-type H+-transporting ATPase subunit f	0	0	0	0	0	0	0	0	0	0	0	0	0	0	0	0	0	0	0	0	0	0	0	0	0	0	0	0	0	0	0	0	0	0	0	0	0	0	0	0	0	0	0	0	0	0	0	0
K02140	ATPeFG, ATP5L, ATP20; F-type H+-transporting ATPase subunit g	0	0	0	0	0	0	0	0	0	0	0	0	0	0	0	0	0	0	0	0	0	0	0	0	0	0	0	0	0	0	0	0	0	0	0	0	0	0	0	0	0	0	0	0	0	0	0	0
K02141	ATPeFH, ATP14; F-type H+-transporting ATPase subunit h	0	0	0	0	0	0	0	0	0	0	0	0	0	0	0	0	0	0	0	0	0	0	0	0	0	0	0	0	0	0	0	0	0	0	0	0	0	0	0	0	0	0	0	0	0	0	0	0
K02142	ATPeFJ, ATP18; F-type H+-transporting ATPase subunit j	0	0	0	0	0	0	0	0	0	0	0	0	0	0	0	0	0	0	0	0	0	0	0	0	0	0	0	0	0	0	0	0	0	0	0	0	0	0	0	0	0	0	0	0	0	0	0	0
K02143	ATPeFK, ATP19; F-type H+-transporting ATPase subunit k	0	0	0	0	0	0	0	0	0	0	0	0	0	0	0	0	0	0	0	0	0	0	0	0	0	0	0	0	0	0	0	0	0	0	0	0	0	0	0	0	0	0	0	0	0	0	0	0
K02144	ATPeV1H; V-type H+-transporting ATPase subunit H	0	0	0	0	0	0	0	0	0	0	0	0	0	0	0	0	0	0	0	0	0	0	0	0	0	0	0	0	0	0	0	0	0	0	0	0	0	0	0	0	0	0	0	0	0	0	0	0
K02145	ATPeV1A, ATP6A; V-type H+-transporting ATPase subunit A [EC:7.1.2.2]	0	0	0	0	0	0	0	0	0	0	0	0	0	0	0	0	0	0	0	0	0	0	0	0	0	0	0	0	0	0	0	0	0	0	0	0	0	0	0	0	0	0	0	0	0	0	0	0
K02146	ATPeV0D, ATP6D; V-type H+-transporting ATPase subunit d	0	0	0	0	0	0	0	0	0	0	0	0	0	0	0	0	0	0	0	0	0	0	0	0	0	0	0	0	0	0	0	0	0	0	0	0	0	0	0	0	0	0	0	0	0	0	0	0
K02147	ATPeV1B, ATP6B; V-type H+-transporting ATPase subunit B	0	0	0	0	0	0	0	0	0	0	0	0	0	0	0	0	0	0	0	0	0	0	0	0	0	0	0	0	0	0	0	0	0	0	0	0	0	0	0	0	0	0	0	0	0	0	0	0
K02148	ATPeV1C, ATP6C; V-type H+-transporting ATPase subunit C	0	0	0	0	0	0	0	0	0	0	0	0	0	0	0	0	0	0	0	0	0	0	0	0	0	0	0	0	0	0	0	0	0	0	0	0	0	0	0	0	0	0	0	0	0	0	0	0
K02149	ATPeV1D, ATP6M; V-type H+-transporting ATPase subunit D	0	0	0	0	0	0	0	0	0	0	0	0	0	0	0	0	0	0	0	0	0	0	0	0	0	0	0	0	0	0	0	0	0	0	0	0	0	0	0	0	0	0	0	0	0	0	0	0
K02150	ATPeV1E, ATP6E; V-type H+-transporting ATPase subunit E	0	0	0	0	0	0	0	0	0	0	0	0	0	0	0	0	0	0	0	0	0	0	0	0	0	0	0	0	0	0	0	0	0	0	0	0	0	0	0	0	0	0	0	0	0	0	0	0
K02151	ATPeV1F, ATP6S14; V-type H+-transporting ATPase subunit F	0	0	0	0	0	0	0	0	0	0	0	0	0	0	0	0	0	0	0	0	0	0	0	0	0	0	0	0	0	0	0	0	0	0	0	0	0	0	0	0	0	0	0	0	0	0	0	0
K02152	ATPeV1G, ATP6G; V-type H+-transporting ATPase subunit G	0	0	0	0	0	0	0	0	0	0	0	0	0	0	0	0	0	0	0	0	0	0	0	0	0	0	0	0	0	0	0	0	0	0	0	0	0	0	0	0	0	0	0	0	0	0	0	0
K02153	ATPeV0E, ATP6H; V-type H+-transporting ATPase subunit e	0	0	0	0	0	0	0	0	0	0	0	0	0	0	0	0	0	0	0	0	0	0	0	0	0	0	0	0	0	0	0	0	0	0	0	0	0	0	0	0	0	0	0	0	0	0	0	0
K02154	ATPeV0A, ATP6N; V-type H+-transporting ATPase subunit a	0	0	0	0	0	0	0	0	0	0	0	0	0	0	0	0	0	0	0	0	0	0	0	0	0	0	0	0	0	0	0	0	0	0	0	0	0	0	0	0	0	0	0	0	0	0	0	0
K02155	ATPeV0C, ATP6L; V-type H+-transporting ATPase 16kDa proteolipid subunit	0	0	0	0	0	0	0	0	0	0	0	0	0	0	0	0	0	0	0	0	0	0	0	0	0	0	0	0	0	0	0	0	0	0	0	0	0	0	0	0	0	0	0	0	0	0	0	0
K02156	AUB, PIWI; aubergine	0	0	0	0	0	0	0	0	0	0	0	0	0	0	0	0	0	0	0	0	0	0	0	0	0	0	0	0	0	0	0	0	0	0	0	0	0	0	0	0	0	0	0	0	0	0	0	0
K02157	AXIN1; axin 1	0	0	0	0	0	0	0	0	0	0	0	0	0	0	0	0	0	0	0	0	0	0	0	0	0	0	0	0	0	0	0	0	0	0	0	0	0	0	0	0	0	0	0	0	0	0	0	0
K02158	BAD; Bcl-2-antagonist of cell death	0	0	0	0	0	0	0	0	0	0	0	0	0	0	0	0	0	0	0	0	0	0	0	0	0	0	0	0	0	0	0	0	0	0	0	0	0	0	0	0	0	0	0	0	0	0	0	0
K02159	BAX; apoptosis regulator BAX	0	0	0	0	0	0	0	0	0	0	0	0	0	0	0	0	0	0	0	0	0	0	0	0	0	0	0	0	0	0	0	0	0	0	0	0	0	0	0	0	0	0	0	0	0	0	0	0
K02160	accB, bccP; acetyl-CoA carboxylase biotin carboxyl carrier protein	0	0	0	1	0	0	0	1	0	0	1	0	0	0	0	0	0	1	0	2	0	0	0	0	1	1	0	0	0	0	0	0	0	0	0	1	0	0	0	0	0	0	0	0	0	0	1	0
K02161	BCL2; apoptosis regulator Bcl-2	0	0	0	0	0	0	0	0	0	0	0	0	0	0	0	0	0	0	0	0	0	0	0	0	0	0	0	0	0	0	0	0	0	0	0	0	0	0	0	0	0	0	0	0	0	0	0	0
K02162	BCL2A1; hematopoietic Bcl-2-related protein A1	0	0	0	0	0	0	0	0	0	0	0	0	0	0	0	0	0	0	0	0	0	0	0	0	0	0	0	0	0	0	0	0	0	0	0	0	0	0	0	0	0	0	0	0	0	0	0	0
K02163	BCLW; apoptosis regulator BCL-W	0	0	0	0	0	0	0	0	0	0	0	0	0	0	0	0	0	0	0	0	0	0	0	0	0	0	0	0	0	0	0	0	0	0	0	0	0	0	0	0	0	0	0	0	0	0	0	0
K02164	norE; nitric oxide reductase NorE protein	0	0	0	0	0	0	0	0	0	0	0	0	0	0	0	0	0	0	0	0	0	0	0	0	0	0	0	0	0	0	0	0	0	0	0	0	0	0	0	0	0	0	0	0	0	0	0	0
K02165	DKK; dickkopf	0	0	0	0	0	0	0	0	0	0	0	0	0	0	0	0	0	0	0	0	0	0	0	0	0	0	0	0	0	0	0	0	0	0	0	0	0	0	0	0	0	0	0	0	0	0	0	0
K02166	SFRP1; secreted frizzled-related protein 1	0	0	0	0	0	0	0	0	0	0	0	0	0	0	0	0	0	0	0	0	0	0	0	0	0	0	0	0	0	0	0	0	0	0	0	0	0	0	0	0	0	0	0	0	0	0	0	0
K02167	betI; TetR/AcrR family transcriptional regulator, transcriptional repressor of bet genes	0	0	0	0	0	0	0	0	0	1	0	5	0	0	0	0	0	0	0	0	2	0	0	1	1	2	0	0	0	1	0	0	0	0	0	2	0	0	0	0	0	0	0	0	0	0	0	0
K02168	betT, betS; choline/glycine/proline betaine transport protein	0	0	0	3	0	1	1	0	0	0	0	0	0	0	0	0	1	2	0	1	0	0	0	0	1	0	1	0	0	0	1	2	0	0	0	0	1	0	1	0	0	0	0	2	0	0	0	0
K02169	bioC; malonyl-CoA O-methyltransferase [EC:2.1.1.197]	0	0	0	0	0	0	0	0	0	0	0	0	0	0	0	0	0	0	0	0	0	0	0	0	0	0	0	0	0	0	0	0	0	0	0	0	0	0	0	0	0	0	0	0	0	0	0	0
K02170	bioH; pimeloyl-[acyl-carrier protein] methyl ester esterase [EC:3.1.1.85]	0	0	0	0	0	0	0	0	0	0	0	0	0	1	0	0	0	0	0	0	0	0	0	0	0	0	0	0	0	0	0	0	0	0	0	0	0	0	0	0	0	0	0	0	0	0	0	0
K02171	blaI; BlaI family transcriptional regulator, penicillinase repressor	0	0	0	0	0	0	1	1	1	0	0	0	0	0	1	0	0	0	1	1	0	0	0	0	1	0	1	1	0	0	0	1	1	0	0	1	1	0	0	0	1	0	0	0	0	1	0	0
K02172	blaR1; bla regulator protein blaR1	0	0	0	0	0	0	0	0	0	0	0	0	0	0	0	0	0	0	0	0	0	0	0	0	0	0	0	0	0	0	0	0	0	0	0	0	0	0	0	0	0	0	0	0	0	0	0	0
K02173	yggC; putative kinase	0	0	0	0	0	0	0	0	0	0	1	0	0	0	1	0	1	0	0	0	0	0	0	0	0	0	0	0	0	0	0	0	1	1	0	0	0	0	0	0	1	0	1	0	1	0	0	0
K02174	BR-C; broad-complex core protein	0	0	0	0	0	0	0	0	0	0	0	0	0	0	0	0	0	0	0	0	0	0	0	0	0	0	0	0	0	0	0	0	0	0	0	0	0	0	0	0	0	0	0	0	0	0	0	0
K02175	BRN; putative enzyme (brainiac)	0	0	0	0	0	0	0	0	0	0	0	0	0	0	0	0	0	0	0	0	0	0	0	0	0	0	0	0	0	0	0	0	0	0	0	0	0	0	0	0	0	0	0	0	0	0	0	0
K02176	SFRP2; secreted frizzled-related protein 2	0	0	0	0	0	0	0	0	0	0	0	0	0	0	0	0	0	0	0	0	0	0	0	0	0	0	0	0	0	0	0	0	0	0	0	0	0	0	0	0	0	0	0	0	0	0	0	0
K02177	BRU; bruno	0	0	0	0	0	0	0	0	0	0	0	0	0	0	0	0	0	0	0	0	0	0	0	0	0	0	0	0	0	0	0	0	0	0	0	0	0	0	0	0	0	0	0	0	0	0	0	0
K02178	BUB1; checkpoint serine/threonine-protein kinase [EC:2.7.11.1]	0	0	0	0	0	0	0	0	0	0	0	0	0	0	0	0	0	0	0	0	0	0	0	0	0	0	0	0	0	0	0	0	0	0	0	0	0	0	0	0	0	0	0	0	0	0	0	0
K02179	BUB2; cell cycle arrest protein BUB2	0	0	0	0	0	0	0	0	0	0	0	0	0	0	0	0	0	0	0	0	0	0	0	0	0	0	0	0	0	0	0	0	0	0	0	0	0	0	0	0	0	0	0	0	0	0	0	0
K02180	BUB3; cell cycle arrest protein BUB3	0	0	0	0	0	0	0	0	0	0	0	0	0	0	0	0	0	0	0	0	0	0	0	0	0	0	0	0	0	0	0	0	0	0	0	0	0	0	0	0	0	0	0	0	0	0	0	0
K02181	BFA1; cell cycle arrest protein BFA1	0	0	0	0	0	0	0	0	0	0	0	0	0	0	0	0	0	0	0	0	0	0	0	0	0	0	0	0	0	0	0	0	0	0	0	0	0	0	0	0	0	0	0	0	0	0	0	0
K02182	caiC; carnitine-CoA ligase [EC:6.2.1.48]	0	0	0	0	2	0	0	0	0	0	1	2	0	0	0	0	0	0	0	2	0	0	0	0	0	0	0	0	1	0	0	0	0	0	0	0	0	0	0	0	0	2	1	0	0	0	1	0
K02183	CALM; calmodulin	0	0	0	0	0	0	0	0	0	0	0	0	0	0	0	0	0	0	0	0	0	0	0	0	0	0	0	0	0	0	0	0	0	0	0	0	0	0	0	0	0	0	0	0	0	0	0	0
K02184	FMN2; formin 2	0	0	0	0	0	0	0	0	0	0	0	0	0	0	0	0	0	0	0	0	0	0	0	0	0	0	0	0	0	0	0	0	0	0	0	0	0	0	0	0	0	0	0	0	0	0	0	0
K02185	SFRP4; secreted frizzled-related protein 4	0	0	0	0	0	0	0	0	0	0	0	0	0	0	0	0	0	0	0	0	0	0	0	0	0	0	0	0	0	0	0	0	0	0	0	0	0	0	0	0	0	0	0	0	0	0	0	0
K02186	CASP2; caspase 2 [EC:3.4.22.55]	0	0	0	0	0	0	0	0	0	0	0	0	0	0	0	0	0	0	0	0	0	0	0	0	0	0	0	0	0	0	0	0	0	0	0	0	0	0	0	0	0	0	0	0	0	0	0	0
K02187	CASP3; caspase 3 [EC:3.4.22.56]	0	0	0	0	0	0	0	0	0	0	0	0	0	0	0	0	0	0	0	0	0	0	0	0	0	0	0	0	0	0	0	0	0	0	0	0	0	0	0	0	0	0	0	0	0	0	0	0
K02188	cbiD; cobalt-precorrin-5B (C1)-methyltransferase [EC:2.1.1.195]	0	0	0	1	0	0	0	0	0	1	0	0	0	0	0	0	1	1	0	0	0	0	0	0	0	0	0	0	0	1	0	0	0	0	0	0	0	1	2	0	0	0	1	0	0	1	1	0
K02189	cbiG; cobalt-precorrin 5A hydrolase [EC:3.7.1.12]	0	0	0	0	0	0	0	0	0	0	0	0	0	0	0	0	0	0	0	0	0	0	0	0	0	0	0	0	0	0	0	0	0	0	0	0	0	0	0	0	0	0	0	0	0	0	1	0
K02190	cbiK; sirohydrochlorin cobaltochelatase [EC:4.99.1.3]	0	0	0	0	0	0	0	0	0	0	0	0	0	0	0	0	0	0	0	0	0	0	0	0	0	0	0	0	0	0	0	0	0	0	0	0	0	0	0	0	0	0	0	0	0	0	0	0
K02191	cbiT; cobalt-precorrin-6B (C15)-methyltransferase [EC:2.1.1.196]	0	0	0	0	0	0	0	0	0	0	0	0	0	0	0	0	0	0	0	0	0	0	0	0	0	0	0	0	0	0	0	0	0	0	0	0	0	0	0	0	0	0	0	0	0	0	0	0
K02192	bfd; bacterioferritin-associated ferredoxin	0	0	0	1	0	0	1	0	1	0	0	1	0	0	0	1	0	1	1	0	0	0	0	0	0	0	1	1	0	0	0	1	1	0	0	1	0	0	0	0	0	0	0	0	0	0	0	0
K02193	ccmA; heme exporter protein A [EC:7.6.2.5]	0	0	1	0	1	0	0	0	0	0	0	0	0	0	0	0	0	0	0	0	0	0	1	0	0	0	0	0	0	0	0	0	0	0	1	0	0	1	0	0	0	1	0	0	0	0	0	0
K02194	ccmB; heme exporter protein B	0	0	0	0	0	0	0	0	0	0	0	0	0	0	0	0	0	0	0	0	0	0	0	0	0	0	0	0	0	0	0	0	0	0	0	0	0	0	0	0	0	0	0	0	0	0	0	0
K02195	ccmC; heme exporter protein C	0	0	0	0	0	0	0	0	0	0	0	0	0	0	0	0	0	0	0	0	0	0	0	0	0	0	0	0	0	0	0	0	0	0	0	0	0	0	0	0	0	0	0	0	0	0	0	0
K02196	ccmD; heme exporter protein D	0	0	0	0	0	0	0	0	0	0	0	0	0	0	0	0	0	0	0	0	0	0	0	0	0	0	0	0	0	0	0	0	0	0	0	0	0	0	0	0	0	0	0	0	0	0	0	0
K02197	ccmE; cytochrome c-type biogenesis protein CcmE	0	0	0	0	0	0	0	0	0	0	0	0	0	0	0	0	0	0	0	0	0	0	0	0	0	0	0	0	0	0	0	0	0	0	0	0	0	0	0	0	0	0	0	0	0	0	0	0
K02198	ccmF; cytochrome c-type biogenesis protein CcmF	0	0	0	0	0	0	0	0	0	0	0	0	0	0	0	0	0	0	0	0	0	0	0	0	0	0	0	0	0	0	0	0	0	0	0	0	0	0	0	0	0	0	0	0	0	0	0	0
K02199	ccmG, dsbE; cytochrome c biogenesis protein CcmG, thiol:disulfide interchange protein DsbE	0	0	0	0	0	0	0	0	0	0	0	0	0	1	1	1	0	0	0	0	0	0	0	0	0	0	1	2	0	0	0	0	0	1	0	0	0	0	0	0	0	0	0	0	0	0	0	0
K02200	ccmH; cytochrome c-type biogenesis protein CcmH	0	0	0	0	0	0	0	0	0	0	0	0	0	0	0	0	0	0	0	0	0	0	0	0	0	0	0	0	0	0	0	0	0	0	0	0	0	0	0	0	0	0	0	0	0	0	0	0
K02201	E2.7.7.3B; pantetheine-phosphate adenylyltransferase [EC:2.7.7.3]	0	0	0	0	0	0	0	0	0	0	0	0	0	0	0	0	0	0	0	0	0	0	0	0	0	0	0	0	0	0	0	0	0	0	0	0	0	0	0	0	0	0	0	0	0	0	0	0
K02202	CDK7; cyclin-dependent kinase 7 [EC:2.7.11.22 2.7.11.23]	0	0	0	0	0	0	0	0	0	0	0	0	0	0	0	0	0	0	0	0	0	0	0	0	0	0	0	0	0	0	0	0	0	0	0	0	0	0	0	0	0	0	0	0	0	0	0	0
K02203	thrH; phosphoserine / homoserine phosphotransferase [EC:3.1.3.3 2.7.1.39]	0	0	0	0	0	0	0	0	0	0	0	0	0	0	0	0	0	0	0	0	0	0	0	0	0	0	0	0	0	0	0	0	0	0	0	0	0	0	0	0	0	0	0	0	0	0	0	0
K02204	thrB2; homoserine kinase type II [EC:2.7.1.39]	0	0	0	0	0	0	0	0	0	0	0	1	0	0	0	0	0	0	0	0	1	0	0	1	0	0	0	0	0	0	0	0	0	0	0	0	0	0	0	0	0	0	0	0	0	0	0	0
K02205	rocE, rocC; arginine/ornithine permease	0	0	0	0	0	0	0	0	0	0	0	0	0	0	0	0	0	0	0	0	0	0	0	0	0	0	0	0	0	0	0	0	0	0	0	0	0	0	0	0	0	0	0	0	0	0	0	0
K02206	CDK2; cyclin-dependent kinase 2 [EC:2.7.11.22]	0	0	0	0	0	0	0	0	0	0	0	0	0	0	0	0	0	0	0	0	0	0	0	0	0	0	0	0	0	0	0	0	0	0	0	0	0	0	0	0	0	0	0	0	0	0	0	0
K02207	UBE2R, UBC3, CDC34; ubiquitin-conjugating enzyme E2 R [EC:2.3.2.23]	0	0	0	0	0	0	0	0	0	0	0	0	0	0	0	0	0	0	0	0	0	0	0	0	0	0	0	0	0	0	0	0	0	0	0	0	0	0	0	0	0	0	0	0	0	0	0	0
K02208	CDK8_11; cyclin-dependent kinase 8/11 [EC:2.7.11.22 2.7.11.23]	0	0	0	0	0	0	0	0	0	0	0	0	0	0	0	0	0	0	0	0	0	0	0	0	0	0	0	0	0	0	0	0	0	0	0	0	0	0	0	0	0	0	0	0	0	0	0	0
K02209	MCM5, CDC46; DNA replication licensing factor MCM5 [EC:3.6.4.12]	0	0	0	0	0	0	0	0	0	0	0	0	0	0	0	0	0	0	0	0	0	0	0	0	0	0	0	0	0	0	0	0	0	0	0	0	0	0	0	0	0	0	0	0	0	0	0	0
K02210	MCM7, CDC47; DNA replication licensing factor MCM7 [EC:3.6.4.12]	0	0	0	0	0	0	0	0	0	0	0	0	0	0	0	0	0	0	0	0	0	0	0	0	0	0	0	0	0	0	0	0	0	0	0	0	0	0	0	0	0	0	0	0	0	0	0	0
K02211	CDK9; cyclin-dependent kinase 9 [EC:2.7.11.22 2.7.11.23]	0	0	0	0	0	0	0	0	0	0	0	0	0	0	0	0	0	0	0	0	0	0	0	0	0	0	0	0	0	0	0	0	0	0	0	0	0	0	0	0	0	0	0	0	0	0	0	0
K02212	MCM4, CDC54; DNA replication licensing factor MCM4 [EC:3.6.4.12]	0	0	0	0	0	0	0	0	0	0	0	0	0	0	0	0	0	0	0	0	0	0	0	0	0	0	0	0	0	0	0	0	0	0	0	0	0	0	0	0	0	0	0	0	0	0	0	0
K02213	CDC6; cell division control protein 6	0	0	0	0	0	0	0	0	0	0	0	0	0	0	0	0	0	0	0	0	0	0	0	0	0	0	0	0	0	0	0	0	0	0	0	0	0	0	0	0	0	0	0	0	0	0	0	0
K02214	CDC7; cell division control protein 7 [EC:2.7.11.1]	0	0	0	0	0	0	0	0	0	0	0	0	0	0	0	0	0	0	0	0	0	0	0	0	0	0	0	0	0	0	0	0	0	0	0	0	0	0	0	0	0	0	0	0	0	0	0	0
K02215	CF2; chorion factor 2	0	0	0	0	0	0	0	0	0	0	0	0	0	0	0	0	0	0	0	0	0	0	0	0	0	0	0	0	0	0	0	0	0	0	0	0	0	0	0	0	0	0	0	0	0	0	0	0
K02216	CHEK1; serine/threonine-protein kinase CHEK1 [EC:2.7.11.1]	0	0	0	0	0	0	0	0	0	0	0	0	0	0	0	0	0	0	0	0	0	0	0	0	0	0	0	0	0	0	0	0	0	0	0	0	0	0	0	0	0	0	0	0	0	0	0	0
K02217	ftnA, ftn; ferritin [EC:1.16.3.2]	0	0	0	0	0	0	0	0	0	0	0	0	0	0	0	0	0	0	0	1	0	0	0	0	1	0	0	0	0	0	0	0	0	0	0	0	0	0	0	0	0	0	0	0	0	0	0	0
K02218	CSNK1, CKI; casein kinase 1 [EC:2.7.11.1]	0	0	0	0	0	0	0	0	0	0	0	0	0	0	0	0	0	0	0	0	0	0	0	0	0	0	0	0	0	0	0	0	0	0	0	0	0	0	0	0	0	0	0	0	0	0	0	0
K02219	CKS1; cyclin-dependent kinase regulatory subunit CKS1	0	0	0	0	0	0	0	0	0	0	0	0	0	0	0	0	0	0	0	0	0	0	0	0	0	0	0	0	0	0	0	0	0	0	0	0	0	0	0	0	0	0	0	0	0	0	0	0
K02220	CLB1; G2/mitotic-specific cyclin 1	0	0	0	0	0	0	0	0	0	0	0	0	0	0	0	0	0	0	0	0	0	0	0	0	0	0	0	0	0	0	0	0	0	0	0	0	0	0	0	0	0	0	0	0	0	0	0	0
K02221	yggT; YggT family protein	1	0	1	1	1	1	1	1	1	1	1	1	1	1	1	1	1	1	1	1	1	1	1	1	1	1	1	1	1	1	1	1	1	1	1	2	1	1	0	2	1	1	1	1	1	0	1	1
K02222	SFRP5; secreted frizzled-related protein 5	0	0	0	0	0	0	0	0	0	0	0	0	0	0	0	0	0	0	0	0	0	0	0	0	0	0	0	0	0	0	0	0	0	0	0	0	0	0	0	0	0	0	0	0	0	0	0	0
K02223	CLOCK, KAT13D; circadian locomoter output cycles kaput protein [EC:2.3.1.48]	0	0	0	0	0	0	0	0	0	0	0	0	0	0	0	0	0	0	0	0	0	0	0	0	0	0	0	0	0	0	0	0	0	0	0	0	0	0	0	0	0	0	0	0	0	0	0	0
K02224	cobB-cbiA; cobyrinic acid a,c-diamide synthase [EC:6.3.5.9 6.3.5.11]	0	0	1	1	0	1	1	1	1	1	0	1	0	0	0	1	1	1	1	1	0	0	0	0	1	1	1	1	1	1	1	1	0	0	0	1	1	1	1	0	1	0	1	1	2	1	1	0
K02225	cobC1, cobC; cobalamin biosynthetic protein CobC	0	0	0	0	0	0	0	0	0	0	0	0	0	0	0	0	0	0	0	0	0	0	0	0	0	0	0	0	0	0	0	0	0	0	0	0	0	0	0	0	0	0	0	0	0	0	0	0
K02226	cobC, phpB; alpha-ribazole phosphatase [EC:3.1.3.73]	0	0	0	0	0	0	0	1	0	0	0	0	0	0	0	0	0	0	0	0	0	0	0	0	0	0	0	0	0	0	1	0	0	0	0	0	0	0	0	0	0	0	0	0	0	0	0	0
K02227	cbiB, cobD; adenosylcobinamide-phosphate synthase [EC:6.3.1.10]	0	0	1	1	1	1	1	1	2	1	0	0	0	0	0	1	1	1	1	1	0	0	0	0	1	1	1	1	1	1	1	1	0	0	0	1	1	1	1	0	1	2	0	1	0	2	1	0
K02228	cobF; precorrin-6A synthase [EC:2.1.1.152]	0	0	1	0	0	0	1	1	1	0	0	1	0	0	0	1	0	0	1	1	0	0	0	0	1	1	1	1	1	0	1	1	0	0	0	0	1	0	0	0	1	0	0	1	1	0	0	0
K02229	cobG; precorrin-3B synthase [EC:1.14.13.83]	0	0	1	1	0	0	1	1	1	1	0	1	0	0	0	1	1	1	1	1	0	0	0	0	1	1	1	1	1	0	1	1	0	0	0	1	1	0	1	0	1	0	1	0	1	0	0	0
K02230	cobN; cobaltochelatase CobN [EC:6.6.1.2]	0	0	1	1	0	0	1	1	1	0	0	1	0	0	0	1	0	1	1	1	0	0	0	0	1	1	1	1	1	0	1	1	0	0	0	1	1	0	0	0	1	0	0	0	1	0	0	0
K02231	cobP, cobU; adenosylcobinamide kinase / adenosylcobinamide-phosphate guanylyltransferase [EC:2.7.1.156 2.7.7.62]	1	0	1	1	1	2	1	1	1	1	0	0	1	0	0	1	1	1	0	1	0	1	1	0	1	1	1	1	1	2	1	1	1	0	0	1	1	1	1	1	1	1	0	0	0	1	1	1
K02232	cobQ, cbiP; adenosylcobyric acid synthase [EC:6.3.5.10]	0	0	1	1	0	1	1	2	1	1	0	1	0	0	0	1	1	1	1	1	0	1	0	0	1	1	1	1	1	1	1	1	1	0	0	1	1	1	2	0	1	1	0	1	2	1	2	1
K02233	E2.7.8.26, cobS, cobV; adenosylcobinamide-GDP ribazoletransferase [EC:2.7.8.26]	1	0	1	1	1	1	1	1	2	1	0	1	1	0	0	1	1	1	0	1	0	1	1	0	1	1	1	1	1	1	1	1	1	0	0	0	1	1	1	1	1	1	0	0	0	1	1	1
K02234	cobW; cobalamin biosynthesis protein CobW	0	0	0	0	0	0	0	0	0	1	0	0	0	0	0	0	0	0	0	1	1	0	0	1	0	0	0	0	0	1	0	0	0	0	0	0	0	0	0	0	0	0	1	0	0	0	0	0
K02235	FZD2; frizzled 2	0	0	0	0	0	0	0	0	0	0	0	0	0	0	0	0	0	0	0	0	0	0	0	0	0	0	0	0	0	0	0	0	0	0	0	0	0	0	0	0	0	0	0	0	0	0	0	0
K02236	comC; leader peptidase (prepilin peptidase) / N-methyltransferase [EC:3.4.23.43 2.1.1.-]	0	0	0	0	0	0	0	0	0	0	0	0	0	0	0	0	0	0	0	0	0	0	0	0	0	0	0	0	0	0	0	0	0	0	0	0	0	0	0	0	0	0	0	0	0	0	0	0
K02237	comEA; competence protein ComEA	1	2	1	1	1	1	1	1	1	1	1	1	1	1	1	1	1	1	1	1	1	1	1	1	1	1	1	1	1	1	1	1	2	1	1	1	1	1	1	1	1	1	0	1	0	0	1	1
K02238	comEC; competence protein ComEC	2	2	1	1	2	1	1	1	1	1	1	1	2	1	1	2	1	1	3	1	1	1	1	1	1	1	1	2	2	1	1	1	1	1	1	1	1	2	1	2	2	2	0	1	1	0	1	1
K02239	comER; competence protein ComER	0	0	0	0	0	0	0	0	0	0	0	0	0	0	0	0	0	0	0	0	0	0	0	0	0	0	0	0	0	0	0	0	0	0	0	0	0	0	0	0	0	0	0	0	0	0	0	0
K02240	comFA; competence protein ComFA	0	0	0	0	0	0	0	0	0	0	0	0	0	0	0	0	0	0	0	0	0	0	0	0	0	0	0	0	0	0	0	0	0	0	0	0	0	0	0	0	0	0	0	0	0	0	0	0
[truncated: 18,008 more rows]
[truncated: 74 more columns]

## Sheet: Ca. D. ammon
Dataset S3 Full KO gene hit list table from Dermatophilaceae genomes analysed.
KEGG_ID	Candidatus Dermatophostum ammonifactor
K00001	2
K00002	0
K00003	1
K00004	0
K00005	0
K00006	0
K00007	0
K00008	1
K00009	0
K00010	5
K00011	0
K00012	1
K00013	1
K00014	1
K00015	0
K00016	0
K00018	0
K00019	0
K00020	0
K00021	0
K00022	0
K00023	0
K00024	1
K00025	0
K00026	0
K00027	2
K00028	0
K00029	0
K00030	0
K00031	1
K00032	0
K00033	1
K00034	0
K00035	0
K00036	2
K00037	0
K00038	0
K00039	0
K00040	0
K00041	0
K00042	0
K00043	0
K00044	0
K00045	0
K00046	0
K00048	0
K00049	0
K00050	0
K00051	0
K00052	1
K00053	1
K00054	0
K00055	0
K00057	1
K00058	2
K00059	5
K00060	1
K00061	0
K00062	0
K00063	0
K00064	0
K00065	0
K00066	0
K00067	0
K00068	0
K00069	0
K00070	0
K00071	0
K00072	0
K00073	0
K00074	1
K00075	2
K00076	0
K00077	0
K00078	2
K00079	0
K00081	0
K00082	2
K00083	0
K00084	0
K00085	0
K00086	0
K00087	0
K00088	4
K00089	0
K00090	0
K00091	0
K00093	0
K00094	0
K00095	0
K00096	0
K00097	0
K00098	0
K00099	1
K00100	0
K00101	0
K00102	0
K00103	0
K00104	2
K00105	0
K00106	0
K00107	0
K00108	1
K00109	0
K00111	1
K00112	0
K00113	0
K00114	0
K00115	0
K00116	0
K00117	0
K00118	0
K00121	0
K00122	0
K00123	1
K00124	1
K00125	0
K00126	1
K00127	1
K00128	4
K00129	0
K00130	2
K00131	1
K00132	0
K00133	2
K00134	1
K00135	3
K00137	0
K00138	0
K00139	0
K00140	1
K00141	0
K00142	0
K00143	0
K00145	1
K00146	0
K00147	1
K00148	0
K00149	0
K00150	0
K00151	0
K00152	0
K00153	1
K00154	0
K00156	0
K00157	0
K00158	0
K00161	1
K00162	1
K00163	2
K00164	1
K00166	0
K00167	0
K00169	0
K00170	0
K00171	0
K00172	0
K00174	1
K00175	1
K00176	0
K00177	0
K00179	0
K00180	0
K00181	0
K00182	0
K00183	0
K00184	0
K00185	0
K00186	0
K00187	0
K00188	0
K00189	0
K00192	0
K00193	0
K00194	0
K00195	0
K00196	0
K00197	0
K00198	0
K00200	0
K00201	0
K00202	0
K00203	0
K00204	0
K00205	0
K00207	0
K00208	1
K00209	0
K00210	0
K00211	0
K00212	0
K00213	0
K00214	0
K00215	1
K00216	0
K00217	0
K00218	0
K00219	1
K00220	0
K00221	0
K00222	0
K00223	0
K00225	0
K00226	1
K00227	0
K00228	0
K00230	0
K00231	0
K00232	0
K00234	0
K00235	0
K00236	0
K00237	0
K00239	1
K00240	1
K00241	1
K00242	0
K00243	0
K00244	1
K00245	0
K00246	0
K00247	0
K00248	5
K00249	5
K00251	0
K00252	1
K00253	0
K00254	0
K00255	0
K00256	0
K00257	1
K00259	1
K00260	0
K00261	1
K00262	1
K00263	0
K00264	0
K00265	1
K00266	1
K00270	0
K00271	0
K00272	0
K00273	0
K00274	0
K00275	0
K00276	0
K00277	0
K00278	1
K00279	0
K00280	0
K00281	1
K00282	0
K00283	0
K00284	0
K00285	1
K00286	1
K00287	2
K00288	0
K00289	0
K00290	2
K00293	0
K00294	1
K00295	0
K00296	0
K00297	2
K00298	0
K00299	0
K00301	0
K00302	0
K00303	0
K00304	0
K00305	0
K00306	0
K00307	0
K00308	0
K00310	0
K00311	0
K00312	0
K00313	1
K00314	1
K00315	0
K00316	0
K00317	1
K00318	1
K00319	0
K00320	0
K00322	0
K00323	0
K00324	1
K00325	1
K00326	0
K00327	0
K00329	0
K00330	2
K00331	2
K00332	2
K00333	2
K00334	1
K00335	1
K00336	1
K00337	2
K00338	2
K00339	1
K00340	2
K00341	2
K00342	2
K00343	2
K00344	4
K00346	0
K00347	0
K00348	0
K00349	0
K00350	0
K00351	0
K00354	0
K00355	0
K00356	0
K00357	0
K00360	0
K00362	0
K00363	0
K00364	0
K00365	0
K00366	0
K00367	0
K00368	1
K00370	1
K00371	1
K00372	0
K00373	1
K00374	1
K00375	1
K00376	0
K00380	0
K00381	0
K00382	3
K00383	0
K00384	1
K00385	0
K00387	0
K00389	0
K00390	0
K00392	0
K00394	0
K00395	0
K00399	0
K00400	0
K00401	0
K00402	0
K00404	0
K00405	0
K00406	0
K00407	0
K00408	0
K00410	0
K00411	0
K00412	0
K00413	0
K00414	0
K00415	0
K00416	0
K00417	0
K00418	0
K00419	0
K00420	0
K00422	0
K00423	0
K00425	1
K00426	1
K00427	0
K00428	0
K00430	0
K00431	0
K00432	0
K00433	0
K00434	0
K00436	0
K00437	0
K00440	0
K00441	0
K00442	0
K00443	0
K00444	0
K00445	0
K00446	2
K00448	0
K00449	0
K00450	0
K00451	1
K00452	0
K00453	0
K00454	0
K00455	0
K00456	0
K00457	1
K00458	0
K00459	2
K00460	0
K00461	0
K00462	0
K00463	0
K00464	0
K00466	1
K00467	0
K00469	0
K00471	0
K00472	1
K00473	0
K00474	0
K00475	0
K00476	0
K00477	0
K00478	0
K00479	0
K00480	0
K00481	0
K00483	0
K00484	0
K00485	1
K00486	0
K00487	0
K00488	0
K00489	0
K00490	0
K00491	0
K00493	0
K00494	0
K00496	0
K00497	0
K00498	0
K00499	0
K00500	1
K00501	0
K00502	0
K00503	0
K00504	0
K00505	0
K00506	0
K00507	0
K00508	0
K00509	0
K00510	0
K00511	0
K00512	0
K00513	0
K00514	0
K00515	0
K00517	0
K00518	1
K00520	0
K00521	0
K00522	0
K00523	2
K00524	0
K00525	1
K00526	0
K00527	0
K00528	0
K00529	2
K00531	0
K00532	0
K00533	0
K00534	0
K00537	1
K00541	0
K00542	0
K00543	0
K00544	0
K00545	0
K00546	0
K00547	1
K00548	4
K00549	0
K00550	0
K00551	0
K00552	0
K00553	0
K00554	1
K00555	0
K00556	0
K00557	0
K00558	1
K00559	0
K00560	1
K00561	1
K00562	0
K00563	0
K00564	1
K00565	0
K00566	1
K00567	1
K00568	0
K00569	0
K00570	1
K00571	1
K00572	0
K00573	1
K00574	1
K00575	0
K00577	0
K00578	0
K00579	0
K00580	0
K00581	0
K00582	0
K00583	0
K00584	0
K00586	0
K00587	0
K00588	0
K00589	0
K00590	0
K00591	0
K00592	0
K00594	0
K00595	1
K00596	0
K00597	0
K00598	0
K00599	0
K00600	1
K00601	0
K00602	1
K00603	0
K00604	1
K00605	2
K00606	1
K00608	0
K00609	1
K00610	0
K00611	1
K00612	0
K00613	0
K00615	1
K00616	3
K00618	0
K00619	1
K00620	1
K00621	0
K00622	0
K00623	0
K00624	0
K00625	0
K00626	6
K00627	1
K00628	0
K00629	0
K00630	0
K00631	1
K00632	1
K00633	0
K00634	0
K00635	6
K00637	0
K00638	0
K00639	1
K00640	1
K00641	1
K00643	0
K00645	1
K00646	0
K00647	0
K00648	1
K00649	0
K00650	0
K00651	0
K00652	0
K00653	0
K00654	0
K00655	6
K00656	0
K00657	1
K00658	1
K00659	0
K00660	0
K00661	1
K00662	0
K00663	0
K00664	0
K00665	0
K00666	2
K00667	0
K00668	0
K00669	0
K00670	0
K00671	0
K00672	0
K00673	0
K00674	1
K00675	0
K00677	0
K00678	0
K00679	0
K00681	1
K00682	0
K00683	0
K00684	1
K00685	0
K00686	0
K00687	0
K00688	1
K00689	0
K00690	0
K00691	0
K00692	0
K00693	0
K00694	0
K00695	0
K00696	0
K00697	0
K00698	0
K00699	0
K00700	1
K00701	0
K00702	0
K00703	0
K00704	0
K00705	1
K00706	0
K00709	0
K00710	0
K00712	0
K00713	0
K00714	0
K00715	0
K00716	0
K00717	0
K00718	0
K00719	0
K00720	0
K00721	1
K00722	0
K00725	0
K00726	0
K00727	0
K00728	1
K00729	0
K00730	0
K00731	0
K00733	0
K00734	0
K00735	0
K00736	0
K00737	0
K00738	0
K00739	0
K00741	0
K00742	0
K00743	0
K00744	0
K00745	0
K00746	0
K00747	0
K00748	0
K00749	0
K00750	0
K00752	0
K00753	0
K00756	0
K00757	0
K00758	1
K00759	0
K00760	1
K00761	1
K00762	1
K00763	1
K00764	1
K00765	1
K00766	1
K00767	1
K00768	1
K00769	0
K00770	0
K00771	0
K00772	1
K00773	0
K00774	0
K00775	0
K00776	0
K00778	0
K00779	0
K00780	0
K00781	0
K00782	1
K00783	0
K00784	1
K00785	0
K00786	1
K00787	0
K00788	0
K00789	1
K00790	1
K00791	1
K00793	1
K00794	1
K00795	0
K00796	2
K00797	0
K00798	2
K00799	0
K00800	1
K00801	0
K00802	0
K00803	0
K00804	0
K00805	1
K00806	1
K00807	0
K00808	0
K00809	0
K00811	0
K00812	0
K00813	0
K00814	0
K00815	0
K00816	0
K00817	2
K00818	0
K00819	1
K00820	1
K00821	1
K00822	0
K00823	0
K00824	0
K00825	0
K00826	2
K00827	0
K00830	0
K00831	1
K00832	0
K00833	0
K00835	0
K00836	0
K00838	0
K00839	0
K00840	0
K00841	0
K00842	0
K00844	0
K00845	3
K00846	0
K00847	2
K00848	0
K00849	1
K00850	0
K00851	1
K00852	1
K00853	0
K00854	1
K00855	0
K00856	1
K00857	0
K00858	1
K00859	1
K00860	0
K00861	0
K00862	0
K00863	0
K00864	1
K00865	1
K00866	0
K00867	1
K00868	1
K00869	0
K00870	2
K00871	0
K00872	1
K00873	1
K00874	0
K00875	0
K00876	0
K00877	0
K00878	0
K00879	0
K00880	0
K00881	0
K00882	1
K00883	0
K00884	0
K00885	0
K00886	1
K00887	0
K00888	0
K00889	0
K00891	1
K00892	0
K00893	0
K00894	0
K00895	1
K00897	0
K00898	0
K00899	0
K00900	0
K00901	0
K00902	0
K00903	0
K00904	0
K00905	0
K00906	0
K00907	0
K00909	0
K00910	0
K00911	0
K00912	0
K00913	0
K00914	0
K00915	0
K00916	0
K00917	1
K00918	0
K00919	1
K00920	0
K00921	0
K00922	0
K00923	0
K00924	0
K00925	1
K00926	1
K00927	1
K00928	1
K00929	0
K00930	1
K00931	1
K00932	0
K00933	0
K00934	0
K00936	1
K00937	1
K00938	0
K00939	1
K00940	1
K00941	0
K00942	1
K00943	1
K00944	0
K00945	1
K00946	1
K00947	0
K00948	1
K00949	0
K00950	0
K00951	1
K00952	0
K00953	0
K00954	1
K00955	0
K00956	0
K00957	0
K00958	0
K00960	0
K00962	1
K00963	1
K00965	1
K00966	0
K00967	0
K00968	0
K00969	1
K00970	1
K00971	1
K00972	0
K00973	0
K00974	0
K00975	1
K00976	0
K00977	0
K00978	0
K00979	0
K00980	0
K00981	1
K00982	1
K00983	0
K00984	0
K00986	0
K00987	0
K00988	0
K00989	1
K00990	1
K00991	1
K00992	0
K00993	0
K00994	0
K00995	2
K00996	0
K00997	1
K00998	0
K00999	0
K01000	1
K01001	0
K01002	0
K01003	2
K01004	0
K01006	1
K01007	1
K01008	0
K01011	0
K01012	0
K01014	0
K01015	0
K01016	0
K01017	0
K01019	0
K01020	0
K01021	0
K01022	0
K01023	0
K01024	0
K01025	0
K01026	0
K01027	0
K01028	1
K01029	1
K01031	0
K01032	0
K01034	0
K01035	0
K01039	0
K01040	0
K01042	0
K01044	0
K01045	0
K01046	1
K01047	0
K01048	2
K01049	0
K01050	0
K01051	0
K01052	0
K01053	0
K01054	0
K01055	0
K01056	1
K01057	1
K01058	0
K01059	0
K01060	0
K01061	1
K01062	0
K01063	0
K01064	0
K01065	0
K01066	1
K01067	1
K01068	0
K01069	4
K01070	0
K01071	0
K01073	0
K01074	0
K01075	0
K01077	0
K01078	0
K01079	0
K01080	0
K01081	0
K01082	0
K01083	0
K01084	0
K01085	0
K01086	0
K01087	0
K01089	0
K01090	0
K01091	0
K01092	2
K01093	0
K01094	0
K01095	0
K01096	0
K01097	0
K01098	0
K01099	0
K01100	0
K01101	0
K01102	0
K01103	0
K01104	4
K01106	0
K01107	0
K01108	0
K01109	0
K01110	0
K01111	0
K01112	0
K01113	0
K01114	1
K01115	0
K01116	0
K01117	0
K01118	0
K01119	0
K01120	0
K01121	0
K01122	0
K01123	0
K01124	0
K01125	0
K01126	3
K01127	0
K01128	0
K01129	1
K01130	0
K01131	0
K01132	0
K01133	0
K01134	0
K01135	0
K01136	0
K01137	0
K01138	1
K01139	0
K01141	0
K01142	2
K01143	0
K01144	0
K01146	0
K01147	0
K01148	0
K01150	0
K01151	1
K01152	0
K01153	5
K01154	4
K01155	1
K01156	0
K01158	0
K01159	1
K01160	0
K01161	0
K01163	0
K01164	0
K01165	0
K01166	0
K01167	0
K01168	0
K01169	0
K01170	0
K01171	0
K01172	0
K01173	0
K01174	0
K01175	0
K01176	0
K01177	0
K01178	0
K01179	0
K01180	0
K01181	0
K01182	0
K01183	0
K01184	0
K01185	0
K01186	0
K01187	2
K01188	0
K01189	0
K01190	1
K01191	0
K01192	0
K01193	0
K01194	0
K01195	0
K01196	0
K01197	0
K01198	0
K01199	0
K01200	0
K01201	0
K01202	0
K01203	0
K01204	0
K01205	0
K01206	0
K01207	1
K01208	0
K01209	0
K01210	0
K01212	0
K01213	0
K01214	2
K01215	0
K01216	0
K01217	0
K01218	0
K01219	0
K01220	0
K01222	0
K01223	0
K01224	0
K01225	0
K01226	0
K01227	0
K01228	0
K01229	0
K01230	0
K01231	0
K01232	0
K01233	1
K01235	0
K01236	0
K01237	0
K01238	0
K01239	0
K01240	0
K01241	0
K01242	0
K01243	0
K01244	0
K01245	0
K01246	1
K01247	0
K01250	1
K01251	2
K01252	0
K01253	0
K01254	0
K01255	3
K01256	2
K01257	0
K01258	0
K01259	0
K01260	0
K01261	0
K01262	1
K01263	0
K01264	0
K01265	2
K01266	0
K01267	0
K01268	0
K01269	1
K01270	0
K01271	0
K01273	1
K01274	0
K01275	0
K01276	0
K01277	0
K01278	0
K01279	0
K01280	0
K01281	0
K01282	0
K01283	0
K01284	0
K01285	0
K01286	1
K01288	0
K01290	0
K01291	0
K01292	0
K01293	0
K01294	0
K01295	0
K01296	0
K01297	0
K01298	0
K01299	0
K01300	0
K01301	0
K01302	0
K01303	0
K01304	0
K01305	0
K01306	0
K01307	0
K01308	0
K01310	0
K01311	0
K01312	0
K01313	0
K01314	0
K01315	0
K01316	0
K01317	0
K01318	0
K01319	0
K01320	0
K01321	0
K01322	0
K01323	0
K01324	0
K01325	0
K01326	0
K01327	0
K01328	0
K01329	0
K01330	0
K01331	0
K01332	0
K01333	0
K01334	0
K01335	0
K01336	0
K01337	0
K01338	0
K01339	0
K01340	0
K01341	0
K01342	0
K01343	0
K01344	0
K01345	0
K01346	0
K01347	0
K01348	0
K01349	0
K01350	0
K01351	0
K01352	0
K01353	0
K01354	1
K01355	0
K01356	1
K01357	0
K01358	2
K01359	0
K01360	0
K01361	0
K01362	0
K01363	0
K01364	0
K01365	0
K01366	0
K01367	0
K01368	0
K01369	0
K01370	0
K01371	0
K01372	0
K01373	0
K01374	0
K01375	0
K01376	0
K01377	0
K01378	0
K01379	0
K01380	0
K01381	0
K01382	0
K01383	0
K01384	0
K01385	0
K01386	0
K01387	0
K01388	0
K01389	0
K01390	0
K01392	0
K01393	0
K01394	0
K01395	0
K01396	0
K01397	0
K01398	0
K01399	0
K01400	0
K01401	0
K01402	0
K01403	0
K01404	0
K01405	0
K01406	0
K01407	0
K01408	0
K01409	1
K01410	0
K01411	0
K01412	0
K01413	0
K01414	0
K01415	0
K01416	0
K01417	0
K01419	0
K01420	0
K01421	0
K01422	0
K01424	2
K01425	1
K01426	0
K01427	0
K01428	2
K01429	0
K01430	0
K01431	0
K01432	0
K01433	0
K01434	1
K01435	0
K01436	2
K01437	0
K01438	3
K01439	1
K01440	0
K01441	0
K01442	0
K01443	1
K01444	0
K01446	1
K01447	0
K01448	0
K01449	0
K01450	0
K01451	0
K01452	0
K01453	1
K01455	1
K01456	0
K01457	0
K01458	0
K01459	0
K01460	0
K01461	0
K01462	1
K01464	0
K01465	1
K01466	0
K01467	0
K01468	1
K01469	0
K01470	0
K01471	0
K01473	0
K01474	0
K01476	1
K01477	0
K01478	0
K01479	0
K01480	1
K01481	0
K01482	1
K01483	0
K01484	0
K01485	0
K01486	0
K01487	0
K01488	2
K01489	1
K01490	0
K01491	1
K01492	0
K01493	0
K01494	1
K01495	1
K01496	1
K01497	0
K01498	0
K01499	0
K01501	1
K01502	0
K01505	1
K01507	1
K01509	0
K01510	0
K01511	0
K01512	1
K01513	0
K01514	0
K01515	1
K01517	0
K01518	0
K01519	0
K01520	1
K01521	0
K01522	0
K01523	1
K01524	1
K01525	0
K01526	0
K01527	0
K01528	0
K01530	0
K01531	0
K01533	0
K01534	0
K01535	0
K01536	0
K01537	0
K01538	0
K01539	0
K01540	0
K01541	1
K01542	0
K01543	0
K01544	0
K01545	0
K01546	1
K01547	1
K01548	1
K01549	0
K01551	3
K01555	1
K01556	0
K01557	0
K01558	0
K01560	0
K01561	0
K01562	0
K01563	0
K01565	0
K01567	0
K01568	0
K01569	0
K01571	0
K01572	0
K01573	0
K01574	0
K01575	0
K01576	0
K01577	0
K01578	0
K01579	0
K01580	0
K01581	0
K01582	0
K01583	0
K01584	1
K01585	1
K01586	1
K01587	0
K01588	1
K01589	1
K01590	0
K01591	1
K01592	0
K01593	0
K01594	0
K01595	0
K01596	1
K01597	0
K01598	0
K01599	0
K01601	0
K01602	0
K01607	1
K01608	0
K01609	1
K01610	0
K01611	0
K01612	0
K01613	1
K01615	0
K01616	0
K01617	2
K01619	1
K01620	1
K01621	0
K01622	0
K01623	1
K01624	2
K01625	0
K01626	1
K01627	0
K01628	2
K01629	0
K01630	0
K01631	0
K01633	0
K01634	2
K01635	0
K01637	0
K01638	0
K01639	0
K01640	1
K01641	0
K01643	0
K01644	1
K01645	0
K01646	0
K01647	2
K01648	0
K01649	1
K01652	3
K01653	1
K01654	0
K01655	0
K01656	0
K01657	1
K01658	0
K01659	0
K01661	1
K01662	1
K01663	0
K01664	1
K01665	1
K01666	2
K01667	1
K01668	0
K01669	0
K01670	1
K01671	0
K01672	0
K01673	1
K01674	0
K01676	1
K01677	0
K01678	0
K01679	1
K01681	2
K01682	0
K01683	0
K01684	0
K01685	0
K01686	0
K01687	1
K01689	1
K01690	0
K01691	0
K01692	5
K01693	1
K01694	0
K01695	1
K01696	1
K01697	1
K01698	1
K01699	0
K01702	0
K01703	1
K01704	1
K01705	0
K01706	0
K01707	0
K01708	0
K01709	0
K01710	0
K01711	2
K01712	1
K01713	0
K01714	2
K01715	1
K01716	0
K01719	1
K01720	0
K01721	0
K01723	0
K01724	1
K01725	1
K01727	0
K01728	0
K01729	0
K01730	0
K01731	0
K01732	0
K01733	1
K01734	0
K01735	1
K01736	1
K01737	1
K01738	2
K01739	2
K01740	1
K01741	0
K01744	1
K01745	1
K01746	0
K01749	1
K01750	1
K01751	1
K01752	0
K01753	0
K01754	1
K01755	1
K01756	1
K01757	1
K01758	0
K01759	0
K01760	0
K01761	2
K01762	0
K01763	0
K01764	0
K01766	0
K01768	1
K01769	0
K01770	1
K01771	0
K01772	1
K01773	0
K01775	2
K01776	1
K01777	2
K01778	1
K01779	1
K01781	0
K01782	2
K01783	1
K01784	4
K01785	1
K01786	0
K01787	0
K01788	1
K01790	0
K01791	0
K01792	0
K01793	0
K01794	0
K01795	0
K01796	1
K01799	0
K01800	0
K01801	0
K01802	1
K01803	1
K01804	0
K01805	0
K01807	0
K01808	2
K01809	1
K01810	1
K01811	0
K01812	0
K01813	0
K01814	0
K01815	0
K01816	1
K01817	0
K01818	0
K01819	0
K01820	0
K01821	2
K01822	0
K01823	1
K01824	0
K01825	0
K01826	0
K01827	0
K01829	0
K01830	0
K01831	0
K01832	0
K01833	0
K01834	2
K01835	1
K01836	0
K01837	0
K01838	0
K01839	0
K01840	2
K01841	0
K01843	0
K01844	0
K01845	3
K01846	0
K01847	2
K01848	0
K01849	0
K01850	0
K01851	0
K01852	0
K01853	0
K01854	1
K01855	0
K01856	0
K01857	0
K01858	1
K01859	0
K01860	0
K01865	0
K01866	1
K01867	1
K01868	1
K01869	1
K01870	1
K01872	1
K01873	1
K01874	1
K01875	1
K01876	2
K01878	0
K01879	0
K01880	1
K01881	1
K01883	1
K01884	0
K01885	1
K01886	0
K01887	1
K01889	1
K01890	1
K01892	1
K01893	0
K01894	0
K01895	5
K01896	0
K01897	3
K01899	0
K01900	0
K01902	1
K01903	1
K01904	0
K01905	0
K01906	0
K01907	1
K01908	1
K01909	0
K01910	0
K01911	1
K01912	0
K01914	0
K01915	3
K01916	0
K01917	0
K01918	1
K01919	0
K01920	0
K01921	1
K01922	0
K01923	1
K01924	1
K01925	1
K01926	1
K01928	1
K01929	1
K01930	0
K01931	0
K01933	1
K01934	1
K01935	0
K01937	1
K01938	1
K01939	1
K01940	1
K01941	1
K01942	0
K01945	1
K01946	0
K01947	0
K01948	0
K01950	1
K01951	2
K01952	1
K01953	2
K01954	0
K01955	1
K01956	1
K01958	1
K01959	0
K01960	0
K01961	0
K01962	0
K01963	0
K01964	0
K01965	0
K01966	2
K01968	0
K01969	0
K01971	2
K01972	1
K01973	0
K01974	0
K01975	1
K01988	0
K01989	0
K01990	7
K01991	0
K01992	6
K01993	0
K01994	0
K01995	2
K01996	2
K01997	2
K01998	2
K01999	2
K02000	1
K02001	1
K02002	1
K02003	2
K02004	2
K02005	0
K02006	1
K02007	1
K02008	1
K02009	0
K02010	1
K02011	1
K02012	1
K02013	1
K02014	0
K02015	0
K02016	0
K02017	1
K02018	1
K02019	0
K02020	1
K02021	0
K02022	0
K02024	0
K02025	3
K02026	3
K02027	3
K02028	4
K02029	3
K02030	4
K02031	1
K02032	1
K02033	2
K02034	2
K02035	3
K02036	0
K02037	0
K02038	0
K02039	0
K02040	0
K02041	0
K02042	0
K02043	0
K02044	0
K02045	0
K02046	0
K02047	0
K02048	0
K02049	1
K02050	1
K02051	0
K02052	1
K02053	1
K02054	1
K02055	1
K02056	2
K02057	3
K02058	1
K02062	0
K02063	0
K02064	0
K02065	0
K02066	0
K02067	0
K02068	0
K02069	1
K02071	0
K02072	0
K02073	0
K02074	0
K02075	0
K02076	0
K02077	0
K02078	1
K02079	0
K02080	0
K02081	1
K02082	0
K02083	0
K02084	0
K02085	0
K02086	0
K02087	0
K02088	0
K02089	0
K02090	0
K02091	0
K02092	0
K02093	0
K02094	0
K02095	0
K02096	0
K02097	0
K02098	0
K02099	0
K02100	0
K02101	0
K02103	0
K02104	0
K02105	0
K02106	0
K02107	0
K02108	1
K02109	1
K02110	1
K02111	1
K02112	1
K02113	1
K02114	1
K02115	1
K02116	0
K02117	0
K02118	0
K02119	0
K02120	0
K02121	0
K02122	0
K02123	0
K02124	0
K02125	0
K02126	0
K02127	0
K02128	0
K02129	0
K02130	0
K02131	0
K02132	0
K02133	0
K02134	0
K02135	0
K02136	0
K02137	0
K02138	0
K02139	0
K02140	0
K02141	0
K02142	0
K02143	0
K02144	0
K02145	0
K02146	0
K02147	0
K02148	0
K02149	0
K02150	0
K02151	0
K02152	0
K02153	0
K02154	0
K02155	0
K02156	0
K02157	0
K02158	0
K02159	0
K02160	0
K02161	0
K02162	0
K02163	0
K02164	0
K02165	0
K02166	0
K02167	2
K02168	1
K02169	0
K02170	0
K02171	0
K02172	0
K02173	0
K02174	0
K02175	0
K02176	0
K02177	0
K02178	0
K02179	0
K02180	0
K02181	0
K02182	0
K02183	0
K02184	0
K02185	0
K02186	0
K02187	0
K02188	0
K02189	0
K02190	0
K02191	0
K02192	0
K02193	0
K02194	0
K02195	0
K02196	0
K02197	0
K02198	0
K02199	0
K02200	0
K02201	0
K02202	0
K02203	0
K02204	0
K02205	0
K02206	0
K02207	0
K02208	0
K02209	0
K02210	0
K02211	0
K02212	0
K02213	0
K02214	0
K02215	0
K02216	0
K02217	0
K02218	0
K02219	0
K02220	0
K02221	1
K02222	0
K02223	0
K02224	1
K02225	0
K02226	0
K02227	1
K02228	1
K02229	1
K02230	1
K02231	1
K02232	1
K02233	1
K02234	0
K02235	0
K02236	0
K02237	1
K02238	1
K02239	0
K02240	0
[truncated: 18,008 more rows]
