# Supplementary material for: Candidatus Dermatophostum as a novel genus of polyphosphate-accumulating organisms for high-strength wastewater treatment
Source: ISME J. 2026 Feb 21;20(1):wrag032. doi: 10.1093/ismejo/wrag032 (PMC12978653; doi:10.1093/ismejo/wrag032)
Supplement: supplementary_files_wrag032 [file supplementary_files_wrag032.zip › Supplementary_Dataset_S4_wrag032.xlsx]

## Sheet: ANI
Dataset S4 The pairwise genome similarity of Dermatophilaceae MAGs based on pyani
			Unclassified			Allobranchiibius		Arsenicicoccus			Austwickia										JADJTI01	Barrientosiimonas	Branchiibius		Demetria	Dermacoccus		Dermatophilus		F2B08				Flexivirga				Ca.Lutibacillus					Ca.Phosphoribacter
	Genera	Genomes/MAGs	s299_Hjor_b94	EBPR_bin.55	EBPR_bin.198	Allobranchiibius sp017565405	Allobranchiibius huperziae	Arsenicicoccus bolidensis	Arsenicicoccus sp001189535	Arsenicicoccus sp009707125	EBPR_bin.49	Austwickia sp016699675	EBPR_bin.185	SRR14932513_bin.56	EBPR_bin.3	Austwickia chelonae	Austwickia chelonae_A	EBPR_bin.128	EBPR_bin.331	EBPR_bin.76	JADJTI01 sp016711265	Barrientosiimonas humi	Branchiibius hedensis	Branchiibius sp001594145	Demetria terragena	Dermacoccus abyssi	Dermacoccus nishinomiyaensis	Dermatophilus congolensis	Dermatophilus congolensis_A	F2B08 sp012729695	F2B08 sp012518475	F2B08 sp009184895	F2B08 sp012838445	Flexivirga endophytica	Flexivirga caeni	Flexivirga oryzae	Flexivirga aerilata	Lbs_Ribe_b65	EBPR_bin.242	EBPR_bin.319	EBPR_bin.18	EBPR_bin.37	Pbr2_Ribe_b001	Pbr1_Bjer_b93	SRR14932643_bin.60	GCA-2748155 sp002748155	Pbr1_AalW_b524	SRR14932545_bin.62	Pbr4_Hjor_b088
	Unclassified	s299_Hjor_b94	1	0.737911	0.740318	0.737376	0.739697	0.740325	0.744246	0.741512	0.73455	0.739463	0.738151	0.738644	0.736643	0.729592	0.728425	0.731679	0.733917	0.733684	0.735125	0.74167	0.735207	0.733874	0.724683	0.73739	0.741195	0.720121	0.720791	0.75152	0.751991	0.748905	0.751713	0.73483	0.735125	0.736094	0.739091	0.752597	0.749677	0.733557	0.738224	0.740519	0.744153	0.744956	0.747458	0.740046	0.743119	0.74198	0.744371
		EBPR_bin.55	0.735094	1	0.834999	0.734883	0.738206	0.742663	0.74437	0.741046	0.742711	0.743887	0.745324	0.74587	0.744651	0.729741	0.728749	0.735224	0.736865	0.735158	0.731861	0.741232	0.728932	0.734175	0.721629	0.74147	0.739251	0.710851	0.709368	0.740267	0.740073	0.732572	0.73867	0.735035	0.731901	0.733085	0.738566	0.73971	0.741603	0.734465	0.737589	0.734292	0.735508	0.734549	0.739282	0.729645	0.734538	0.73501	0.735485
		EBPR_bin.198	0.73588	0.832292	1	0.734	0.736084	0.740659	0.744115	0.739767	0.737974	0.744234	0.743317	0.745317	0.740928	0.730649	0.728617	0.730747	0.734741	0.734017	0.733294	0.737554	0.728477	0.729286	0.720991	0.738936	0.735761	0.713717	0.714392	0.741281	0.739244	0.732492	0.736333	0.7332	0.731588	0.730638	0.736308	0.736929	0.738761	0.731255	0.73332	0.735745	0.735319	0.735141	0.738709	0.73029	0.735975	0.736596	0.737233
	Allobranchiibius	Allobranchiibius sp017565405	0.736475	0.737865	0.739038	1	0.877134	0.745002	0.747974	0.742625	0.736125	0.743296	0.74029	0.743454	0.740809	0.728259	0.726806	0.732119	0.735912	0.736751	0.736262	0.760425	0.747766	0.747674	0.733349	0.741438	0.748075	0.718215	0.71942	0.742294	0.741593	0.736424	0.741326	0.752931	0.751484	0.754609	0.762213	0.740498	0.73706	0.73172	0.734111	0.737483	0.742478	0.742251	0.741839	0.731845	0.739846	0.738999	0.741104
		Allobranchiibius huperziae	0.737889	0.738074	0.739554	0.877202	1	0.746909	0.748087	0.743598	0.73762	0.743246	0.74183	0.743746	0.740882	0.727497	0.728078	0.732101	0.735596	0.736131	0.737131	0.760849	0.748819	0.749909	0.732848	0.743241	0.749077	0.718753	0.718564	0.743797	0.74172	0.737839	0.741001	0.752833	0.752788	0.754961	0.763157	0.741461	0.73961	0.732004	0.734268	0.737797	0.73995	0.741601	0.743016	0.734109	0.73984	0.741171	0.74
	Arsenicicoccus	Arsenicicoccus bolidensis	0.742332	0.747598	0.744275	0.744334	0.748134	1	0.822065	0.889745	0.744312	0.750566	0.749574	0.749901	0.748419	0.735528	0.733045	0.737973	0.741534	0.740127	0.742777	0.752196	0.739459	0.742232	0.727984	0.749237	0.749702	0.723412	0.723787	0.747327	0.747281	0.743213	0.747113	0.742715	0.74197	0.74209	0.746868	0.746706	0.745623	0.735797	0.74192	0.743947	0.748255	0.746083	0.747129	0.739084	0.745198	0.744926	0.744728
		Arsenicicoccus sp001189535	0.741904	0.747267	0.74478	0.745885	0.748183	0.821305	1	0.828858	0.745109	0.753199	0.750268	0.750483	0.74839	0.735864	0.732941	0.736868	0.741552	0.738259	0.740687	0.751043	0.740119	0.744917	0.730507	0.745966	0.747076	0.722731	0.722717	0.748626	0.746314	0.743641	0.747795	0.742873	0.742308	0.742919	0.747164	0.745894	0.745429	0.737903	0.742206	0.745935	0.748262	0.747917	0.749481	0.737999	0.74646	0.744356	0.745757
		Arsenicicoccus sp009707125	0.741242	0.746341	0.744738	0.743876	0.746811	0.889039	0.828376	1	0.743752	0.749893	0.749173	0.750371	0.748314	0.73475	0.733796	0.736382	0.739269	0.735857	0.739445	0.751458	0.740805	0.740299	0.729051	0.750624	0.749875	0.724639	0.724744	0.747884	0.743714	0.741816	0.744826	0.742382	0.740484	0.743326	0.745884	0.745131	0.74442	0.737607	0.743255	0.744086	0.746734	0.744729	0.748488	0.738218	0.744755	0.744233	0.742409
	Austwickia	EBPR_bin.49	0.728899	0.743549	0.738813	0.729687	0.733702	0.737095	0.738888	0.736944	1	0.79718	0.799856	0.798822	0.792715	0.742303	0.738201	0.73594	0.739061	0.73761	0.737222	0.734733	0.729159	0.730439	0.71523	0.731608	0.728957	0.709347	0.708944	0.73251	0.730021	0.728536	0.731792	0.728176	0.725434	0.727782	0.732601	0.733911	0.735002	0.727881	0.732428	0.736438	0.73298	0.731632	0.732573	0.727403	0.729976	0.73154	0.732117
		Austwickia sp016699675	0.737432	0.747702	0.746323	0.74185	0.742661	0.748663	0.750343	0.748529	0.798681	1	0.989127	0.994267	0.805057	0.751265	0.74707	0.738928	0.7432	0.743678	0.744171	0.746427	0.736767	0.736973	0.7278	0.744195	0.744786	0.725984	0.72414	0.742247	0.741471	0.738328	0.738397	0.737933	0.735801	0.73752	0.74101	0.743249	0.740035	0.737262	0.738996	0.74038	0.739908	0.741371	0.743373	0.73464	0.738757	0.740618	0.738904
		EBPR_bin.185	0.73476	0.748056	0.741863	0.737304	0.740868	0.744971	0.749052	0.745672	0.797887	0.99216	1	0.994556	0.803378	0.747896	0.743728	0.73857	0.742934	0.743675	0.741281	0.742796	0.735505	0.735698	0.724514	0.743504	0.740023	0.717836	0.715336	0.740238	0.74002	0.73549	0.736785	0.734638	0.734535	0.735668	0.737028	0.741058	0.739473	0.733681	0.739449	0.739964	0.737489	0.739304	0.740351	0.732385	0.737196	0.739044	0.735088
		SRR14932513_bin.56	0.735589	0.747461	0.743987	0.73956	0.740125	0.746413	0.7479	0.746295	0.798872	0.992492	0.99149	1	0.805262	0.749675	0.744756	0.737903	0.742522	0.743454	0.741029	0.744256	0.735904	0.735713	0.722686	0.742707	0.74069	0.719153	0.715946	0.740711	0.740429	0.737076	0.737724	0.73553	0.734279	0.734201	0.73811	0.739635	0.738811	0.735485	0.738894	0.740206	0.738428	0.74027	0.741629	0.733214	0.737607	0.74128	0.737884
		EBPR_bin.3	0.736748	0.747539	0.742933	0.739725	0.740994	0.748291	0.748938	0.746904	0.792615	0.804172	0.802785	0.805428	1	0.749556	0.743542	0.738277	0.744489	0.744331	0.741956	0.743793	0.738053	0.736577	0.723337	0.738534	0.741138	0.719294	0.720197	0.741298	0.740858	0.737916	0.738268	0.735084	0.736694	0.73417	0.738767	0.74183	0.740134	0.736216	0.738617	0.741839	0.739696	0.739078	0.743907	0.733154	0.737423	0.740758	0.73895
		Austwickia chelonae	0.728508	0.734497	0.733201	0.725815	0.728416	0.735755	0.736996	0.733444	0.744882	0.750618	0.749078	0.751587	0.750308	1	0.83915	0.728328	0.732638	0.732211	0.732109	0.730142	0.72813	0.726478	0.720215	0.728883	0.732221	0.724695	0.722643	0.730086	0.729316	0.727157	0.728742	0.726453	0.722709	0.72674	0.727085	0.73128	0.727852	0.726865	0.729862	0.729964	0.729656	0.730358	0.731912	0.722477	0.7268	0.727298	0.729413
		Austwickia chelonae_A	0.728672	0.731762	0.73312	0.725263	0.72762	0.733585	0.735438	0.731315	0.740723	0.747458	0.744495	0.747054	0.745869	0.839099	1	0.727814	0.730186	0.731169	0.731925	0.728477	0.726914	0.725083	0.718966	0.728446	0.732423	0.724288	0.721993	0.728843	0.727453	0.727377	0.72578	0.724282	0.722369	0.724209	0.72575	0.728297	0.726364	0.72426	0.727441	0.728368	0.72668	0.728537	0.730979	0.722412	0.724254	0.724726	0.726638
		EBPR_bin.128	0.725628	0.734844	0.730758	0.726501	0.729354	0.733861	0.734972	0.733204	0.735695	0.736619	0.738	0.73882	0.737016	0.727203	0.724683	1	0.764442	0.740885	0.739071	0.731071	0.726102	0.727847	0.716884	0.724905	0.724789	0.712948	0.70955	0.732548	0.730648	0.728504	0.732166	0.725602	0.724274	0.725859	0.729991	0.73164	0.733891	0.729818	0.732702	0.736322	0.732131	0.7313	0.735458	0.729545	0.731892	0.732038	0.734254
		EBPR_bin.331	0.730647	0.73656	0.732797	0.730276	0.734856	0.739183	0.744441	0.737264	0.738523	0.742099	0.741891	0.743692	0.743288	0.730457	0.73054	0.763762	1	0.744665	0.743409	0.735992	0.726085	0.732194	0.719668	0.728083	0.726432	0.711601	0.714411	0.735937	0.736068	0.732859	0.736656	0.731834	0.730236	0.730966	0.732341	0.739778	0.739383	0.733417	0.738292	0.7396	0.733425	0.736292	0.740001	0.732591	0.733639	0.737807	0.738562
		EBPR_bin.76	0.732709	0.73539	0.737485	0.732398	0.734892	0.737535	0.738952	0.73502	0.739948	0.742499	0.742289	0.744751	0.745142	0.728494	0.727935	0.741569	0.74671	1	0.994269	0.734613	0.730402	0.73238	0.717099	0.730528	0.729925	0.713905	0.711997	0.736654	0.733213	0.730616	0.732691	0.727418	0.727955	0.73143	0.733176	0.734709	0.73619	0.733123	0.736363	0.742304	0.733812	0.733932	0.735949	0.730302	0.73238	0.73456	0.735197
	JADJTI01	JADJTI01 sp016711265	0.734231	0.734975	0.737294	0.733129	0.737004	0.740894	0.740663	0.736672	0.739521	0.746115	0.743034	0.744503	0.745036	0.730491	0.730357	0.74139	0.747898	0.994609	1	0.736545	0.731772	0.735917	0.720803	0.731948	0.734578	0.721173	0.719147	0.736564	0.733292	0.732604	0.732439	0.728854	0.72913	0.733702	0.735677	0.73838	0.735664	0.73354	0.735738	0.738785	0.737859	0.73518	0.736138	0.731039	0.733896	0.734698	0.737694
	Barrientosiimonas	Barrientosiimonas humi	0.74258	0.743798	0.743991	0.758925	0.761274	0.75313	0.754869	0.751288	0.741262	0.747636	0.746132	0.747927	0.745473	0.730807	0.728651	0.735269	0.74055	0.738242	0.737102	1	0.750648	0.749936	0.751264	0.751051	0.755449	0.721851	0.719534	0.748794	0.748919	0.744425	0.74611	0.755024	0.754676	0.758545	0.766464	0.744981	0.743204	0.73468	0.741634	0.742973	0.74651	0.745194	0.748098	0.740225	0.744426	0.747588	0.744683
	Branchiibius	Branchiibius hedensis	0.733037	0.733875	0.731492	0.748561	0.748132	0.738176	0.739949	0.739747	0.732333	0.74058	0.739199	0.738369	0.734781	0.727483	0.726541	0.730436	0.733204	0.733116	0.732483	0.748935	1	0.857153	0.731539	0.740431	0.74484	0.72086	0.718658	0.736966	0.736032	0.732322	0.738358	0.744266	0.745566	0.747535	0.753363	0.733617	0.732767	0.731236	0.731594	0.734273	0.735602	0.736207	0.740029	0.732429	0.735601	0.73967	0.73785
		Branchiibius sp001594145	0.731319	0.734502	0.733972	0.74859	0.74927	0.738778	0.745322	0.739178	0.732036	0.739325	0.737702	0.738224	0.735546	0.726866	0.725024	0.733264	0.732754	0.732601	0.733691	0.750135	0.858433	1	0.732366	0.741473	0.744319	0.718919	0.720438	0.73732	0.737889	0.734077	0.737914	0.74679	0.745578	0.748107	0.752759	0.737363	0.734422	0.73059	0.733395	0.733601	0.737004	0.737761	0.740451	0.733252	0.73567	0.738179	0.737798
	Demetria	Demetria terragena	0.725187	0.725717	0.724309	0.731984	0.731826	0.729678	0.729966	0.726646	0.719397	0.727504	0.726327	0.726075	0.722754	0.717785	0.717424	0.721618	0.722519	0.719318	0.721826	0.7516	0.730279	0.731037	1	0.728078	0.733928	0.714958	0.717053	0.728331	0.728923	0.725854	0.726045	0.733457	0.730234	0.73211	0.73565	0.725923	0.722383	0.722387	0.723915	0.723269	0.726334	0.726891	0.727085	0.71949	0.725706	0.725823	0.727545
	Dermacoccus	Dermacoccus abyssi	0.73563	0.74235	0.740025	0.742068	0.744363	0.74593	0.74672	0.749635	0.733574	0.743627	0.741072	0.74164	0.734691	0.732009	0.72677	0.72773	0.728879	0.731211	0.730378	0.749073	0.739683	0.740247	0.727554	1	0.811643	0.72619	0.724122	0.745491	0.745054	0.738049	0.742485	0.743056	0.740752	0.741542	0.748081	0.738612	0.736351	0.728412	0.735539	0.731624	0.737705	0.737417	0.742311	0.731257	0.736737	0.737813	0.739301
		Dermacoccus nishinomiyaensis	0.736599	0.741796	0.740048	0.744133	0.746047	0.747117	0.748713	0.747406	0.734457	0.743904	0.742643	0.742259	0.738727	0.728405	0.727547	0.727711	0.728623	0.731347	0.731747	0.753307	0.742622	0.742065	0.732311	0.810446	1	0.724591	0.728895	0.747684	0.745361	0.740286	0.74335	0.744243	0.743654	0.744428	0.75103	0.739757	0.735809	0.731804	0.735679	0.733775	0.740455	0.738111	0.741423	0.729967	0.738173	0.738394	0.738543
	Dermatophilus	Dermatophilus congolensis	0.717754	0.714172	0.71961	0.714908	0.717148	0.720089	0.722774	0.718259	0.713239	0.723577	0.719904	0.72135	0.718156	0.722045	0.718367	0.714492	0.713538	0.713672	0.717146	0.717345	0.719656	0.713803	0.716667	0.721938	0.725538	1	0.94659	0.717836	0.715335	0.71459	0.715602	0.715483	0.718627	0.720991	0.71716	0.712721	0.710653	0.707261	0.712582	0.714883	0.716866	0.716927	0.715781	0.711565	0.713695	0.714473	0.713686
		Dermatophilus congolensis_A	0.717488	0.713745	0.719327	0.713258	0.716224	0.719147	0.721243	0.717456	0.710737	0.722189	0.717294	0.718605	0.717963	0.721773	0.718244	0.713883	0.71151	0.713195	0.717234	0.716268	0.719	0.712938	0.716553	0.721914	0.727911	0.946923	1	0.715092	0.715445	0.713904	0.714032	0.714762	0.717764	0.720668	0.715403	0.713476	0.710461	0.706282	0.712923	0.714454	0.716132	0.714318	0.714547	0.711315	0.712754	0.713648	0.712856
	F2B08	F2B08 sp012729695	0.751445	0.742011	0.743391	0.740396	0.744337	0.74614	0.746422	0.745593	0.737835	0.741984	0.741716	0.741611	0.738896	0.728381	0.726404	0.736697	0.736471	0.735017	0.73385	0.743899	0.734906	0.738092	0.726592	0.744877	0.747741	0.713011	0.711535	1	0.791147	0.785427	0.791575	0.738489	0.736609	0.735932	0.740856	0.747127	0.74824	0.736908	0.737831	0.740435	0.744103	0.746035	0.749017	0.736425	0.743615	0.744842	0.744332
		F2B08 sp012518475	0.749657	0.742028	0.741117	0.739406	0.740561	0.744467	0.744306	0.742916	0.732888	0.740272	0.739858	0.73926	0.738057	0.727693	0.724348	0.732884	0.735073	0.734355	0.729098	0.742347	0.73421	0.736205	0.726795	0.74226	0.745725	0.709981	0.712652	0.790167	1	0.782114	0.793571	0.735116	0.736788	0.738191	0.740782	0.746252	0.746985	0.736802	0.73894	0.737178	0.74112	0.743036	0.749855	0.735936	0.743088	0.742871	0.743014
		F2B08 sp009184895	0.747286	0.737771	0.740553	0.738794	0.742003	0.74312	0.745643	0.743677	0.732726	0.739411	0.739235	0.738683	0.737025	0.727295	0.728476	0.731824	0.736475	0.733398	0.73368	0.744158	0.732662	0.734757	0.728097	0.742279	0.747371	0.718794	0.718843	0.788792	0.78359	1	0.784712	0.739831	0.735407	0.737817	0.738349	0.749237	0.745138	0.736722	0.736744	0.738218	0.743343	0.744845	0.7463	0.737152	0.745337	0.742568	0.742041
		F2B08 sp012838445	0.751059	0.74188	0.740544	0.739353	0.740013	0.741429	0.745829	0.742025	0.735283	0.739427	0.74005	0.739238	0.736478	0.727071	0.724374	0.73429	0.735521	0.734137	0.732839	0.741945	0.734994	0.737041	0.725765	0.741363	0.742224	0.713764	0.712298	0.791773	0.794665	0.78402	1	0.737742	0.736004	0.737706	0.74141	0.747976	0.749284	0.737273	0.739438	0.74337	0.743358	0.747263	0.751395	0.737585	0.743864	0.744613	0.743714
	Flexivirga	Flexivirga endophytica	0.736148	0.737626	0.737086	0.753109	0.751644	0.740881	0.744246	0.742172	0.732819	0.739975	0.738625	0.738261	0.734076	0.72623	0.723126	0.72898	0.732841	0.731734	0.730275	0.754444	0.745792	0.747714	0.733276	0.74196	0.746607	0.719341	0.721279	0.739523	0.739549	0.736068	0.739276	1	0.796865	0.804356	0.78404	0.737585	0.735268	0.730507	0.735611	0.73463	0.738444	0.738821	0.740968	0.731776	0.737523	0.736204	0.737277
		Flexivirga caeni	0.736003	0.735641	0.735676	0.751855	0.75377	0.740924	0.743097	0.740803	0.732812	0.739511	0.73656	0.738931	0.734874	0.724182	0.722245	0.729881	0.733715	0.731269	0.732216	0.755574	0.743955	0.745956	0.7331	0.743061	0.746731	0.724994	0.724794	0.73955	0.737883	0.733241	0.737322	0.797057	1	0.809041	0.784861	0.737291	0.734923	0.729613	0.734511	0.734423	0.735337	0.736278	0.738193	0.733755	0.737723	0.738628	0.737576
		Flexivirga oryzae	0.737379	0.736453	0.737013	0.754061	0.756241	0.741533	0.746089	0.742844	0.733848	0.740011	0.739139	0.739374	0.735845	0.726458	0.723335	0.731707	0.735709	0.733944	0.733787	0.758411	0.749663	0.749923	0.734594	0.743378	0.748656	0.721514	0.722668	0.740169	0.742219	0.735166	0.740962	0.806094	0.810231	1	0.795062	0.738506	0.738017	0.731366	0.736216	0.736215	0.738656	0.739013	0.741264	0.734114	0.737921	0.737209	0.738527
		Flexivirga aerilata	0.740012	0.741921	0.74098	0.76056	0.762057	0.744896	0.749464	0.744515	0.737382	0.743387	0.743066	0.742992	0.739727	0.728053	0.724836	0.733648	0.734978	0.733901	0.733822	0.765405	0.751623	0.751262	0.735055	0.747773	0.749996	0.717671	0.718319	0.744475	0.742941	0.737854	0.743403	0.782659	0.781716	0.794039	1	0.739827	0.741518	0.736992	0.738604	0.740359	0.742837	0.741386	0.745081	0.7339	0.740779	0.741459	0.740974
	Ca.Lutibacillus	Lbs_Ribe_b65	0.751624	0.742622	0.742281	0.738851	0.743239	0.748037	0.750063	0.744649	0.73716	0.743259	0.7425	0.741121	0.742187	0.731019	0.728034	0.735767	0.740444	0.737264	0.739363	0.745129	0.73354	0.737295	0.725661	0.740732	0.743279	0.71923	0.720241	0.748998	0.749417	0.747465	0.748042	0.738082	0.735945	0.736742	0.742414	1	0.98588	0.73885	0.743393	0.744439	0.755393	0.759034	0.758847	0.743628	0.757816	0.772083	0.754895
		EBPR_bin.242	0.74273	0.739817	0.734836	0.732706	0.735285	0.739953	0.741435	0.73744	0.73438	0.734468	0.736281	0.73442	0.736007	0.722778	0.720763	0.731717	0.736483	0.730328	0.728698	0.739722	0.726171	0.729006	0.716809	0.731462	0.732547	0.702662	0.704726	0.742375	0.743495	0.738173	0.742029	0.731165	0.728921	0.729371	0.735197	0.985799	1	0.734583	0.737405	0.737236	0.747568	0.750256	0.7524	0.737028	0.749223	0.765528	0.747678
		EBPR_bin.319	0.729054	0.735084	0.729484	0.728018	0.727759	0.732819	0.732986	0.732962	0.727223	0.734748	0.735157	0.731892	0.729919	0.722584	0.720167	0.728159	0.732334	0.728012	0.727282	0.730742	0.726917	0.727886	0.716977	0.72692	0.725637	0.705449	0.702685	0.731965	0.73185	0.728714	0.735811	0.72792	0.725211	0.72802	0.73325	0.733942	0.735102	1	0.834384	0.752054	0.736358	0.737855	0.7391	0.736911	0.737118	0.738157	0.7373
		EBPR_bin.18	0.735641	0.737034	0.738252	0.730729	0.733613	0.739478	0.74012	0.739025	0.734532	0.736507	0.739268	0.738112	0.736975	0.726878	0.723938	0.732613	0.736892	0.735561	0.734187	0.735414	0.731217	0.732662	0.721886	0.732727	0.734382	0.706311	0.709356	0.737254	0.736496	0.732788	0.740476	0.732179	0.7292	0.731259	0.736741	0.741144	0.741118	0.837651	1	0.761655	0.740015	0.742937	0.74524	0.740036	0.740403	0.74157	0.740251
		EBPR_bin.37	0.73721	0.735178	0.737408	0.73569	0.737963	0.741865	0.74697	0.740914	0.738127	0.740197	0.740871	0.740778	0.740018	0.729626	0.725052	0.737301	0.740869	0.742522	0.737159	0.738679	0.733987	0.734027	0.72119	0.732044	0.733808	0.710304	0.712297	0.738711	0.737003	0.734699	0.741871	0.734579	0.731622	0.734401	0.738315	0.742324	0.743462	0.75408	0.759953	1	0.74144	0.744823	0.746793	0.737833	0.743115	0.744657	0.743772
	Ca.Phosphoribacter	Pbr2_Ribe_b001	0.744548	0.73934	0.739207	0.73976	0.743131	0.746969	0.749589	0.744959	0.737483	0.74138	0.739587	0.742145	0.738928	0.729505	0.726685	0.735812	0.734986	0.735605	0.737939	0.745312	0.736795	0.738745	0.726856	0.741122	0.744791	0.719403	0.720202	0.743982	0.744753	0.742626	0.74499	0.739511	0.734694	0.737875	0.742236	0.754202	0.755082	0.739968	0.743005	0.743912	1	0.817585	0.801159	0.757476	0.82169	0.808713	0.765983
		Pbr1_Bjer_b93	0.745272	0.738646	0.739135	0.739585	0.743791	0.745986	0.74864	0.744202	0.737756	0.743416	0.742013	0.742033	0.739799	0.728605	0.725228	0.736016	0.736395	0.73749	0.737913	0.745281	0.739223	0.738462	0.728011	0.740364	0.74341	0.718379	0.717665	0.745041	0.745304	0.742364	0.746662	0.738096	0.734397	0.73846	0.742529	0.757357	0.756218	0.742697	0.743992	0.746673	0.817273	1	0.805354	0.758184	0.982738	0.881341	0.767791
		SRR14932643_bin.60	0.746751	0.739541	0.741688	0.739551	0.742211	0.744434	0.74794	0.74578	0.737578	0.742514	0.7435	0.74306	0.741807	0.729693	0.727071	0.738924	0.740781	0.736188	0.736002	0.745988	0.735173	0.738662	0.723967	0.742211	0.74178	0.712448	0.712242	0.748327	0.747502	0.744924	0.750211	0.738853	0.737553	0.736807	0.742329	0.75811	0.755524	0.742819	0.747172	0.748583	0.799695	0.804319	1	0.757825	0.80403	0.799373	0.769231
		GCA-2748155 sp002748155	0.737635	0.734612	0.735798	0.732758	0.737571	0.736612	0.73861	0.737013	0.73278	0.735409	0.735367	0.734723	0.733609	0.723952	0.721812	0.733478	0.733838	0.732224	0.730769	0.736246	0.731372	0.735446	0.720691	0.734939	0.735103	0.708668	0.708713	0.738855	0.742477	0.736975	0.741413	0.735187	0.732535	0.732187	0.738275	0.743297	0.742218	0.739162	0.741687	0.742298	0.757691	0.758126	0.760623	1	0.757292	0.755294	0.752512
		Pbr1_AalW_b524	0.743737	0.737862	0.737351	0.738348	0.742766	0.745324	0.748246	0.743451	0.73633	0.742572	0.741228	0.742439	0.739497	0.726958	0.725882	0.73543	0.736136	0.736399	0.737034	0.744849	0.736488	0.736742	0.726598	0.740194	0.742908	0.717568	0.717169	0.74443	0.745102	0.74414	0.746211	0.738088	0.733688	0.738181	0.741802	0.758202	0.755724	0.741205	0.743392	0.745604	0.82124	0.981372	0.803943	0.757492	1	0.878467	0.767049
		SRR14932545_bin.62	0.739307	0.72942	0.735559	0.734059	0.736268	0.738275	0.738182	0.737135	0.731318	0.736347	0.735143	0.736519	0.732047	0.722015	0.720089	0.7342	0.732396	0.733554	0.731778	0.738724	0.732758	0.734116	0.718713	0.733381	0.735036	0.710541	0.706337	0.741295	0.738762	0.734234	0.740043	0.730242	0.730157	0.731323	0.73398	0.763581	0.764651	0.741051	0.738336	0.740928	0.805087	0.879887	0.796931	0.749308	0.876662	1	0.759388
		Pbr4_Hjor_b088	0.74441	0.738822	0.741356	0.738355	0.742363	0.746157	0.748373	0.743949	0.735443	0.740026	0.739671	0.740073	0.74007	0.729556	0.725961	0.738721	0.739309	0.735981	0.738693	0.745458	0.738251	0.739201	0.727789	0.741331	0.744087	0.717837	0.71823	0.746635	0.745653	0.743481	0.744613	0.737884	0.737452	0.737972	0.742724	0.754684	0.753124	0.744356	0.744439	0.745037	0.765168	0.767436	0.769943	0.750563	0.768008	0.764316	1
		SRR14932659_bin.63	0.739737	0.735617	0.734079	0.734222	0.737776	0.741783	0.744579	0.74024	0.73407	0.739421	0.739547	0.738556	0.736755	0.72542	0.724731	0.735538	0.732898	0.733972	0.733703	0.740658	0.733496	0.733561	0.72334	0.735073	0.740603	0.713831	0.714917	0.743269	0.742524	0.740226	0.742372	0.733457	0.733016	0.733721	0.737515	0.752352	0.751368	0.738667	0.740242	0.742458	0.803296	0.855397	0.796584	0.751483	0.853467	0.838523	0.760759
		EBPR_bin.115	0.740584	0.737545	0.737101	0.734793	0.738532	0.74136	0.744218	0.742795	0.736273	0.741272	0.74038	0.738327	0.738312	0.724134	0.720114	0.73773	0.736052	0.735249	0.734845	0.740307	0.733201	0.734571	0.722008	0.738385	0.736214	0.707384	0.708274	0.745182	0.743109	0.738322	0.743341	0.736286	0.733622	0.733574	0.739269	0.752006	0.75232	0.740221	0.743189	0.742935	0.764268	0.767933	0.767875	0.748305	0.767633	0.76485	0.91552
		Pbr1_EsbW_b295	0.74426	0.737528	0.739341	0.738998	0.743411	0.745079	0.747577	0.744303	0.736807	0.744623	0.740956	0.741762	0.739972	0.726968	0.725183	0.735783	0.736327	0.737186	0.738472	0.745589	0.737209	0.738327	0.727511	0.741069	0.74414	0.717163	0.718149	0.744969	0.745057	0.741862	0.746773	0.737343	0.734235	0.737011	0.741405	0.756746	0.756651	0.741651	0.744534	0.747424	0.816277	0.977722	0.80513	0.75799	0.968988	0.881787	0.767232
		SRR14932575_bin.2	0.741134	0.73768	0.736885	0.735421	0.739608	0.745094	0.746147	0.741828	0.737567	0.736445	0.738997	0.738383	0.737105	0.725349	0.722364	0.735022	0.73485	0.734441	0.732349	0.741404	0.732981	0.735556	0.721036	0.739145	0.738759	0.7099	0.711681	0.742633	0.7432	0.739233	0.742506	0.736509	0.731089	0.734489	0.737709	0.752024	0.752865	0.739447	0.741622	0.741137	0.982451	0.816778	0.801567	0.756468	0.82072	0.807973	0.764272
		SRR14932515_bin.101	0.737215	0.734421	0.733509	0.733718	0.738073	0.740024	0.74357	0.737896	0.73088	0.741474	0.736293	0.736067	0.735165	0.722999	0.717492	0.73191	0.732272	0.732187	0.732568	0.738515	0.729693	0.730613	0.718318	0.732456	0.732979	0.704416	0.70477	0.740663	0.739154	0.740168	0.740723	0.731933	0.727947	0.732436	0.733845	0.749362	0.751131	0.737487	0.73888	0.739376	0.849503	0.812113	0.798535	0.752634	0.814613	0.805844	0.760682
		Pbr2_AalE_b188	0.744163	0.739665	0.738874	0.739084	0.743414	0.746377	0.748706	0.742972	0.737188	0.741557	0.741091	0.740774	0.738574	0.727957	0.72643	0.735349	0.736196	0.735055	0.739582	0.744879	0.738274	0.740917	0.726346	0.740376	0.744437	0.716379	0.718669	0.744785	0.743864	0.74264	0.744076	0.739104	0.734672	0.737508	0.741654	0.754336	0.754849	0.740462	0.741961	0.743206	0.982008	0.81861	0.802434	0.756324	0.822835	0.807035	0.76565
		Pbr6_Mari_b41	0.738144	0.731254	0.733199	0.731532	0.735727	0.738617	0.74159	0.735732	0.728093	0.734653	0.733891	0.732846	0.732241	0.723657	0.721602	0.732463	0.730524	0.728386	0.73116	0.735853	0.73345	0.733885	0.723622	0.73447	0.739925	0.716718	0.716313	0.739675	0.739259	0.73883	0.737644	0.734504	0.731039	0.731582	0.736132	0.747697	0.741854	0.736233	0.737065	0.736339	0.758576	0.756302	0.756421	0.743377	0.758476	0.754558	0.769917
		EBPR_bin.20	0.739017	0.734545	0.734613	0.733015	0.737419	0.740778	0.743816	0.739494	0.734117	0.737785	0.739267	0.738476	0.736002	0.723685	0.722713	0.73518	0.732644	0.73268	0.731869	0.73956	0.732098	0.731663	0.722221	0.734162	0.736326	0.710306	0.70909	0.742625	0.741745	0.738853	0.741624	0.731649	0.731481	0.734112	0.736744	0.751431	0.750684	0.738144	0.740262	0.742165	0.802765	0.855235	0.796586	0.750872	0.852912	0.838739	0.760224
		SRR14932653_bin.6	0.734942	0.735106	0.735638	0.729126	0.732356	0.736786	0.735714	0.737389	0.729315	0.731287	0.731382	0.731695	0.731747	0.720276	0.714599	0.728679	0.728895	0.728425	0.724098	0.737077	0.733737	0.728391	0.718212	0.735061	0.737207	0.707809	0.707837	0.739694	0.740515	0.736548	0.738311	0.730407	0.72723	0.728523	0.73335	0.745277	0.74658	0.735142	0.736414	0.736796	0.759409	0.759757	0.760217	0.742318	0.762907	0.758526	0.77295
		EBPR_bin.151	0.73896	0.738648	0.735659	0.734936	0.740229	0.741399	0.743849	0.740666	0.734354	0.737274	0.740398	0.741321	0.738262	0.721899	0.720101	0.734977	0.740852	0.734179	0.732344	0.742601	0.731297	0.73517	0.718532	0.732813	0.732996	0.705696	0.704722	0.739893	0.739038	0.738272	0.740002	0.734537	0.731262	0.732882	0.736809	0.7507	0.753174	0.736382	0.739975	0.74431	0.757428	0.759487	0.763342	0.749089	0.760621	0.758087	0.755967
		Pbr5_Hjor_b81	0.742707	0.739972	0.742447	0.737107	0.743945	0.747184	0.74842	0.746087	0.736275	0.744087	0.740261	0.741019	0.740384	0.729515	0.726342	0.737938	0.739754	0.735311	0.739795	0.745307	0.739063	0.741177	0.727265	0.742508	0.742441	0.71779	0.717573	0.744296	0.74495	0.74606	0.745636	0.742136	0.735715	0.739319	0.74293	0.754402	0.752889	0.742199	0.746026	0.744528	0.766493	0.7652	0.770171	0.750863	0.766998	0.764641	0.840439
		SRR14932577_bin.12	0.740829	0.737213	0.736316	0.735022	0.740541	0.742124	0.743105	0.740988	0.736494	0.738379	0.739501	0.739456	0.7371	0.725342	0.721201	0.732916	0.73326	0.734352	0.734208	0.742181	0.736956	0.734363	0.722274	0.736652	0.737766	0.708509	0.708625	0.742558	0.743113	0.738858	0.744593	0.733388	0.730807	0.734109	0.738072	0.754284	0.754735	0.739536	0.742726	0.744951	0.816231	0.983349	0.80629	0.755973	0.974047	0.884256	0.766117
		SRR14932682_bin.26	0.732087	0.728619	0.729666	0.728192	0.730199	0.734313	0.733989	0.730674	0.727607	0.728004	0.73127	0.731616	0.72935	0.718164	0.715928	0.730871	0.726342	0.72593	0.728307	0.730751	0.72628	0.727763	0.718618	0.731267	0.732759	0.7043	0.707196	0.734703	0.736799	0.731719	0.734615	0.731066	0.726905	0.727494	0.731201	0.740171	0.739331	0.732012	0.732648	0.732869	0.762246	0.757182	0.754162	0.739853	0.758754	0.753803	0.763962
		EBPR_bin.119	0.738082	0.738989	0.734202	0.733741	0.738213	0.742464	0.741867	0.741058	0.735274	0.737415	0.736902	0.738607	0.737127	0.722923	0.720211	0.73634	0.736743	0.733588	0.732458	0.741846	0.731476	0.73347	0.72032	0.736091	0.733812	0.706501	0.705494	0.741274	0.743277	0.738686	0.743458	0.733756	0.730129	0.734098	0.737563	0.74843	0.752105	0.73901	0.741803	0.741547	0.760628	0.762763	0.768307	0.747595	0.76349	0.76301	0.839965
		SRR14932636_bin.37	0.742715	0.738168	0.734678	0.734422	0.737625	0.743868	0.7447	0.741274	0.735819	0.738268	0.738887	0.737892	0.737462	0.72725	0.72192	0.73537	0.73551	0.733372	0.733316	0.740247	0.732671	0.735089	0.719625	0.738958	0.738876	0.709489	0.705968	0.742039	0.742225	0.738479	0.741083	0.735446	0.729566	0.734189	0.737533	0.751796	0.753118	0.740659	0.740971	0.741998	0.987719	0.818483	0.804786	0.755132	0.822895	0.810513	0.765196
		SRR14932693_bin.43	0.738449	0.732863	0.735774	0.733069	0.737313	0.740134	0.737697	0.736658	0.734079	0.736276	0.736422	0.739301	0.733728	0.723006	0.719876	0.734393	0.731264	0.732654	0.733743	0.738912	0.730007	0.734133	0.719698	0.73277	0.734876	0.709487	0.707828	0.741534	0.738867	0.735065	0.741697	0.731144	0.727405	0.730616	0.735246	0.752378	0.753284	0.740069	0.739729	0.743089	0.810072	0.884522	0.799617	0.753467	0.881359	0.984397	0.760722
		Pbr2_Ega_b001	0.744972	0.740449	0.738493	0.738881	0.7436	0.747062	0.749382	0.744509	0.736572	0.742414	0.740127	0.742852	0.738622	0.728811	0.726087	0.735996	0.735512	0.735341	0.738305	0.744565	0.737184	0.73816	0.726072	0.741108	0.743602	0.717202	0.718555	0.744363	0.744035	0.741956	0.744008	0.739267	0.73447	0.737554	0.741873	0.755259	0.754889	0.740582	0.742294	0.74409	0.985092	0.821256	0.802977	0.756985	0.824516	0.809318	0.766641
		Pbr3_Hirt_b386	0.739263	0.734537	0.735835	0.734686	0.737959	0.740662	0.741078	0.737682	0.730677	0.736858	0.73592	0.736162	0.734474	0.72519	0.722912	0.732873	0.733862	0.729715	0.73264	0.740905	0.732345	0.733787	0.723261	0.73659	0.73956	0.717183	0.714156	0.741022	0.740948	0.738672	0.741154	0.735264	0.73327	0.733603	0.738088	0.748056	0.747584	0.737304	0.737569	0.740414	0.778477	0.779189	0.779675	0.750732	0.779959	0.775286	0.760118
	Humibacillus	Humibacillus xanthopallidus	0.747014	0.745023	0.745707	0.744336	0.747798	0.751577	0.752753	0.749851	0.734264	0.742228	0.740975	0.740531	0.740988	0.728165	0.725972	0.732565	0.7347	0.734494	0.735306	0.755581	0.737899	0.740735	0.731357	0.749632	0.752322	0.720125	0.722038	0.754399	0.753851	0.748228	0.751121	0.74185	0.739307	0.742613	0.749684	0.750946	0.75052	0.738293	0.742043	0.740919	0.750449	0.746797	0.751197	0.741932	0.749177	0.746885	0.747256
		Humibacillus xanthopallidus_A	0.746865	0.74618	0.743895	0.745923	0.748622	0.751125	0.752645	0.75065	0.734522	0.742065	0.74072	0.740021	0.740052	0.726873	0.725029	0.732317	0.733943	0.734881	0.733934	0.754128	0.738951	0.740443	0.731591	0.74999	0.75211	0.719909	0.721639	0.754177	0.755073	0.749038	0.750235	0.742792	0.740419	0.740656	0.748351	0.751692	0.749842	0.737868	0.741539	0.742336	0.748337	0.748237	0.750232	0.741608	0.749499	0.747262	0.746885
	Humihabitans	Humihabitans oryzae	0.747124	0.744981	0.744879	0.745882	0.746489	0.751253	0.753734	0.75043	0.736271	0.744514	0.742305	0.742781	0.741406	0.727023	0.725802	0.732263	0.734707	0.734042	0.735423	0.752568	0.739203	0.741749	0.730971	0.748308	0.751038	0.71935	0.719777	0.754315	0.753648	0.74977	0.750511	0.740406	0.740465	0.741196	0.748856	0.75108	0.75099	0.738313	0.742788	0.741399	0.749779	0.748517	0.752423	0.741001	0.74921	0.746937	0.7478
	Intrasporangium	Intrasporangium calvum	0.744237	0.744302	0.743188	0.742496	0.746851	0.747631	0.749148	0.745556	0.734422	0.739986	0.740266	0.739689	0.73686	0.72683	0.726044	0.730998	0.733725	0.734161	0.733594	0.748202	0.738706	0.73864	0.728958	0.744675	0.750074	0.722675	0.718985	0.749665	0.751975	0.746383	0.748004	0.739958	0.738149	0.738772	0.745588	0.748733	0.748452	0.734421	0.739691	0.739725	0.747079	0.746216	0.749293	0.738989	0.747432	0.74516	0.74653
	Intrasporangium_A	Intrasporangium_A chromatireducens	0.744155	0.743205	0.741143	0.742553	0.745915	0.74769	0.751347	0.746463	0.736969	0.743561	0.740863	0.740645	0.739784	0.72658	0.725217	0.73285	0.735614	0.73523	0.739533	0.751268	0.734975	0.743205	0.728947	0.748698	0.748689	0.719731	0.719823	0.751427	0.749549	0.745634	0.749349	0.740968	0.739572	0.741954	0.757861	0.751625	0.750046	0.73837	0.740661	0.742051	0.748168	0.74869	0.751783	0.740239	0.748453	0.747933	0.748096
	JACYXE01	JACYXE01 sp014857905	0.741909	0.758281	0.756357	0.74281	0.744208	0.754071	0.751344	0.751553	0.744374	0.748635	0.749571	0.75101	0.749853	0.733022	0.730268	0.736779	0.740003	0.740122	0.739314	0.748715	0.733267	0.738057	0.723661	0.748698	0.748256	0.715576	0.717083	0.747299	0.747029	0.742049	0.745236	0.739431	0.736834	0.738267	0.743975	0.746067	0.745967	0.735914	0.738379	0.740184	0.745381	0.739244	0.743885	0.733785	0.739621	0.743198	0.73829
	JAGOME01 (Ca. Dermatophostum)	EBPR_bin.324	0.75248	0.741395	0.741688	0.737271	0.738071	0.738797	0.742247	0.740491	0.734161	0.737164	0.74051	0.73749	0.737871	0.727975	0.721992	0.73281	0.734269	0.734491	0.731107	0.742914	0.731196	0.735051	0.722339	0.738859	0.741042	0.709239	0.709716	0.752206	0.754042	0.750278	0.753357	0.734933	0.734157	0.735	0.736304	0.745431	0.746767	0.737824	0.738208	0.742116	0.745842	0.741805	0.745382	0.735868	0.741805	0.742771	0.742425
		EBPR_bin.67	0.743668	0.734544	0.734003	0.731225	0.733173	0.734182	0.734932	0.732573	0.735242	0.731808	0.730865	0.730793	0.730487	0.719886	0.718555	0.72484	0.728718	0.725874	0.72458	0.734418	0.729055	0.731215	0.71875	0.729826	0.732771	0.70572	0.706373	0.743366	0.744163	0.739384	0.743397	0.728843	0.726378	0.728537	0.731983	0.737782	0.7395	0.729497	0.730745	0.734025	0.736026	0.735162	0.737931	0.728608	0.734163	0.735614	0.733049
		EBPR_bin.1	0.749306	0.733644	0.73713	0.732113	0.733233	0.735843	0.738645	0.734105	0.729239	0.734183	0.733147	0.7316	0.733194	0.722579	0.721189	0.730259	0.73156	0.728599	0.731321	0.735938	0.727522	0.733894	0.71976	0.733097	0.733022	0.709838	0.709078	0.744379	0.748626	0.741225	0.747375	0.731394	0.729828	0.730948	0.732753	0.742056	0.74021	0.733085	0.731615	0.736158	0.738932	0.74165	0.742189	0.731676	0.739697	0.738778	0.737375
		JAGOME01 sp017993715	0.747632	0.733862	0.737455	0.734619	0.736398	0.735679	0.739243	0.737023	0.730978	0.736708	0.736405	0.736987	0.73378	0.723592	0.721947	0.730068	0.730002	0.730733	0.727748	0.738283	0.732311	0.734253	0.724594	0.736135	0.736695	0.710211	0.71197	0.745522	0.747369	0.742778	0.745182	0.73297	0.731831	0.731986	0.734431	0.740935	0.739945	0.731176	0.733818	0.735432	0.738762	0.739328	0.741239	0.732667	0.737158	0.738244	0.738033
	Janibacter	Janibacter alkaliphilus	0.749482	0.742729	0.744411	0.743868	0.747779	0.748943	0.752405	0.748882	0.738536	0.747703	0.74445	0.747036	0.746152	0.733037	0.730747	0.738619	0.741194	0.738025	0.736854	0.751803	0.740063	0.74394	0.729569	0.743132	0.746758	0.719122	0.720905	0.751503	0.751181	0.748988	0.754295	0.742273	0.741264	0.74382	0.747845	0.749202	0.748765	0.738449	0.741196	0.744288	0.74703	0.74692	0.749029	0.739951	0.745119	0.743443	0.747879
		Janibacter indicus	0.745185	0.745775	0.744248	0.741411	0.744232	0.752003	0.754164	0.750815	0.738702	0.745222	0.74371	0.745138	0.74046	0.728351	0.729771	0.733249	0.734332	0.73488	0.736599	0.748792	0.736259	0.739995	0.7284	0.747377	0.751112	0.723196	0.722502	0.752513	0.753875	0.747527	0.751009	0.741962	0.739811	0.741854	0.745885	0.748801	0.746435	0.735923	0.739319	0.740396	0.745797	0.746115	0.748407	0.739156	0.744264	0.742839	0.745885
		Janibacter limosus	0.740316	0.740714	0.741712	0.738471	0.738919	0.745478	0.74597	0.744016	0.732166	0.741268	0.738615	0.740835	0.73651	0.728795	0.728134	0.730735	0.730965	0.729352	0.731899	0.743301	0.734813	0.736609	0.726123	0.742522	0.745252	0.719421	0.719111	0.746637	0.749915	0.742663	0.744541	0.738692	0.736582	0.738902	0.741797	0.742439	0.740389	0.733523	0.735036	0.736209	0.739847	0.741323	0.74396	0.736479	0.740465	0.739041	0.741161
		Janibacter cremeus	0.739416	0.738983	0.73936	0.739042	0.739968	0.745217	0.746111	0.742769	0.731735	0.742342	0.73865	0.73957	0.738054	0.727589	0.727105	0.730317	0.732665	0.730763	0.731867	0.743299	0.732811	0.736515	0.725745	0.740476	0.74562	0.720376	0.720596	0.744827	0.747476	0.741302	0.745652	0.740787	0.734498	0.739391	0.74071	0.742058	0.738722	0.731833	0.735378	0.734486	0.738555	0.741396	0.742817	0.734524	0.739137	0.737014	0.73929
		Janibacter terrae	0.743786	0.744905	0.742303	0.739926	0.742455	0.749907	0.75106	0.749496	0.735193	0.74657	0.742616	0.743919	0.742058	0.728761	0.72981	0.732724	0.734508	0.733308	0.733766	0.747783	0.735451	0.737098	0.726835	0.744162	0.749883	0.720481	0.720415	0.750297	0.751501	0.746557	0.7493	0.740192	0.73934	0.740307	0.744218	0.747096	0.744908	0.736031	0.737361	0.737478	0.742845	0.744576	0.746963	0.738889	0.742614	0.740722	0.743938
		Janibacter limosus_A	0.742184	0.742626	0.742029	0.739668	0.741996	0.747025	0.748656	0.745971	0.735118	0.742287	0.740325	0.740806	0.73899	0.72824	0.728795	0.731258	0.732609	0.731776	0.731942	0.74516	0.734497	0.738144	0.727613	0.742616	0.746762	0.719873	0.718648	0.747736	0.750904	0.744644	0.746349	0.737757	0.737749	0.739217	0.742289	0.745113	0.742053	0.732719	0.736992	0.738283	0.742593	0.74276	0.744306	0.735832	0.741024	0.740209	0.742963
		Janibacter merdipullorum	0.74079	0.740938	0.741203	0.73676	0.738476	0.746934	0.745952	0.745418	0.733553	0.740975	0.739942	0.738987	0.736971	0.723971	0.724497	0.72757	0.732365	0.729848	0.728249	0.742333	0.731287	0.734199	0.723407	0.741599	0.743804	0.711707	0.710824	0.74868	0.751885	0.744015	0.747449	0.734331	0.735845	0.734445	0.740254	0.744469	0.743257	0.732909	0.736218	0.73653	0.740082	0.742261	0.745048	0.736716	0.740927	0.738447	0.739604
		Janibacter sp001428305	0.740294	0.741353	0.740822	0.738599	0.739699	0.746952	0.748377	0.745486	0.733004	0.742038	0.738424	0.741126	0.736771	0.7282	0.728885	0.730524	0.73184	0.73062	0.73125	0.742985	0.733438	0.736742	0.727201	0.742283	0.74627	0.719787	0.71964	0.74653	0.749322	0.742392	0.747188	0.737183	0.737426	0.737591	0.741688	0.744434	0.740788	0.732614	0.736227	0.736002	0.740827	0.742559	0.744298	0.735375	0.740859	0.73817	0.741064
		Janibacter anophelis	0.744059	0.745592	0.744748	0.743587	0.743269	0.749954	0.75	0.749212	0.736443	0.746275	0.742903	0.745177	0.740092	0.72833	0.728378	0.732331	0.736207	0.735218	0.733542	0.747599	0.736555	0.73941	0.728726	0.74601	0.750073	0.72081	0.719987	0.751989	0.7544	0.747631	0.751849	0.742604	0.741799	0.742957	0.74589	0.74714	0.7462	0.736481	0.73866	0.73845	0.745509	0.746394	0.747939	0.737595	0.744504	0.74281	0.746365
		Janibacter hoylei	0.744416	0.745895	0.745471	0.740936	0.742236	0.749028	0.750198	0.750163	0.736851	0.743835	0.742315	0.7437	0.740839	0.728828	0.72835	0.732065	0.73482	0.733523	0.731933	0.746076	0.736837	0.737246	0.727081	0.745727	0.749843	0.722608	0.718524	0.750862	0.752524	0.746433	0.750206	0.740383	0.740348	0.74168	0.746999	0.747542	0.744705	0.73557	0.738551	0.738126	0.744801	0.744091	0.748481	0.738611	0.743351	0.741021	0.745636
		Janibacter corallicola	0.740198	0.740061	0.742211	0.738063	0.739682	0.744677	0.746608	0.743537	0.735733	0.742854	0.741809	0.741108	0.738453	0.726815	0.726134	0.731595	0.735633	0.732456	0.733603	0.74723	0.732627	0.735974	0.72477	0.739193	0.744657	0.717006	0.717199	0.747715	0.747484	0.743522	0.748004	0.738773	0.736468	0.739092	0.741047	0.744383	0.741917	0.732446	0.73702	0.738515	0.74047	0.742653	0.74523	0.733902	0.741185	0.739022	0.740348
	Janibacter_A	Janibacter_A massiliensis	0.745272	0.745613	0.748096	0.742105	0.744638	0.75077	0.750098	0.752277	0.738838	0.747143	0.744276	0.745513	0.742568	0.73162	0.730894	0.731647	0.733869	0.736371	0.737622	0.749539	0.739651	0.740812	0.729442	0.74987	0.750651	0.721456	0.721732	0.750768	0.754125	0.748904	0.752573	0.744359	0.739697	0.744881	0.745816	0.748448	0.748582	0.736034	0.74048	0.738516	0.747685	0.748347	0.749087	0.738118	0.74676	0.743514	0.745463
	Kineococcus	GCF_002934625.1_ASM293462v1	0.732928	0.733368	0.7316	0.733352	0.738976	0.738081	0.738835	0.736851	0.72858	0.736009	0.732729	0.732312	0.735209	0.725705	0.724141	0.729069	0.730869	0.728859	0.729475	0.738181	0.730638	0.734672	0.723586	0.737288	0.740233	0.717706	0.720093	0.737031	0.735816	0.730777	0.734874	0.73009	0.731562	0.73219	0.736349	0.734064	0.733073	0.726396	0.731627	0.735371	0.734468	0.732606	0.734632	0.727375	0.730728	0.73289	0.731678
		GCF_000017305.1_ASM1730v1	0.728483	0.73146	0.731282	0.73145	0.735178	0.735233	0.735804	0.73259	0.728363	0.735901	0.731063	0.732968	0.73218	0.724133	0.724714	0.728395	0.730053	0.728932	0.729916	0.734761	0.729976	0.729894	0.721187	0.736832	0.737117	0.720952	0.724032	0.735808	0.735847	0.730506	0.733661	0.726706	0.72933	0.729149	0.733531	0.734557	0.730824	0.728279	0.730632	0.732416	0.7317	0.732634	0.736073	0.729086	0.729665	0.731822	0.730407
		GCF_003002055.1_ASM300205v1	0.727083	0.728666	0.729503	0.729888	0.732621	0.734042	0.731976	0.731616	0.727191	0.732177	0.731433	0.732528	0.729342	0.722745	0.718663	0.728299	0.728965	0.727531	0.725651	0.733483	0.728838	0.728287	0.718259	0.735278	0.7326	0.706746	0.709788	0.734959	0.732602	0.730532	0.733175	0.726051	0.725284	0.726848	0.729617	0.733602	0.729211	0.72585	0.729628	0.730468	0.728489	0.730097	0.733597	0.726473	0.728185	0.730839	0.728525
	Kineosphaera	EBPR_bin.15	0.736152	0.776846	0.77569	0.74222	0.743316	0.75104	0.753037	0.749903	0.747493	0.750381	0.751061	0.752697	0.750363	0.734762	0.729947	0.737415	0.743358	0.738622	0.738069	0.749185	0.732023	0.736209	0.724632	0.747536	0.746866	0.714571	0.713	0.746351	0.745468	0.74079	0.745971	0.740853	0.737079	0.739849	0.745868	0.745069	0.744475	0.73598	0.738238	0.740678	0.743228	0.741421	0.744281	0.735555	0.741294	0.741594	0.743709
		EBPR_bin.6	0.739491	0.76585	0.762111	0.743037	0.746232	0.747662	0.750345	0.748215	0.747134	0.750833	0.749717	0.74967	0.750937	0.735822	0.733388	0.738283	0.744382	0.740978	0.740729	0.747622	0.736814	0.741997	0.726738	0.746097	0.745426	0.716986	0.717625	0.745124	0.744083	0.739978	0.741381	0.740113	0.736859	0.738007	0.743675	0.740591	0.741818	0.736316	0.738834	0.745938	0.742355	0.739777	0.744649	0.738321	0.740103	0.739795	0.742884
		EBPR_bin.238	0.738779	0.774705	0.772879	0.740563	0.744414	0.746184	0.747054	0.74858	0.74615	0.746906	0.748713	0.749037	0.748046	0.732381	0.730751	0.733607	0.74177	0.736829	0.736612	0.745569	0.730673	0.737396	0.722023	0.744408	0.74582	0.711298	0.709977	0.742264	0.742932	0.741407	0.742814	0.737923	0.736155	0.737362	0.743477	0.74581	0.744865	0.73277	0.73594	0.739646	0.740654	0.740145	0.743143	0.735317	0.741951	0.742426	0.739041
		Kineosphaera limosa	0.741299	0.773064	0.763672	0.743785	0.748903	0.750302	0.753367	0.7501	0.754372	0.752924	0.750849	0.749659	0.751725	0.736893	0.735465	0.739386	0.747365	0.741653	0.745569	0.749087	0.739181	0.744497	0.729843	0.748898	0.749367	0.724207	0.723725	0.745739	0.744779	0.740343	0.742835	0.741631	0.738458	0.740298	0.745215	0.743859	0.742141	0.73693	0.738668	0.746131	0.743995	0.742555	0.74616	0.739315	0.741051	0.741227	0.745943
		EBPR_bin.191	0.738453	0.767062	0.763389	0.741757	0.743494	0.746733	0.749371	0.748026	0.745437	0.750453	0.748683	0.751932	0.747701	0.732374	0.732188	0.737982	0.744329	0.739198	0.738932	0.74639	0.735706	0.739245	0.721976	0.742119	0.74007	0.716941	0.714915	0.74398	0.74292	0.740857	0.742236	0.738228	0.736553	0.73582	0.742435	0.741766	0.742325	0.735864	0.736439	0.740846	0.738302	0.739471	0.741807	0.733634	0.738085	0.740526	0.738332
	Knoellia	Knoellia remsis	0.754719	0.748014	0.747641	0.746716	0.747808	0.752914	0.753636	0.750734	0.738557	0.747613	0.744756	0.745325	0.741499	0.728632	0.728035	0.732426	0.736503	0.735258	0.736633	0.756444	0.739197	0.745443	0.731586	0.752865	0.757515	0.723691	0.724056	0.760103	0.76203	0.753805	0.758107	0.744342	0.744151	0.7473	0.750334	0.752112	0.750229	0.742038	0.741714	0.741393	0.751474	0.751134	0.754216	0.740124	0.750186	0.748533	0.746456
		Knoellia sinensis	0.748004	0.740396	0.742873	0.739576	0.741271	0.747353	0.746928	0.7467	0.73248	0.742194	0.738801	0.739594	0.735762	0.728463	0.727442	0.727538	0.729146	0.729103	0.731659	0.746389	0.736526	0.740019	0.731702	0.745076	0.750595	0.720482	0.723738	0.752116	0.753343	0.746168	0.750168	0.740161	0.738607	0.741365	0.743836	0.742263	0.743427	0.732596	0.736769	0.735056	0.744132	0.742233	0.746322	0.733601	0.743646	0.741622	0.743172
		Knoellia sp001427985	0.750451	0.742135	0.743576	0.74193	0.744168	0.750136	0.749891	0.747833	0.733375	0.743337	0.74129	0.740292	0.73969	0.728544	0.728251	0.7295	0.732134	0.732942	0.734287	0.749703	0.737453	0.739783	0.730809	0.746734	0.752138	0.721857	0.72139	0.756085	0.756759	0.748458	0.751547	0.740859	0.739221	0.740821	0.745629	0.744341	0.743807	0.735232	0.737682	0.736411	0.745847	0.744509	0.749035	0.736339	0.744514	0.743671	0.743888
		Knoellia flava	0.756956	0.747387	0.747741	0.746756	0.747975	0.753627	0.75388	0.752018	0.738567	0.747654	0.745147	0.746312	0.742559	0.729132	0.72752	0.732075	0.733015	0.733613	0.737035	0.755969	0.736271	0.740233	0.73144	0.754255	0.75893	0.722908	0.722743	0.760478	0.761883	0.754025	0.757401	0.746054	0.743848	0.745607	0.750536	0.750169	0.749911	0.735417	0.740349	0.740278	0.751376	0.749699	0.753271	0.740611	0.748804	0.747339	0.747214
		Knoellia subterranea	0.749761	0.741431	0.741559	0.74061	0.741852	0.749625	0.748336	0.746657	0.733917	0.741964	0.739539	0.740961	0.73623	0.728108	0.72561	0.728113	0.729151	0.73119	0.731794	0.749352	0.734821	0.73956	0.729555	0.748336	0.752454	0.720053	0.723311	0.754428	0.755959	0.751094	0.753348	0.741473	0.737288	0.741271	0.744305	0.744056	0.742973	0.736279	0.737855	0.736371	0.745856	0.744603	0.747625	0.735257	0.746469	0.743803	0.743938
		Knoellia locipacati	0.755306	0.74407	0.745465	0.745355	0.747711	0.753105	0.753719	0.751309	0.737002	0.745283	0.744144	0.744493	0.74079	0.729422	0.729962	0.731971	0.733257	0.73381	0.735524	0.754712	0.737561	0.74072	0.732393	0.750398	0.755006	0.722382	0.723022	0.758891	0.760261	0.752809	0.756669	0.744752	0.742436	0.743762	0.7491	0.750266	0.74835	0.736846	0.73977	0.739477	0.749868	0.748804	0.753186	0.740674	0.748242	0.745297	0.747865
		Knoellia aerolata	0.755227	0.744831	0.744895	0.744537	0.747336	0.75373	0.75229	0.75111	0.738592	0.744233	0.743391	0.74394	0.741543	0.727496	0.726575	0.732171	0.73548	0.73428	0.734908	0.753242	0.737074	0.740048	0.730433	0.749657	0.754193	0.72118	0.723033	0.759639	0.759537	0.75077	0.756831	0.744062	0.740161	0.744364	0.748603	0.74853	0.748794	0.736242	0.739647	0.737459	0.748638	0.747827	0.750185	0.738196	0.747893	0.745963	0.746235
		Knoellia sp000152705	0.74767	0.739092	0.740944	0.739327	0.742338	0.748613	0.745859	0.745345	0.733835	0.740234	0.7386	0.738427	0.735227	0.725799	0.725344	0.72734	0.730148	0.729073	0.731458	0.747608	0.733764	0.737588	0.729526	0.746416	0.752699	0.719755	0.723264	0.752646	0.753338	0.745713	0.749843	0.739685	0.735576	0.739538	0.742739	0.742586	0.742346	0.733382	0.736344	0.734797	0.744778	0.742502	0.746454	0.735377	0.742909	0.742795	0.741872
	Kribbia	Kribbia dieselivorans	0.742525	0.740563	0.740275	0.742618	0.743864	0.747329	0.748926	0.747074	0.737175	0.749808	0.742763	0.745396	0.737571	0.730054	0.729469	0.734298	0.736705	0.734164	0.73634	0.748645	0.738305	0.741077	0.731977	0.748072	0.752619	0.718882	0.719065	0.745932	0.749351	0.742565	0.749468	0.742427	0.737794	0.742697	0.747479	0.742746	0.742043	0.734225	0.738205	0.73842	0.744574	0.74174	0.74671	0.738026	0.743011	0.739202	0.743914
	Kytococcus	Kytococcus sedentarius	0.735875	0.733964	0.737058	0.740002	0.742113	0.741618	0.741801	0.73949	0.728478	0.742319	0.737082	0.736738	0.737553	0.730549	0.727648	0.731309	0.735498	0.732622	0.734171	0.745001	0.739528	0.73902	0.730196	0.741255	0.744858	0.725728	0.723444	0.736686	0.73796	0.735591	0.733847	0.738702	0.736502	0.736863	0.744582	0.740881	0.731978	0.733271	0.735797	0.733907	0.735484	0.732807	0.736595	0.729844	0.734627	0.73292	0.735232
		Kytococcus schroeteri	0.734125	0.737078	0.737881	0.738142	0.742721	0.743064	0.744294	0.741697	0.729689	0.741408	0.738764	0.739746	0.737918	0.730011	0.726426	0.731182	0.733027	0.731989	0.734177	0.745729	0.738625	0.740436	0.729336	0.741609	0.745303	0.724597	0.723935	0.7405	0.740204	0.736796	0.734398	0.739742	0.735196	0.739081	0.741067	0.736588	0.733483	0.729616	0.734125	0.734247	0.735756	0.733262	0.736794	0.728568	0.735803	0.735265	0.73385
		Kytococcus aerolatus	0.73591	0.735992	0.740947	0.73809	0.741207	0.742587	0.743159	0.74106	0.729926	0.743958	0.737803	0.735793	0.738673	0.732157	0.729396	0.730368	0.733657	0.730557	0.732482	0.743681	0.737301	0.740043	0.726871	0.745336	0.746329	0.726979	0.725227	0.742009	0.740473	0.738878	0.73773	0.737899	0.735462	0.737389	0.740956	0.73876	0.733663	0.728675	0.734565	0.734904	0.736697	0.734728	0.738582	0.729088	0.734005	0.734949	0.736378
	Lapillicoccus	Lapillicoccus jejuensis	0.746461	0.742825	0.7439	0.74474	0.747614	0.751925	0.753743	0.751972	0.739048	0.747759	0.745612	0.745202	0.742377	0.727359	0.727534	0.733591	0.737896	0.736265	0.73564	0.755126	0.739815	0.742406	0.728694	0.747844	0.753458	0.719975	0.721934	0.751244	0.751524	0.748178	0.752258	0.741625	0.74121	0.742648	0.749774	0.753845	0.753095	0.736961	0.742247	0.74286	0.754357	0.752596	0.757823	0.74345	0.753923	0.749503	0.748949
	Leekyejoonella	Leekyejoonella antrihumi	0.730942	0.73339	0.735025	0.752408	0.751845	0.740064	0.741323	0.739004	0.731163	0.738621	0.734856	0.736345	0.734699	0.7247	0.724776	0.728399	0.731418	0.733095	0.733831	0.7536	0.739958	0.741916	0.728869	0.740079	0.744785	0.718861	0.721824	0.738016	0.736632	0.732525	0.735672	0.74797	0.746778	0.750604	0.756119	0.734284	0.732197	0.728204	0.732359	0.731632	0.734881	0.734995	0.737595	0.731608	0.733441	0.735717	0.734448
	Luteipulveratus	Luteipulveratus mongoliensis	0.735702	0.739099	0.738441	0.75441	0.755523	0.743975	0.745895	0.742258	0.734493	0.74188	0.7407	0.741661	0.737743	0.726653	0.724107	0.730591	0.733513	0.734527	0.734549	0.771112	0.745337	0.745774	0.736924	0.747761	0.751263	0.721352	0.718961	0.744439	0.744723	0.738679	0.740569	0.749847	0.749351	0.750304	0.757917	0.738529	0.735871	0.732371	0.73397	0.736496	0.74062	0.738228	0.743034	0.730358	0.738845	0.739055	0.739079
		Luteipulveratus halotolerans	0.739271	0.743462	0.742581	0.758807	0.760173	0.748504	0.752438	0.750138	0.738681	0.745415	0.74501	0.744785	0.741273	0.728863	0.726607	0.732217	0.735175	0.73634	0.736128	0.778554	0.748281	0.747958	0.741215	0.752952	0.75896	0.721519	0.721159	0.747613	0.747866	0.742633	0.745757	0.753574	0.752314	0.756619	0.763913	0.742382	0.741232	0.735034	0.737109	0.737816	0.742296	0.743608	0.745641	0.733656	0.742861	0.742165	0.741493
	Marihabitans	Marihabitans asiaticum	0.745215	0.744271	0.743283	0.740714	0.74443	0.748189	0.750318	0.746145	0.738349	0.745631	0.741629	0.745172	0.742626	0.730406	0.729852	0.733695	0.734395	0.735304	0.737459	0.749281	0.737926	0.738932	0.728144	0.746162	0.749074	0.721865	0.721998	0.75131	0.749768	0.747761	0.750461	0.739623	0.741043	0.740847	0.744358	0.746504	0.745194	0.736044	0.736551	0.738413	0.744515	0.746066	0.746473	0.739033	0.742795	0.739809	0.742734
		Marihabitans sp016888335	0.747388	0.746313	0.744221	0.741982	0.744379	0.751593	0.752072	0.750161	0.736284	0.745755	0.743877	0.745317	0.742208	0.731449	0.729771	0.732808	0.733677	0.733091	0.734989	0.75085	0.734777	0.738604	0.728674	0.746297	0.752628	0.72214	0.720834	0.754879	0.754815	0.748069	0.753708	0.742129	0.740029	0.738699	0.746375	0.750223	0.749565	0.737159	0.739154	0.737721	0.745821	0.74689	0.750503	0.736283	0.744218	0.742414	0.745875
		Marihabitans melonis	0.747861	0.744176	0.741646	0.742193	0.743642	0.750358	0.752095	0.749819	0.73555	0.745671	0.743976	0.744039	0.743019	0.730181	0.730207	0.733406	0.733441	0.732924	0.733471	0.750104	0.73581	0.737458	0.728338	0.745766	0.75226	0.720681	0.72076	0.754214	0.753369	0.748501	0.75237	0.739471	0.741053	0.739966	0.744844	0.749251	0.747469	0.735146	0.737673	0.738341	0.745206	0.747742	0.749972	0.737954	0.743227	0.743088	0.745188
	Mobilicoccus	Mobilicoccus sp012277275	0.732292	0.741059	0.740615	0.734157	0.735831	0.73998	0.74136	0.737296	0.738831	0.745722	0.742676	0.744317	0.74112	0.735041	0.732623	0.734017	0.736821	0.734026	0.735062	0.734881	0.732957	0.733739	0.725528	0.73623	0.73718	0.721319	0.721229	0.73404	0.73444	0.73187	0.733161	0.73073	0.730068	0.731948	0.734238	0.733198	0.731272	0.727992	0.732675	0.735248	0.734453	0.734907	0.734841	0.72725	0.732222	0.732653	0.733601
		Mobilicoccus massiliensis	0.738851	0.75174	0.747752	0.740135	0.743304	0.751088	0.752181	0.749869	0.745667	0.753823	0.751088	0.752335	0.750812	0.737422	0.735964	0.736727	0.740007	0.739978	0.738672	0.750451	0.737307	0.73941	0.728165	0.751348	0.751436	0.72615	0.726331	0.743936	0.745321	0.742419	0.7429	0.740322	0.73838	0.739046	0.744095	0.743513	0.741838	0.734116	0.740764	0.740637	0.74214	0.742178	0.744707	0.735163	0.740541	0.742335	0.742438
		Mobilicoccus pelagius	0.740334	0.752502	0.748429	0.738832	0.744987	0.752775	0.753632	0.752365	0.743961	0.752237	0.750018	0.751011	0.747811	0.737483	0.736936	0.733411	0.738413	0.736763	0.737036	0.746419	0.735344	0.736684	0.727567	0.751502	0.75366	0.7256	0.728194	0.747314	0.74685	0.741581	0.743269	0.73834	0.73694	0.738957	0.742475	0.741614	0.740982	0.73371	0.737736	0.738933	0.741995	0.740248	0.745325	0.732512	0.739782	0.739119	0.739776
	Monashia	Monashia flava	0.748484	0.743878	0.744104	0.746883	0.74945	0.754407	0.756087	0.751492	0.738168	0.746648	0.746668	0.74383	0.743369	0.730914	0.732619	0.733637	0.736017	0.736847	0.738274	0.756069	0.741315	0.741151	0.732096	0.751014	0.754796	0.730639	0.727723	0.757388	0.757518	0.752256	0.751523	0.743555	0.741498	0.739681	0.749376	0.753281	0.753166	0.739754	0.742986	0.744955	0.752685	0.749949	0.754325	0.743765	0.753048	0.748921	0.750577
	Ornithinibacter	Ornithinibacter sp017989115	0.759404	0.741769	0.745258	0.743581	0.744123	0.746134	0.748333	0.747413	0.738712	0.743504	0.744725	0.742296	0.74159	0.727949	0.727687	0.732046	0.737257	0.73586	0.734983	0.749829	0.737392	0.738544	0.725962	0.744439	0.74873	0.715106	0.714997	0.760184	0.756494	0.754443	0.755733	0.739986	0.739367	0.741119	0.74653	0.750521	0.751285	0.736258	0.740677	0.741774	0.748553	0.753048	0.750563	0.738345	0.752501	0.750197	0.745396
		SRR14932622_bin.18	0.757993	0.7437	0.745049	0.74192	0.743243	0.745518	0.748221	0.746843	0.736368	0.739774	0.740766	0.741558	0.739031	0.726687	0.724339	0.731874	0.735607	0.734602	0.733703	0.748028	0.734611	0.736548	0.725281	0.74375	0.746742	0.712258	0.714878	0.756526	0.755151	0.750895	0.754741	0.738649	0.737087	0.739669	0.743826	0.746797	0.748014	0.734547	0.7395	0.741106	0.746877	0.746784	0.749299	0.738257	0.745739	0.745365	0.744263
		Ornithinibacter aureus	0.76074	0.74347	0.744405	0.74314	0.745271	0.747732	0.750978	0.748388	0.736964	0.743305	0.742851	0.741842	0.74129	0.729794	0.730794	0.732403	0.735561	0.73785	0.737302	0.751717	0.739403	0.741191	0.73001	0.746285	0.749384	0.722921	0.722294	0.760126	0.758884	0.758851	0.755839	0.743347	0.740147	0.743269	0.747256	0.751807	0.750013	0.736885	0.739875	0.743227	0.748532	0.750264	0.751008	0.738251	0.750001	0.746189	0.746092
	Ornithinicoccus	Ornithinicoccus sp007197575	0.737257	0.736466	0.738772	0.741808	0.742269	0.744446	0.746637	0.742173	0.73453	0.740432	0.740226	0.738955	0.736532	0.72945	0.730674	0.73153	0.735858	0.732862	0.734812	0.744908	0.73736	0.741179	0.728524	0.739595	0.743297	0.720021	0.721096	0.740275	0.74085	0.734608	0.739434	0.739943	0.736372	0.738737	0.743737	0.738282	0.736621	0.732738	0.73358	0.739017	0.736437	0.738852	0.741196	0.731371	0.737735	0.735372	0.737769
		Ornithinicoccus cavernae	0.738473	0.739774	0.739105	0.74549	0.746581	0.74597	0.746894	0.745672	0.738847	0.743269	0.74348	0.743752	0.73961	0.730708	0.731528	0.734288	0.734858	0.735807	0.736384	0.750053	0.739186	0.743718	0.729433	0.742019	0.746307	0.720135	0.721746	0.745679	0.741733	0.73882	0.742888	0.744127	0.73871	0.743035	0.748226	0.741481	0.740274	0.732926	0.7359	0.741085	0.739695	0.741199	0.745088	0.733593	0.740617	0.738881	0.739537
		Ornithinicoccus muralis	0.730701	0.735667	0.736977	0.738955	0.741063	0.740032	0.740416	0.738537	0.731418	0.736637	0.738106	0.737303	0.735458	0.726493	0.727491	0.730601	0.732563	0.731494	0.731566	0.74442	0.733841	0.738118	0.72526	0.734778	0.736655	0.713668	0.713396	0.737067	0.737229	0.732581	0.736543	0.735976	0.733333	0.735734	0.740152	0.735292	0.733544	0.731024	0.729978	0.732043	0.733904	0.734597	0.738748	0.724845	0.733571	0.733094	0.733766
		Ornithinicoccus hortensis	0.739229	0.738675	0.739138	0.745618	0.745208	0.746003	0.746703	0.743811	0.738159	0.744098	0.744072	0.74271	0.740966	0.731536	0.730501	0.736786	0.738951	0.736102	0.737162	0.751409	0.740668	0.742381	0.728785	0.738068	0.742178	0.725234	0.721112	0.739727	0.741716	0.736223	0.742307	0.74215	0.738818	0.74187	0.747574	0.740018	0.737833	0.733559	0.737611	0.74331	0.740277	0.740226	0.744673	0.733442	0.738232	0.738475	0.738917
		Ornithinicoccus sp012515595	0.736436	0.739501	0.74225	0.744243	0.743727	0.744608	0.74704	0.745988	0.737554	0.740458	0.745278	0.743559	0.74161	0.728352	0.725488	0.736852	0.736504	0.736523	0.733339	0.749238	0.737678	0.741692	0.726233	0.739355	0.741938	0.710356	0.708212	0.746473	0.740124	0.735867	0.742002	0.740326	0.738569	0.738894	0.746271	0.739681	0.742637	0.735356	0.737371	0.741676	0.737765	0.739756	0.744585	0.733364	0.738182	0.740555	0.738616
	Ornithinicoccus_A	Ornithinicoccus_A halotolerans	0.739954	0.738968	0.741927	0.746702	0.748044	0.745665	0.750884	0.746551	0.740938	0.746702	0.745269	0.746448	0.742979	0.730433	0.73102	0.739435	0.743057	0.740627	0.741906	0.752381	0.741429	0.741925	0.728699	0.741858	0.744353	0.72144	0.71906	0.74276	0.74284	0.740841	0.743762	0.741897	0.741207	0.743579	0.747506	0.743774	0.74223	0.735214	0.7378	0.743883	0.742531	0.743672	0.74736	0.737191	0.742886	0.74088	0.741495
	Ornithinimicrobium	Ornithinimicrobium tianjinense	0.738926	0.742309	0.742548	0.743656	0.7461	0.747091	0.750359	0.74825	0.736976	0.745298	0.742427	0.743079	0.740256	0.73194	0.728251	0.733516	0.735487	0.736495	0.736359	0.749763	0.739123	0.739124	0.729428	0.741763	0.747313	0.721876	0.71884	0.747121	0.745715	0.743317	0.74384	0.741219	0.739135	0.740734	0.745665	0.743688	0.742669	0.733	0.736185	0.739329	0.741653	0.743054	0.747678	0.735856	0.743443	0.74229	0.743245
		Ornithinimicrobium sp003577095	0.737881	0.742685	0.742833	0.743873	0.743813	0.745744	0.745933	0.744382	0.739462	0.743708	0.742773	0.742182	0.741313	0.727328	0.723254	0.733178	0.737856	0.735627	0.731359	0.749815	0.737468	0.738042	0.725565	0.740063	0.738777	0.71031	0.711053	0.747925	0.742704	0.741811	0.742601	0.739842	0.738584	0.739058	0.745704	0.744859	0.744691	0.733538	0.735361	0.738209	0.738212	0.739685	0.741371	0.729601	0.736674	0.738615	0.738476
		Ornithinimicrobium sp003351765	0.741371	0.741304	0.742964	0.741961	0.744469	0.747808	0.74976	0.748259	0.73827	0.743597	0.743185	0.741941	0.742309	0.731087	0.729549	0.73441	0.735764	0.736402	0.736224	0.751082	0.737768	0.740369	0.729433	0.741938	0.744673	0.719522	0.7195	0.747496	0.744749	0.738949	0.745713	0.742081	0.738385	0.740723	0.747772	0.745398	0.742058	0.73423	0.737622	0.740782	0.742225	0.741414	0.746015	0.73271	0.742263	0.741356	0.742303
		Ornithinimicrobium humiphilum	0.743823	0.743144	0.742952	0.746596	0.748126	0.750893	0.753111	0.750001	0.738387	0.747558	0.745733	0.745596	0.74323	0.731921	0.73049	0.734692	0.735293	0.736879	0.737183	0.752488	0.743038	0.744228	0.731179	0.746758	0.750531	0.724321	0.722253	0.74873	0.747115	0.744504	0.747073	0.74528	0.74337	0.74394	0.750251	0.748183	0.744982	0.736896	0.739666	0.745169	0.745191	0.746745	0.750431	0.73421	0.744671	0.741734	0.743243
		Ornithinimicrobium sp001942405	0.73927	0.740443	0.741249	0.743194	0.744957	0.746219	0.747938	0.745388	0.737172	0.742493	0.74127	0.741072	0.741035	0.730144	0.729129	0.735503	0.737715	0.735132	0.737105	0.747759	0.739214	0.741734	0.729319	0.73985	0.743087	0.720521	0.721131	0.746736	0.742318	0.7408	0.744009	0.740244	0.739458	0.743859	0.745385	0.745243	0.743871	0.732071	0.737365	0.740383	0.740924	0.742952	0.74707	0.73421	0.741203	0.740381	0.740267
		Ornithinimicrobium pekingense	0.740839	0.740518	0.741442	0.744441	0.745961	0.74951	0.750966	0.748981	0.736503	0.74483	0.74274	0.74231	0.741538	0.730914	0.72838	0.734181	0.736211	0.735707	0.736617	0.75091	0.740188	0.740541	0.729541	0.741383	0.744685	0.721386	0.721075	0.74708	0.744395	0.740947	0.7449	0.742116	0.740771	0.742294	0.748391	0.746046	0.744619	0.733374	0.736623	0.741543	0.741076	0.744291	0.747127	0.734018	0.742073	0.741648	0.740494
		Ornithinimicrobium cerasi	0.737915	0.740528	0.740076	0.740848	0.741647	0.743122	0.746818	0.746276	0.73544	0.741066	0.742163	0.739825	0.739501	0.728337	0.723655	0.73389	0.734676	0.73478	0.732856	0.746163	0.733992	0.737021	0.72473	0.738542	0.738263	0.711946	0.708564	0.743916	0.742328	0.741987	0.741978	0.737518	0.736602	0.73578	0.745094	0.740257	0.74117	0.732929	0.734917	0.73905	0.738237	0.740535	0.744902	0.734365	0.738942	0.73798	0.737992
	Oryzihumus	Oryzihumus leptocrescens	0.747701	0.749453	0.748049	0.753875	0.756318	0.761322	0.762353	0.758772	0.747492	0.752881	0.752697	0.752022	0.749065	0.735761	0.730515	0.742377	0.747081	0.745323	0.745512	0.763996	0.745748	0.746759	0.731697	0.751244	0.753225	0.724036	0.722325	0.755272	0.755803	0.74969	0.753424	0.748543	0.746667	0.750436	0.756995	0.755413	0.753877	0.740969	0.744326	0.747499	0.752372	0.753088	0.75538	0.742771	0.753719	0.750847	0.749665
	Pedococcus	Pedococcus dokdonensis	0.74988	0.744288	0.746311	0.74895	0.750946	0.753012	0.75527	0.752221	0.740439	0.747736	0.744492	0.74725	0.744645	0.73001	0.729639	0.734855	0.739543	0.739039	0.739429	0.758277	0.743861	0.744282	0.733365	0.748711	0.751952	0.723205	0.723186	0.757026	0.757819	0.750553	0.755213	0.745032	0.744033	0.74599	0.752231	0.750763	0.75132	0.738139	0.741012	0.746253	0.749792	0.749794	0.751892	0.74116	0.750042	0.747181	0.747542
		Pedococcus sp001426245	0.749187	0.741567	0.743426	0.746969	0.749413	0.751836	0.752371	0.751088	0.739322	0.74584	0.744295	0.745495	0.742664	0.729037	0.728476	0.733344	0.739842	0.73748	0.736669	0.75597	0.740901	0.742463	0.731663	0.749804	0.751691	0.723305	0.721922	0.755653	0.75675	0.749139	0.756597	0.742639	0.741019	0.743974	0.75037	0.749692	0.751854	0.736693	0.739858	0.743725	0.748719	0.747624	0.751884	0.739458	0.746712	0.745925	0.746131
		Pedococcus sp013041615	0.748499	0.746713	0.744978	0.747951	0.750891	0.752242	0.754884	0.74938	0.741728	0.746805	0.747023	0.747498	0.744183	0.729016	0.727799	0.737559	0.736854	0.738246	0.738244	0.760281	0.741846	0.743284	0.732276	0.749528	0.75336	0.723777	0.722973	0.757263	0.756994	0.749872	0.755289	0.746347	0.744537	0.74641	0.753266	0.751689	0.751786	0.738673	0.741851	0.744166	0.751212	0.749203	0.752142	0.740515	0.748707	0.746991	0.747676
		Pedococcus sp009707485	0.747668	0.743977	0.743563	0.746713	0.748491	0.752716	0.753358	0.750404	0.738723	0.744652	0.744952	0.744818	0.741803	0.728743	0.727557	0.732631	0.736468	0.735045	0.73781	0.755731	0.740908	0.740526	0.732329	0.745468	0.750162	0.723487	0.720804	0.755781	0.754282	0.750929	0.753682	0.742574	0.741655	0.744415	0.74941	0.748643	0.751052	0.73721	0.741111	0.741839	0.74849	0.748768	0.749812	0.738783	0.747027	0.746009	0.747196
		Pedococcus badiiscoriae	0.748554	0.74292	0.744444	0.747955	0.750267	0.751081	0.754037	0.749168	0.740469	0.745426	0.743401	0.744619	0.743391	0.730439	0.727967	0.734181	0.739114	0.737304	0.738159	0.754781	0.742973	0.741836	0.732674	0.746684	0.750323	0.721481	0.722203	0.755108	0.756183	0.75045	0.753565	0.744758	0.742475	0.744147	0.750387	0.75037	0.752595	0.737016	0.741914	0.744848	0.749358	0.750047	0.7507	0.738492	0.74824	0.746034	0.746734
		Pedococcus sp001428025	0.749695	0.745227	0.745585	0.748775	0.752488	0.755648	0.755252	0.753023	0.739724	0.747478	0.745668	0.747011	0.745118	0.730674	0.727773	0.733608	0.740021	0.738051	0.73812	0.757214	0.743355	0.743587	0.731436	0.750434	0.750394	0.719523	0.720866	0.758149	0.757676	0.752442	0.757111	0.744442	0.742845	0.746077	0.753067	0.751711	0.753096	0.736496	0.741747	0.745589	0.749799	0.750348	0.753236	0.737365	0.747841	0.746758	0.747984
		Pedococcus bigeumensis	0.74767	0.742862	0.743988	0.746851	0.749604	0.749872	0.7523	0.748819	0.737327	0.743484	0.742697	0.743421	0.741273	0.729038	0.728355	0.733265	0.738915	0.736761	0.737202	0.754357	0.741412	0.74114	0.731608	0.746052	0.748001	0.724793	0.721516	0.75555	0.754052	0.750226	0.752745	0.74397	0.741003	0.743244	0.749841	0.748246	0.750561	0.738226	0.742459	0.743463	0.747202	0.747513	0.750166	0.738118	0.747125	0.745853	0.745776
		Pedococcus cremeus	0.7497	0.746631	0.746867	0.750549	0.753465	0.756091	0.756488	0.753492	0.741435	0.750217	0.747614	0.748038	0.746195	0.732228	0.73028	0.737751	0.744035	0.740065	0.741357	0.760261	0.746896	0.74672	0.732835	0.751486	0.754871	0.724015	0.722925	0.756968	0.758401	0.753173	0.75519	0.746464	0.744706	0.74715	0.754859	0.753079	0.752031	0.739529	0.74267	0.745413	0.749573	0.75128	0.753132	0.741429	0.749166	0.747988	0.749223
		Pedococcus sp001429605	0.749227	0.7433	0.742923	0.748651	0.750664	0.752115	0.753563	0.75187	0.741023	0.74698	0.744367	0.745451	0.743338	0.730496	0.728854	0.733537	0.738348	0.738601	0.739417	0.756926	0.743293	0.742568	0.732841	0.746305	0.752005	0.722774	0.723345	0.75621	0.757319	0.751818	0.755666	0.744536	0.742826	0.744713	0.751002	0.749528	0.752131	0.73902	0.741907	0.744279	0.749015	0.749719	0.751441	0.740714	0.748469	0.747043	0.747888
	Phycicoccus	Phycicoccus sp014763705	0.764468	0.747899	0.74704	0.747607	0.749168	0.752081	0.756367	0.7537	0.741321	0.748056	0.747666	0.746123	0.745347	0.730884	0.729626	0.736662	0.737383	0.737628	0.737024	0.755102	0.738496	0.739495	0.731419	0.751848	0.751802	0.716181	0.714504	0.765963	0.765966	0.76175	0.7643	0.74481	0.742019	0.742541	0.75011	0.757188	0.757286	0.737849	0.743571	0.745287	0.752414	0.75252	0.7562	0.745069	0.750931	0.75069	0.749308
		Phycicoccus sp011383005	0.761181	0.747493	0.745782	0.74569	0.749371	0.753159	0.753499	0.750416	0.738786	0.747413	0.746807	0.745151	0.743198	0.729672	0.729861	0.733873	0.7366	0.735651	0.735306	0.755497	0.739458	0.741173	0.729718	0.749755	0.753054	0.721085	0.719674	0.762573	0.762538	0.76033	0.759481	0.744668	0.74085	0.745029	0.749406	0.753487	0.752623	0.734838	0.739267	0.744274	0.750935	0.750727	0.752136	0.742539	0.749014	0.746238	0.747887
		EBPR_bin.44	0.749494	0.738068	0.734012	0.734876	0.736292	0.741674	0.740817	0.739066	0.730586	0.733137	0.732993	0.73413	0.730034	0.721517	0.719537	0.726337	0.730531	0.727874	0.723664	0.740145	0.730595	0.731527	0.72238	0.736856	0.739891	0.707689	0.706976	0.749599	0.749662	0.744642	0.747521	0.736721	0.733864	0.733369	0.738549	0.741273	0.744325	0.730507	0.733623	0.734009	0.740325	0.739145	0.74282	0.732146	0.738348	0.738976	0.738516
		Phycicoccus sp016888005	0.756244	0.744857	0.744372	0.744292	0.744639	0.7485	0.749054	0.748233	0.736361	0.745448	0.744408	0.744899	0.741342	0.729738	0.728131	0.732452	0.733055	0.734816	0.733227	0.75231	0.736145	0.737965	0.72703	0.745761	0.750854	0.720946	0.72252	0.759726	0.759621	0.755376	0.757137	0.739464	0.739101	0.740739	0.745585	0.74955	0.750208	0.735942	0.738144	0.740507	0.747283	0.74722	0.751034	0.741399	0.746868	0.743773	0.743775
		Phycicoccus endophyticus	0.758516	0.744703	0.744301	0.745316	0.745611	0.748496	0.750358	0.748286	0.737132	0.745274	0.744343	0.744685	0.741309	0.728445	0.729115	0.73273	0.737428	0.73449	0.735066	0.752755	0.737164	0.736812	0.727817	0.746431	0.750678	0.719811	0.719562	0.759798	0.757564	0.754645	0.758309	0.73954	0.739181	0.739653	0.74609	0.751664	0.750785	0.734777	0.740339	0.741061	0.748687	0.748852	0.751016	0.738443	0.747988	0.746815	0.744608
		Phycicoccus duodecadis	0.757176	0.743532	0.744484	0.746926	0.748213	0.75218	0.753308	0.751586	0.73939	0.746383	0.744942	0.74456	0.744961	0.730094	0.730005	0.735935	0.737835	0.736231	0.737233	0.756214	0.739818	0.740678	0.730446	0.745726	0.750145	0.724052	0.722704	0.757492	0.756532	0.754993	0.757917	0.742775	0.741598	0.744106	0.749013	0.749476	0.750747	0.737045	0.740749	0.742469	0.748541	0.746921	0.751474	0.740115	0.746365	0.746389	0.745871
		Phycicoccus sp001428065	0.756788	0.744243	0.741791	0.747124	0.749156	0.752352	0.754058	0.752228	0.738551	0.745646	0.745414	0.745599	0.74382	0.731096	0.730841	0.735415	0.736132	0.737714	0.737248	0.755959	0.740404	0.741887	0.73031	0.745783	0.749125	0.723827	0.723373	0.758097	0.755894	0.754747	0.756408	0.744625	0.741416	0.746124	0.749099	0.750195	0.7508	0.736475	0.741454	0.743391	0.748192	0.747468	0.750612	0.740138	0.747084	0.746935	0.746609
		Phycicoccus sp013201035	0.760919	0.74821	0.745796	0.746528	0.749132	0.752513	0.754241	0.752391	0.738599	0.746678	0.745985	0.745071	0.743871	0.727908	0.727603	0.732388	0.734143	0.734237	0.734707	0.755643	0.738031	0.739154	0.730248	0.750681	0.756746	0.722971	0.722018	0.762288	0.762075	0.756979	0.76085	0.742219	0.740997	0.74246	0.748015	0.752534	0.752821	0.73647	0.740127	0.741975	0.751452	0.750622	0.752249	0.740876	0.747986	0.748276	0.746376
		Phycicoccus jejuensis	0.760275	0.748731	0.745804	0.747613	0.747599	0.752668	0.754207	0.75214	0.738246	0.746539	0.747196	0.74503	0.743778	0.728365	0.728544	0.733302	0.734202	0.735256	0.734633	0.754609	0.738396	0.739288	0.731055	0.749949	0.755072	0.720908	0.722364	0.762592	0.762703	0.758803	0.761089	0.743881	0.740615	0.743781	0.748819	0.754314	0.753131	0.73552	0.740538	0.741177	0.751633	0.750067	0.752954	0.742534	0.749134	0.748167	0.747302
		Phycicoccus sp016887965	0.76173	0.74853	0.745553	0.744964	0.748018	0.753155	0.754078	0.751864	0.739366	0.747413	0.74635	0.745252	0.743559	0.729492	0.727914	0.731912	0.735293	0.735649	0.735029	0.754092	0.737164	0.739782	0.728628	0.749088	0.753067	0.719548	0.719064	0.76223	0.763248	0.75773	0.761008	0.741005	0.740379	0.74297	0.748546	0.75469	0.75397	0.736447	0.741257	0.743316	0.75014	0.751665	0.752594	0.742461	0.749686	0.74701	0.747023
		Phycicoccus sp018139485	0.758961	0.74472	0.74288	0.744655	0.745246	0.750156	0.752939	0.751042	0.735705	0.74439	0.745461	0.744637	0.742752	0.730858	0.728849	0.733244	0.733338	0.734013	0.734878	0.752141	0.735292	0.736302	0.727915	0.747161	0.753968	0.723457	0.722593	0.75988	0.759817	0.756592	0.758938	0.739664	0.739771	0.741913	0.746827	0.751177	0.750261	0.7371	0.741405	0.740541	0.748746	0.746338	0.749772	0.739006	0.745841	0.74398	0.743183
		Phycicoccus flavus	0.760193	0.745014	0.745225	0.744497	0.747367	0.750434	0.754077	0.750798	0.737903	0.74685	0.745934	0.744902	0.744294	0.72967	0.72849	0.733533	0.736835	0.736454	0.736279	0.753736	0.735452	0.73834	0.729643	0.747252	0.751777	0.721375	0.720825	0.760437	0.760183	0.754606	0.758547	0.740711	0.741165	0.740695	0.746974	0.751851	0.750621	0.738783	0.742066	0.743404	0.74913	0.749522	0.75301	0.740213	0.748742	0.747782	0.746754
	Phycicoccus_A	Pelon_Hjor_b29	0.754201	0.740277	0.73997	0.739077	0.741271	0.746645	0.74669	0.745468	0.733936	0.745393	0.739047	0.739932	0.736043	0.728987	0.727836	0.730285	0.736656	0.734216	0.733421	0.745116	0.737094	0.737651	0.730243	0.743047	0.749413	0.720874	0.719839	0.753096	0.754588	0.751088	0.753088	0.740943	0.738428	0.740645	0.742875	0.74652	0.745174	0.735843	0.738094	0.739376	0.749955	0.744706	0.747997	0.735804	0.742722	0.744236	0.744989
		SRR14932614_bin.77	0.756303	0.742019	0.741559	0.739881	0.740001	0.7457	0.745312	0.743598	0.735145	0.738027	0.736912	0.738975	0.736854	0.724937	0.721526	0.731022	0.730945	0.733053	0.726411	0.745349	0.733312	0.733129	0.72349	0.7399	0.743228	0.707859	0.71227	0.755337	0.755359	0.749941	0.754681	0.737452	0.73441	0.737521	0.742777	0.745486	0.747355	0.732209	0.73522	0.737282	0.744923	0.744107	0.746797	0.737084	0.743939	0.744143	0.743197
		Phycicoccus_A elongatus	0.754509	0.7412	0.7404	0.739748	0.742425	0.7469	0.747862	0.744857	0.73416	0.742151	0.738856	0.738579	0.73653	0.728933	0.727885	0.7316	0.73321	0.73318	0.732674	0.74556	0.736824	0.738514	0.730259	0.742567	0.749153	0.721877	0.720238	0.753439	0.754453	0.749214	0.752895	0.742562	0.738293	0.740761	0.745765	0.746852	0.745443	0.735913	0.73875	0.73998	0.747674	0.744195	0.748123	0.736685	0.74426	0.743991	0.744733
		SRR14932683_bin.102	0.746108	0.734633	0.732699	0.732244	0.732595	0.736592	0.735608	0.734017	0.729775	0.732352	0.732285	0.730912	0.728463	0.717712	0.715381	0.723376	0.72676	0.72552	0.722331	0.735757	0.726825	0.727642	0.720478	0.733264	0.735047	0.704266	0.703666	0.746829	0.746569	0.742483	0.744335	0.732425	0.728794	0.729178	0.733501	0.739897	0.742059	0.727975	0.731088	0.731787	0.768237	0.766785	0.744562	0.730084	0.768866	0.746961	0.736943
		Candidatus Barnard phosperitus	0.75302	0.738975	0.740795	0.736666	0.734972	0.7419	0.7439	0.741326	0.735997	0.737171	0.73465	0.736957	0.73752	0.724797	0.720631	0.732521	0.733151	0.734482	0.731621	0.741219	0.734432	0.734428	0.721406	0.735863	0.739722	0.712085	0.710443	0.749492	0.751827	0.746848	0.752743	0.733299	0.730477	0.732696	0.737766	0.746121	0.747178	0.737141	0.738864	0.742434	0.744347	0.743692	0.747314	0.73854	0.743302	0.745237	0.743741
	Piscicoccus	Piscicoccus intestinalis	0.743802	0.774204	0.775854	0.74612	0.749567	0.754968	0.755849	0.753998	0.750905	0.756942	0.756094	0.757832	0.754981	0.738349	0.736433	0.744289	0.749796	0.746044	0.746235	0.755107	0.740596	0.744063	0.731397	0.752401	0.752972	0.724064	0.727489	0.747211	0.750108	0.744474	0.748949	0.742504	0.742739	0.744576	0.748702	0.749394	0.746831	0.738676	0.741659	0.747546	0.747176	0.745492	0.750882	0.738562	0.745656	0.747174	0.746729
	Rudaeicoccus	Rudaeicoccus suwonensis	0.735779	0.737409	0.73989	0.752322	0.751867	0.741668	0.743276	0.739894	0.733032	0.737798	0.737482	0.736924	0.734044	0.726808	0.724369	0.728261	0.733172	0.731124	0.732338	0.755198	0.748053	0.748201	0.731999	0.742117	0.745087	0.722199	0.72047	0.737809	0.739844	0.734583	0.737286	0.763113	0.763674	0.765632	0.775375	0.735048	0.733992	0.730651	0.732972	0.735189	0.737079	0.736553	0.741481	0.731254	0.736675	0.736718	0.737954
	Segeticoccus	Segeticoccus rhizosphaerae	0.74449	0.743549	0.744319	0.751254	0.753115	0.752708	0.756041	0.749867	0.740857	0.74861	0.748686	0.746448	0.745536	0.72933	0.730429	0.737296	0.743133	0.737953	0.73917	0.758602	0.742936	0.744746	0.730604	0.746813	0.7493	0.719902	0.718017	0.747794	0.747131	0.742511	0.748452	0.746623	0.744867	0.747763	0.754244	0.745977	0.746358	0.737484	0.742356	0.743953	0.745476	0.746975	0.748127	0.739198	0.74692	0.744973	0.746302
	Serinicoccus	Serinicoccus sediminis	0.738492	0.741091	0.743076	0.742115	0.745444	0.745659	0.747262	0.744917	0.735371	0.742677	0.739193	0.741382	0.739969	0.731156	0.727748	0.73356	0.737022	0.733864	0.73509	0.749265	0.738375	0.738347	0.727329	0.741257	0.745689	0.72011	0.719752	0.743795	0.742789	0.740024	0.742694	0.739591	0.738178	0.739963	0.74388	0.743118	0.7406	0.733149	0.734174	0.740972	0.74015	0.741135	0.746504	0.736719	0.741611	0.740301	0.738125
		Serinicoccus sp008919445	0.736966	0.739704	0.741105	0.741881	0.745046	0.74423	0.747484	0.743687	0.734066	0.743841	0.738336	0.740481	0.738821	0.730611	0.729234	0.732561	0.735323	0.732391	0.734321	0.747308	0.739539	0.740344	0.727089	0.740581	0.743269	0.720425	0.719846	0.742799	0.741647	0.739454	0.740568	0.740688	0.737543	0.741405	0.743945	0.743066	0.738601	0.731287	0.735716	0.739137	0.740067	0.74105	0.743201	0.734817	0.73994	0.739139	0.739105
		Serinicoccus pratense	0.739026	0.738546	0.737174	0.741261	0.744612	0.744092	0.744665	0.743708	0.735964	0.74206	0.740221	0.739467	0.739575	0.72996	0.728418	0.734665	0.735864	0.734952	0.735352	0.746959	0.738341	0.73993	0.728004	0.737406	0.741062	0.721476	0.718368	0.742775	0.741229	0.738542	0.74225	0.739581	0.737686	0.739964	0.744759	0.742954	0.738982	0.733359	0.738441	0.73942	0.739776	0.742376	0.744979	0.732768	0.739755	0.73893	0.739464
		Serinicoccus profundi	0.740116	0.742583	0.741887	0.743013	0.744545	0.745134	0.747026	0.74803	0.73427	0.743245	0.739472	0.740345	0.738305	0.729935	0.729319	0.731755	0.734889	0.733276	0.734089	0.747464	0.73894	0.740197	0.728039	0.742301	0.746302	0.719989	0.72064	0.746031	0.743918	0.741564	0.743856	0.744711	0.738807	0.743095	0.745996	0.743197	0.739636	0.732393	0.735211	0.737789	0.742529	0.742744	0.745143	0.73511	0.741014	0.739557	0.741165
		Serinicoccus chungangensis	0.738422	0.741147	0.741877	0.74207	0.743685	0.746384	0.746212	0.746928	0.734113	0.740934	0.737989	0.740568	0.73872	0.729868	0.727032	0.731865	0.735618	0.733258	0.734254	0.748025	0.736761	0.739727	0.728188	0.74215	0.744112	0.71809	0.720406	0.744256	0.744893	0.741828	0.742632	0.740981	0.738289	0.743676	0.743443	0.742534	0.740069	0.731482	0.734737	0.738539	0.740453	0.74081	0.745146	0.736581	0.740418	0.740206	0.738843
		Serinicoccus chungangensis_A	0.738386	0.740797	0.74097	0.741204	0.744188	0.745274	0.747486	0.744633	0.733797	0.74088	0.738277	0.738959	0.739096	0.730062	0.728552	0.733367	0.735312	0.732283	0.732942	0.747926	0.738642	0.740103	0.726748	0.739584	0.744439	0.719745	0.720185	0.741737	0.744164	0.74146	0.742368	0.740062	0.7376	0.741481	0.742217	0.741471	0.739693	0.732956	0.735625	0.739743	0.740002	0.742083	0.745106	0.735314	0.741886	0.739301	0.739706
		Serinicoccus hydrothermalis	0.739774	0.741978	0.741703	0.742796	0.744129	0.746673	0.749768	0.745686	0.734685	0.744443	0.739777	0.743136	0.740662	0.730093	0.727433	0.733599	0.736693	0.733626	0.734405	0.749051	0.738406	0.738952	0.727286	0.741701	0.746139	0.719958	0.719967	0.745511	0.743323	0.740353	0.742427	0.740911	0.738366	0.738757	0.74601	0.742843	0.741573	0.733452	0.736944	0.740653	0.741419	0.741351	0.745024	0.735076	0.741449	0.741391	0.739686
		Serinicoccus sp004322775	0.739544	0.739186	0.739022	0.742856	0.74606	0.746303	0.747146	0.74556	0.737716	0.744434	0.742554	0.74291	0.741952	0.731017	0.730676	0.736432	0.73851	0.736126	0.738674	0.748837	0.738892	0.741484	0.729548	0.739675	0.743237	0.720756	0.718458	0.745126	0.744596	0.740678	0.743419	0.742636	0.741478	0.741311	0.746332	0.745464	0.742353	0.733983	0.738723	0.741537	0.741521	0.741518	0.747495	0.73576	0.740867	0.740075	0.739702
		Serinicoccus marinus	0.739187	0.742281	0.741175	0.743212	0.746701	0.74713	0.750009	0.748525	0.735739	0.743573	0.739874	0.741839	0.739488	0.729647	0.727358	0.734839	0.736647	0.736166	0.736519	0.749148	0.738658	0.739918	0.727274	0.742128	0.74743	0.718312	0.721264	0.745586	0.744628	0.741859	0.743464	0.740832	0.739021	0.740885	0.746858	0.745291	0.740949	0.733284	0.736308	0.73909	0.740946	0.742406	0.745468	0.735656	0.74178	0.741652	0.739797
		Serinicoccus flavus	0.737309	0.740148	0.740333	0.743885	0.744233	0.745647	0.748044	0.746484	0.73462	0.74464	0.740815	0.740501	0.739751	0.732855	0.729018	0.734348	0.73516	0.734684	0.736124	0.746057	0.73947	0.738773	0.728049	0.739593	0.744171	0.720593	0.722862	0.74312	0.740827	0.741281	0.74306	0.740455	0.736135	0.738556	0.743792	0.743923	0.74046	0.73367	0.736119	0.740729	0.742539	0.742002	0.746581	0.734392	0.740617	0.73921	0.739104
	Terrabacter	Terrabacter sp006715875	0.746134	0.744166	0.743192	0.746407	0.749325	0.751777	0.753569	0.750148	0.736503	0.743815	0.742463	0.742595	0.74152	0.728536	0.729458	0.732289	0.735905	0.736239	0.737145	0.755027	0.742672	0.742269	0.730738	0.750414	0.751801	0.724041	0.722794	0.752605	0.753819	0.749769	0.75105	0.743292	0.742703	0.744628	0.75138	0.75194	0.751519	0.736794	0.742179	0.742283	0.751591	0.749047	0.753207	0.742548	0.750769	0.747365	0.749094
		Terrabacter sp000383675	0.746924	0.743756	0.743031	0.745633	0.748709	0.752507	0.752715	0.749451	0.734934	0.743269	0.741018	0.740458	0.739369	0.727694	0.726911	0.730795	0.732163	0.733282	0.734852	0.754004	0.73983	0.738301	0.730363	0.749751	0.753514	0.722535	0.723046	0.753789	0.754148	0.749038	0.751503	0.742848	0.740106	0.741643	0.748639	0.751192	0.752049	0.738341	0.741307	0.741605	0.750629	0.748452	0.751721	0.741528	0.750795	0.746196	0.747808
		Terrabacter sp014518425	0.744854	0.742284	0.741651	0.743505	0.746561	0.750179	0.750479	0.747365	0.734195	0.742843	0.742476	0.740725	0.739192	0.726995	0.727501	0.730472	0.732149	0.734656	0.734798	0.752721	0.7393	0.740579	0.729814	0.749441	0.753776	0.72002	0.721668	0.752954	0.752849	0.748147	0.749452	0.742482	0.738437	0.741265	0.74711	0.750501	0.750001	0.736976	0.741689	0.739984	0.748455	0.747325	0.748319	0.739428	0.749166	0.745347	0.747415
		Terrabacter aerolatus	0.746568	0.742566	0.744438	0.7461	0.749865	0.751695	0.753003	0.749747	0.735802	0.743418	0.742771	0.741625	0.741264	0.728421	0.727104	0.731424	0.731534	0.735743	0.734627	0.754894	0.739814	0.74043	0.730426	0.750393	0.752222	0.72178	0.722478	0.752837	0.755004	0.749584	0.750777	0.743082	0.740801	0.742503	0.748292	0.750284	0.751103	0.738048	0.741502	0.741521	0.751505	0.748634	0.75202	0.741864	0.750907	0.747081	0.749005
		Terrabacter sp013361975	0.74089	0.741918	0.73944	0.742864	0.743218	0.746005	0.748318	0.744504	0.733637	0.737903	0.738735	0.737269	0.736091	0.722577	0.71899	0.725758	0.729774	0.730556	0.728981	0.750798	0.733464	0.734359	0.722076	0.745351	0.745137	0.710197	0.707732	0.746777	0.747165	0.742294	0.745262	0.738089	0.735209	0.737568	0.743899	0.74578	0.74795	0.73357	0.738583	0.738567	0.744955	0.742863	0.745469	0.736982	0.742751	0.742471	0.742279
		Terrabacter sp001428505	0.745787	0.742989	0.743486	0.746707	0.748114	0.75134	0.753176	0.750454	0.735467	0.743187	0.742096	0.742509	0.740954	0.727134	0.728334	0.733811	0.73383	0.734356	0.734997	0.75399	0.740486	0.74112	0.730247	0.751424	0.754596	0.721732	0.722945	0.753741	0.753889	0.748983	0.749915	0.74164	0.740401	0.740942	0.74968	0.751274	0.751604	0.739096	0.740516	0.743217	0.750752	0.748832	0.751341	0.741957	0.75165	0.74619	0.748181
		Terrabacter lapilli	0.746726	0.743337	0.744637	0.746322	0.750592	0.752878	0.755156	0.750588	0.737602	0.744488	0.744626	0.744103	0.742278	0.728488	0.728262	0.73361	0.735613	0.737372	0.737329	0.755213	0.742997	0.743566	0.731699	0.750359	0.752839	0.724444	0.722682	0.752135	0.753776	0.750306	0.75054	0.744152	0.743144	0.744727	0.751763	0.751059	0.751667	0.738022	0.742488	0.743908	0.750889	0.749875	0.752638	0.742444	0.75103	0.748072	0.749178
		Terrabacter tumescens	0.746949	0.743398	0.744353	0.747268	0.750001	0.752626	0.754877	0.750378	0.73741	0.744411	0.743238	0.742964	0.740292	0.727655	0.728096	0.731508	0.73344	0.735923	0.737146	0.755979	0.742073	0.741371	0.730505	0.752846	0.753594	0.725365	0.723969	0.755399	0.756177	0.751257	0.751421	0.743556	0.742521	0.742665	0.750536	0.751761	0.751654	0.738165	0.741965	0.743037	0.751677	0.75042	0.752706	0.742954	0.752571	0.749378	0.749925
		Terrabacter sp006716915	0.745289	0.74307	0.743128	0.744927	0.74844	0.74983	0.752219	0.74871	0.736293	0.743162	0.740274	0.740357	0.739855	0.726644	0.726678	0.730286	0.73353	0.735099	0.735753	0.754184	0.739467	0.74051	0.730138	0.748621	0.75133	0.72137	0.720884	0.753091	0.753906	0.747773	0.749315	0.742518	0.740819	0.742118	0.748142	0.751539	0.750775	0.737928	0.740465	0.741407	0.748861	0.747362	0.749896	0.741787	0.750583	0.746165	0.746989
		Terrabacter sp000955875	0.745267	0.744449	0.743003	0.747475	0.748473	0.749574	0.753529	0.749564	0.737498	0.745633	0.74396	0.744935	0.741262	0.729149	0.728567	0.731157	0.734571	0.735225	0.735555	0.75544	0.739267	0.741178	0.730384	0.750233	0.754867	0.722758	0.720929	0.753608	0.754129	0.748079	0.74989	0.743199	0.742287	0.741672	0.749688	0.751033	0.752619	0.738151	0.740984	0.74222	0.75027	0.749056	0.752627	0.742899	0.750265	0.748177	0.748411
		Terrabacter sp000620545	0.743616	0.74096	0.742038	0.744168	0.747629	0.747558	0.75009	0.747383	0.735732	0.741584	0.743032	0.742076	0.739727	0.727835	0.72642	0.730791	0.733233	0.733994	0.73387	0.753201	0.739895	0.740142	0.729415	0.749229	0.750683	0.719926	0.721089	0.752613	0.75362	0.747574	0.750529	0.742442	0.73956	0.741951	0.748923	0.749542	0.751025	0.738228	0.739131	0.741371	0.748855	0.747505	0.750634	0.741334	0.74752	0.745194	0.746423
		Terrabacter sp001429185	0.745937	0.743359	0.744472	0.746712	0.747506	0.751709	0.752802	0.749929	0.7353	0.744815	0.742441	0.742164	0.740143	0.728242	0.726328	0.731867	0.734307	0.7345	0.735798	0.754912	0.739583	0.738327	0.730255	0.750934	0.752487	0.720988	0.723325	0.753445	0.754099	0.749409	0.751605	0.742633	0.741705	0.741477	0.748399	0.751725	0.751624	0.738248	0.741211	0.742575	0.750369	0.748529	0.752278	0.742404	0.750499	0.745904	0.748347
	Terracoccus	Terracoccus sp001758225	0.740111	0.737268	0.736895	0.740678	0.745089	0.743921	0.746113	0.740355	0.732871	0.739348	0.736054	0.737854	0.736297	0.724183	0.723828	0.729882	0.733066	0.734329	0.732443	0.748001	0.736683	0.737302	0.725174	0.742989	0.747253	0.718933	0.719481	0.745634	0.745798	0.740964	0.742769	0.735931	0.735279	0.737381	0.741733	0.741343	0.740153	0.73281	0.736959	0.73781	0.743081	0.741408	0.743376	0.735202	0.742285	0.741239	0.741048
		Terracoccus luteus	0.745962	0.743626	0.744271	0.744566	0.747322	0.749594	0.750482	0.748695	0.737048	0.744973	0.742725	0.741543	0.740753	0.728787	0.728763	0.733414	0.733678	0.737041	0.735033	0.755538	0.740011	0.74227	0.729557	0.749606	0.754641	0.722303	0.724035	0.752189	0.752686	0.749379	0.749533	0.741199	0.741507	0.743705	0.749998	0.749813	0.748141	0.737329	0.741726	0.742155	0.750246	0.747717	0.750771	0.741771	0.750237	0.747578	0.747579
	Tetrasphaera	Tetrasphaera japonica	0.753102	0.74756	0.743842	0.743508	0.745752	0.74783	0.751133	0.748175	0.737253	0.742709	0.742275	0.743612	0.740991	0.728515	0.729634	0.731791	0.736465	0.733917	0.735087	0.751438	0.737589	0.740006	0.728206	0.746748	0.750112	0.720369	0.718206	0.755986	0.757562	0.751844	0.756292	0.74079	0.738581	0.741847	0.744059	0.753595	0.753579	0.738964	0.741113	0.743765	0.750997	0.750356	0.752445	0.741632	0.750621	0.746921	0.746542
	Tetrasphaera_A	EBPR_bin.230	0.741553	0.735321	0.730597	0.731343	0.733721	0.735956	0.735482	0.734795	0.731145	0.732086	0.733273	0.731868	0.730724	0.721456	0.717179	0.729512	0.727144	0.726862	0.726215	0.735481	0.725792	0.729195	0.719125	0.732541	0.732542	0.706845	0.707327	0.743776	0.742055	0.740122	0.742244	0.729056	0.728216	0.72942	0.7335	0.740643	0.740816	0.73103	0.733174	0.733589	0.737656	0.738731	0.738816	0.731706	0.737842	0.736951	0.73706
		EBPR_bin.224	0.736557	0.732305	0.732468	0.729562	0.731716	0.731279	0.731124	0.730559	0.726833	0.73111	0.728862	0.728789	0.728496	0.719542	0.717511	0.724807	0.723741	0.726034	0.724779	0.732476	0.725982	0.729392	0.717237	0.729627	0.731164	0.701209	0.700095	0.73777	0.737871	0.735197	0.736853	0.730779	0.727973	0.72844	0.73274	0.736252	0.735203	0.727324	0.730085	0.729367	0.73106	0.732122	0.7365	0.731149	0.734661	0.733091	0.732463
		Tetrasphaera_A australiensis	0.753392	0.74023	0.741668	0.741973	0.74455	0.746704	0.75053	0.745576	0.7368	0.74578	0.742524	0.742611	0.740587	0.731203	0.728196	0.733854	0.74375	0.738014	0.742885	0.747328	0.739365	0.741429	0.72877	0.744235	0.746204	0.721753	0.720981	0.75349	0.75233	0.757008	0.753944	0.742903	0.737725	0.743633	0.744651	0.752888	0.747267	0.73905	0.739206	0.744107	0.748797	0.749334	0.751002	0.739475	0.750031	0.747055	0.747508
		EBPR_bin.31	0.737815	0.734151	0.733727	0.729306	0.732138	0.734787	0.73649	0.735985	0.728847	0.731747	0.733255	0.733281	0.73059	0.722037	0.719249	0.72611	0.728935	0.72663	0.724415	0.733946	0.727993	0.729369	0.720224	0.728032	0.731083	0.70487	0.702019	0.740906	0.739679	0.734237	0.737087	0.731394	0.727817	0.730804	0.733894	0.735963	0.737557	0.73026	0.731296	0.731949	0.736899	0.739624	0.740541	0.730077	0.738536	0.735698	0.734493
		Tetrasphaera_A jenkinsii	0.742324	0.735478	0.739237	0.735589	0.737882	0.740104	0.7414	0.740632	0.73273	0.739578	0.736029	0.737001	0.734626	0.727732	0.72622	0.729401	0.735426	0.731253	0.737825	0.73805	0.733513	0.739729	0.729104	0.735682	0.738233	0.718613	0.718726	0.74373	0.745399	0.741317	0.741488	0.738254	0.733341	0.738542	0.739322	0.742065	0.738963	0.734954	0.736591	0.735512	0.74627	0.744481	0.745197	0.736035	0.743794	0.740376	0.74245
		EBPR_bin.289	0.743326	0.739386	0.737813	0.734546	0.738234	0.74113	0.740972	0.739398	0.732837	0.734983	0.737561	0.734997	0.733746	0.724474	0.720573	0.72932	0.732713	0.730558	0.728792	0.74076	0.730591	0.7338	0.7189	0.738329	0.737587	0.707776	0.704619	0.746455	0.746657	0.741403	0.747216	0.734186	0.732646	0.734937	0.738063	0.744074	0.744406	0.732916	0.734662	0.737923	0.740872	0.7422	0.743511	0.734973	0.740172	0.740293	0.740496
		EBPR_bin.154	0.730755	0.729898	0.730382	0.72403	0.726458	0.727864	0.728898	0.72823	0.726569	0.723504	0.728098	0.727099	0.72434	0.713126	0.709857	0.721273	0.72267	0.720069	0.72134	0.72808	0.721647	0.722971	0.714538	0.72253	0.723995	0.696216	0.694715	0.733758	0.734145	0.730634	0.733496	0.724468	0.723367	0.724553	0.728377	0.729277	0.732434	0.722437	0.723623	0.724044	0.728553	0.73008	0.731129	0.721587	0.72811	0.727585	0.728448
		SRR14932593_bin.9	0.739765	0.736358	0.73571	0.731312	0.7321	0.736045	0.736789	0.736694	0.728146	0.731029	0.732745	0.732602	0.726858	0.722368	0.715374	0.727014	0.726698	0.727443	0.724695	0.735744	0.727918	0.727592	0.718532	0.732158	0.733631	0.704934	0.704947	0.743917	0.741881	0.740541	0.742881	0.727988	0.726123	0.727952	0.734415	0.742121	0.743916	0.728571	0.732437	0.732468	0.737002	0.73922	0.740401	0.734838	0.741183	0.741951	0.737276
		EBPR_bin.332	0.738852	0.731329	0.730386	0.726923	0.728136	0.730356	0.732671	0.729142	0.726266	0.724847	0.726655	0.728414	0.723904	0.718631	0.713839	0.723133	0.725629	0.722737	0.722467	0.732177	0.722759	0.721746	0.711896	0.726779	0.727795	0.698126	0.698219	0.739585	0.739486	0.736347	0.738227	0.723168	0.719687	0.724979	0.727314	0.738979	0.742527	0.731346	0.737251	0.731377	0.734905	0.734657	0.738893	0.729472	0.736893	0.737144	0.734099
		s1404_Aved_b378	0.749088	0.736846	0.737537	0.734972	0.7379	0.740175	0.743069	0.739131	0.732442	0.74114	0.735239	0.736448	0.733895	0.730602	0.726465	0.730451	0.731518	0.730759	0.73253	0.74063	0.732701	0.732683	0.724318	0.737369	0.73964	0.716458	0.71827	0.746215	0.747162	0.74256	0.744927	0.732972	0.731252	0.733576	0.736978	0.74787	0.747107	0.735512	0.736472	0.73944	0.745092	0.747366	0.747584	0.736255	0.746346	0.753687	0.743394
	UBA4719	UBA4719 sp012927555	0.730084	0.735396	0.736937	0.73755	0.740214	0.738396	0.739887	0.735542	0.72974	0.733466	0.731664	0.735376	0.732656	0.7241	0.718891	0.729478	0.732761	0.729662	0.729301	0.740829	0.731658	0.733462	0.721729	0.733699	0.736152	0.710677	0.711294	0.73718	0.736234	0.731845	0.73466	0.733581	0.732255	0.733965	0.73767	0.735268	0.735641	0.729067	0.732709	0.732596	0.735096	0.735088	0.738063	0.725948	0.734136	0.733213	0.733006
		UBA4719 sp003157445	0.719476	0.722365	0.721519	0.721321	0.726535	0.724805	0.726701	0.724336	0.720254	0.720027	0.723951	0.722937	0.720426	0.710463	0.70836	0.721306	0.723026	0.719726	0.720737	0.726201	0.721931	0.726602	0.710699	0.722658	0.722339	0.696675	0.698617	0.726748	0.723774	0.721636	0.722212	0.721593	0.719803	0.719498	0.723402	0.724512	0.725031	0.72011	0.718232	0.719693	0.72183	0.724132	0.725035	0.712565	0.720598	0.72694	0.722007
		UBA4719 sp002404345	0.727942	0.731698	0.729642	0.733494	0.734785	0.734423	0.735139	0.73202	0.727634	0.729228	0.730925	0.733012	0.730691	0.717615	0.711882	0.722492	0.730999	0.725229	0.723832	0.735875	0.725789	0.729573	0.71525	0.729854	0.729294	0.700169	0.702596	0.731998	0.733093	0.729153	0.732047	0.73179	0.729821	0.731706	0.734241	0.73099	0.733099	0.72541	0.726613	0.727182	0.72942	0.732062	0.731172	0.72007	0.731996	0.732352	0.729982
		UBA4719 sp003132125	0.72578	0.7325	0.7329	0.733275	0.735218	0.734353	0.736228	0.733572	0.727422	0.727962	0.729897	0.73107	0.729892	0.720308	0.715387	0.725117	0.728879	0.72611	0.725801	0.73671	0.728231	0.730061	0.716283	0.73137	0.730179	0.706639	0.70859	0.732832	0.733545	0.727993	0.731953	0.731166	0.728463	0.728505	0.732558	0.73212	0.732926	0.728102	0.727814	0.727554	0.729617	0.733388	0.735223	0.723851	0.732198	0.732039	0.729804
		UBA4719 sp014377705	0.731302	0.733926	0.734274	0.735972	0.736943	0.737164	0.738902	0.73748	0.731317	0.733639	0.734214	0.735505	0.733321	0.723933	0.719435	0.728222	0.734426	0.730743	0.729295	0.739031	0.73133	0.733618	0.720322	0.73242	0.73311	0.70857	0.707373	0.737185	0.735689	0.732616	0.734575	0.733987	0.732652	0.731973	0.735663	0.735857	0.737452	0.729687	0.731864	0.732907	0.732147	0.733451	0.735702	0.725511	0.732379	0.731464	0.731609
	Yimella	Yimella sp014530045	0.736499	0.735486	0.737106	0.751682	0.749657	0.743639	0.743692	0.74257	0.731731	0.741505	0.738925	0.738482	0.735442	0.729997	0.727774	0.730854	0.73277	0.731435	0.732492	0.755611	0.746577	0.745855	0.733835	0.747087	0.751176	0.726017	0.724453	0.741049	0.741703	0.737167	0.739672	0.750506	0.747399	0.751241	0.755951	0.73669	0.733987	0.73059	0.735638	0.73599	0.737445	0.737343	0.741424	0.730723	0.736985	0.737733	0.740732
		Yimella sp013135345	0.737786	0.740857	0.739877	0.757429	0.755212	0.747267	0.747843	0.743381	0.73891	0.743412	0.741734	0.744047	0.739096	0.729525	0.727014	0.732293	0.734977	0.733749	0.734247	0.763412	0.747882	0.749683	0.733522	0.747698	0.750799	0.719616	0.717403	0.74492	0.743594	0.738982	0.743172	0.75567	0.756079	0.75665	0.764927	0.742747	0.740008	0.735761	0.738437	0.737949	0.741654	0.74105	0.743978	0.734226	0.740094	0.741649	0.740789
		Yimella indica	0.741055	0.740665	0.741242	0.757601	0.754981	0.74708	0.751017	0.752528	0.736534	0.745337	0.744632	0.742796	0.739903	0.729592	0.730337	0.733082	0.735376	0.735685	0.736602	0.762901	0.74926	0.749853	0.734945	0.752188	0.756247	0.725278	0.725046	0.743409	0.744467	0.741612	0.743367	0.754035	0.753273	0.75717	0.762621	0.740635	0.739061	0.734235	0.737274	0.73919	0.742024	0.740845	0.742939	0.734438	0.739627	0.740088	0.743348
		Yimella lutea	0.736244	0.736798	0.737242	0.751338	0.750777	0.743328	0.744007	0.744019	0.733918	0.739907	0.737981	0.739574	0.735722	0.727043	0.727825	0.730567	0.734841	0.732109	0.732085	0.755808	0.745474	0.74579	0.734594	0.749488	0.750298	0.724059	0.724227	0.741516	0.741876	0.737838	0.738962	0.750573	0.748502	0.752511	0.756672	0.737254	0.734592	0.731583	0.736225	0.73579	0.737444	0.738663	0.739611	0.730477	0.73621	0.738523	0.738619
[truncated: 161 more columns]
