# Supplementary material for: Candidatus Dermatophostum as a novel genus of polyphosphate-accumulating organisms for high-strength wastewater treatment
Source: ISME J. 2026 Feb 21;20(1):wrag032. doi: 10.1093/ismejo/wrag032 (PMC12978653; doi:10.1093/ismejo/wrag032)
Supplement: supplementary_files_wrag032 [file supplementary_files_wrag032.zip › Supplementary_Dataset_S5_wrag032.xlsx]

## Sheet: Sheet1
Dataset S5 The genome classfication based on GTDB and MiDAS 4.8 database
MAG name	MAG classification (GTDB RefSeq release 207 name)	16S classification (Midas 4.8 name)
EBPR_bin.1	d__Bacteria;p__Actinobacteriota;c__Actinobacteria;o__Actinomycetales;f__Dermatophilaceae;g__JAGOME01;s__	K: Bacteria | P: Actinobacteriota | C: Actinobacteria | O: Micrococcales | F: Intrasporangiaceae | G: Tetrasphaera | S: midas_s_44283
EBPR_bin.3	d__Bacteria;p__Actinobacteriota;c__Actinobacteria;o__Actinomycetales;f__Dermatophilaceae;g__Austwickia;s__	K: Bacteria | P: Actinobacteriota | C: Actinobacteria | O: Micrococcales | F: Dermatophilaceae | G: midas_g_739 | S: midas_s_8771
EBPR_bin.289	d__Bacteria;p__Actinobacteriota;c__Actinobacteria;o__Actinomycetales;f__Dermatophilaceae;g__Tetrasphaera_A;s__Tetrasphaera_A australiensis	K: Bacteria | P: Actinobacteriota | C: Actinobacteria | O: Micrococcales | F: Intrasporangiaceae | G: Tetrasphaera | S: Tetrasphaera australiensis
EBPR_bin.331	d__Bacteria;p__Actinobacteriota;c__Actinobacteria;o__Actinomycetales;f__Dermatophilaceae;g__Austwickia;s__	K: Bacteria | P: Actinobacteriota | C: Actinobacteria | O: Micrococcales | F: Dermatophilaceae | G: midas_g_724 | S: midas_s_725
